# Supplementary material for: Unique macrophage phenotypes activated by BMP signaling in breast cancer bone metastases
Source: JCI Insight. 2024 Jan 9;9(1):e168517. doi: 10.1172/jci.insight.168517 (PMC10906463; doi:10.1172/jci.insight.168517)
Supplement: Supplemental tables 1-9 [file jciinsight-9-168517-s120.xlsx]

## Sheet: Supp Table 1
Supplemental Table 1. Archival Metastatic Breast Cancer Bone Patient Cohort Clinical Information.
Patient ID	Sex	Race	Age at Death	Primary Tumor Tissue	Age at Primary Sample Collection	Primary Histology	Primary Receptor Status	Bone Metastasis Location	Age at Bone Sample Collection	Bone Receptor Status	Bone Disease Pathology	Days from Bone Sample Collection to DLFU	Days from Bone Sample Collection to Death	Bone nCounter Gene Expression	Primary vs Bone nCounter Gene Expression	Bone GeoMx Digital Spatial Profiling	Bone Polaris Multiplexed IHC	Primary vs Bone Polaris Multiplexed IHC
1	F	W	unkn	Mastectomy	53		ER-/PR-/HER2-	Humerus	54	unkn	Osteolytic	unkn						X
2	F	W	69	Biopsy	54	IDC/DCIS	unkn	Femur	57	ER+/PR+/HER2-	Osteolytic	unkn		X	X	X	X	X
3	F	AA	alive as of DLFU	Biopsy	33	unkn	ER+/PR+/HER2-	Iliac	38	ER+/PR+/HER2-	unkn	1049		X	X			X
4	F	W	alive as of DLFU	Biopsy	58	IDC	ER+/PR+/HER2-	Femur	59	unkn	Osteolytic	0		X		X	X	X
5	F	WNH	82	unkn	80	unkn	ER+/PR+/HER2-	Iliac	80	ER+/PR+/HER2-	Osteolytic		540	X		X	X
6	F	WNH	41	unkn	33	IDC/DCIS	ER+/PR+/HER2-	Femur	41	unkn	unkn		224			X	X
7	F	W	alive as of DLFU	Lumpectomy	44	IDC/DCIS	ER+/PR+/HER2-	Femur	50	ER+/PR+	unkn	651		X	X	X	X	X
8	F	W	alive as of DLFU	Mastectomy	48	IDC	ER+/PR+/HER2+	Femur	48	ER+/PR+/HER2-	Osteolytic	2066		X	X	X	X	X
9	F	WNH	54	unkn	47	ILC/LCIS	ER+/PR+/HER2-	Femur	52	ER+/PR+/HER2-	Osteolytic		793	X		X	X
10	F	W	alive as of DLFU	Biopsy	54	IDC	ER+/PR+/HER2+	Humerus	59	ER+/PR+	Mixed osteolytic and osteoblastic	1003				X	X	X
11	F	WNH	73	Biopsy	65	unkn	ER+/PR-/HER2-	Iliac	72	ER+/PR-/HER2-	unkn		145	X	X			X
12	F	H	alive as of DLFU	Biopsy	51	IDC	ER+/PR+/HER2-	Femur	55	unkn	unkn	6			X			X
13	F	WNH	alive as of DLFU	Biopsy	54	IDC	ER+/PR+/HER2-	Femur	57	ER+/PR+	Osteolytic	264		X	X	X	X	X
14	F	WNH	alive as of DLFU	Mastectomy	60	unkn	ER+/PR+/HER2-	Iliac	66	ER+/PR+/HER2+	unkn	1290		X	X			X
15	F	H	alive as of DLFU	unkn	29	unkn	ER+/PR+/HER2-	Femur	36	unkn	Osteolytic	391		X		X	X
16	F	WNH	63	Mastectomy	62	IDC	ER+/PR+/HER2-	Femur	62	unkn	Osteolytic		263	X	X	X	X	X
17	F	WNH	59	Biopsy	57	IDC/DCIS	ER+/PR-/HER2-	Femur	57	ER-/PR-/HER2-	Osteolytic		597					X
18	F	WNH	alive as of DLFU	Lumpectomy	60	unkn	ER+/PR+/HER2-	Iliac	62	ER+/PR+/HER2-	unkn	1078		X	X			X
19	F	WNH	47	unkn	45	IDC	ER+/PR+/HER2-	Femur	46	ER+/PR+/HER2-	Osteolytic		402			X	X
20	F	WNH	73	Biopsy	72	unkn	ER+/PR+/HER2-	Iliac	72	ER+/PR+/HER2-	unkn		666	X	X			X
21	F	Ain	alive as of DLFU	Biopsy	75	unkn	ER+/PR+/HER2+	Femur	75	ER+/PR+/HER2+	unkn	26						X
Key: W: White; AA: African American; WNH: White Non-Hispanic; H: Hispanic; Ain: Native American; DLFU: Date of last follow-up; unkn: Unknown

## Sheet: Supp Table 2
Supplemental Table 2. Differentially Expressed Genes of Metastatic Breast Cancer Bone Patient Cohort.
Gene	Log2 fold change	std error (log2)	Lower confidence limit (log2)	Upper confidence limit (log2)	Linear fold change	Lower confidence limit (linear)	Upper confidence limit (linear)	P-value	Gene.sets
FCAR	9.51	0.895	7.75	11.3	728	216	2460	1.87e-07	Myeloid Compartment
LILRA5	8.46	0.848	6.8	10.1	352	111	1110	3.68e-07	Myeloid Compartment
ARG1	8.15	0.926	6.34	9.97	285	81	1000	1.39e-06	Myeloid Compartment
S100A12	8.03	0.982	6.11	9.96	262	69	995	2.99e-06	Myeloid Compartment
S100A8	7.48	0.945	5.62	9.33	178	49.3	644	4.22e-06	Myeloid Compartment
FCN1	6.91	0.612	5.72	8.11	121	52.5	277	9.38e-08	Myeloid Compartment
S100A9	6.71	0.847	5.05	8.37	104	33	330	4.19e-06	Myeloid Compartment
LYZ	6.55	0.746	5.09	8.01	93.5	34	258	1.43e-06	Myeloid Compartment
NKG7	6.29	0.702	4.91	7.66	78	30.1	203	1.17e-06
SNCA	6.07	0.931	4.24	7.89	67.2	19	238	2.85e-05
CXCL12	5.68	0.792	4.13	7.23	51.2	17.5	150	1.13e-05	Cytokine and Chemokine Signaling, Immune Cell Adhesion and Migration, Myeloid Compartment
PIK3CD	5.25	0.759	3.76	6.74	38.1	13.6	107	1.6e-05	Autophagy, Cytokine and Chemokine Signaling, Hypoxia, Immune Cell Adhesion and Migration, JAK-STAT Signaling, MAPK, Metabolic Stress, PI3K-Akt
LTB	5.17	0.751	3.7	6.64	36	13	99.9	2.65e-05	NF-kappaB Signaling
FPR1	5.14	0.646	3.88	6.41	35.4	14.7	85.1	3.96e-06	Myeloid Compartment
CCL18	5.08	0.591	3.92	6.24	33.9	15.2	75.6	3.26e-06	Cytokine and Chemokine Signaling
CSF3R	4.98	0.67	3.66	6.29	31.5	12.7	78.4	7.97e-06	Cytokine and Chemokine Signaling, JAK-STAT Signaling, Myeloid Compartment, PI3K-Akt
FUT4	4.93	0.722	3.51	6.34	30.4	11.4	81	1.84e-05
TYMS	4.9	0.767	3.39	6.4	29.8	10.5	84.4	3.51e-05	Cell Proliferation
CD79A	4.75	0.864	3.06	6.44	26.9	8.32	87	0.000186	Lymphoid Compartment
ITGAM	4.63	0.823	3.02	6.25	24.8	8.12	76	0.000153	Immune Cell Adhesion and Migration, Matrix Remodeling and Metastasis, Myeloid Compartment
ANGPTL4	4.52	0.891	2.78	6.27	23	6.86	77.3	0.000272	Angiogenesis
CD69	4.52	0.962	2.63	6.4	22.9	6.19	84.5	0.000656	Costimulatory Signaling
IRF4	4.51	0.997	2.56	6.46	22.8	5.89	88.3	0.000864	Cytotoxicity, Interferon Signaling, Lymphoid Compartment
SELL	4.5	0.906	2.73	6.28	22.6	6.62	77.5	0.000325	Immune Cell Adhesion and Migration
MXI1	4.49	1	2.54	6.45	22.5	5.8	87.7	0.000908
SIGLEC5	4.37	0.671	3.05	5.68	20.6	8.29	51.3	4.38e-05
MYC	4.23	0.628	3	5.46	18.7	7.98	44	2.11e-05	Cell Proliferation, JAK-STAT Signaling, MAPK, Metabolic Stress, Notch Signaling, PI3K-Akt, TGF-beta Signaling, Wnt Signaling
ITGA4	4.21	0.68	2.88	5.54	18.5	7.34	46.5	4.64e-05	Immune Cell Adhesion and Migration, Matrix Remodeling and Metastasis, PI3K-Akt
CCND3	4.19	0.72	2.78	5.6	18.2	6.85	48.5	8.29e-05	Cell Proliferation, JAK-STAT Signaling, PI3K-Akt, Wnt Signaling
HLA-F	4.19	0.725	2.77	5.61	18.2	6.8	48.7	8.76e-05	Antigen Presentation, Immune Cell Adhesion and Migration, Interferon Signaling
FANCA	4.17	0.753	2.69	5.65	18	6.46	50	0.000177	DNA Damage Repair
MKI67	4.05	0.693	2.69	5.41	16.6	6.47	42.5	7.85e-05	Cell Proliferation
CCNE1	3.98	0.748	2.51	5.44	15.8	5.71	43.6	0.000245	Angiogenesis, Cell Proliferation, Metabolic Stress, PI3K-Akt
CYBB	3.95	0.652	2.67	5.22	15.4	6.35	37.4	5.77e-05	Antigen Presentation, Hypoxia, Immune Cell Adhesion and Migration, Myeloid Compartment
NFAM1	3.94	0.704	2.56	5.32	15.4	5.91	40	0.000161	Myeloid Compartment
NLRC5	3.92	0.675	2.59	5.24	15.1	6.04	37.8	8.4e-05
CDKN2A	3.92	0.973	2.01	5.83	15.1	4.03	56.7	0.002	Cell Proliferation, Metabolic Stress
CCL5	3.89	0.807	2.31	5.47	14.8	4.95	44.4	0.000419	Cytokine and Chemokine Signaling, Myeloid Compartment
KAT2B	3.88	0.736	2.44	5.32	14.7	5.41	40	0.000197	Epigenetic Regulation, Notch Signaling
VSIR	3.85	0.651	2.58	5.13	14.4	5.96	34.9	7.05e-05
POLD1	3.85	0.841	2.2	5.5	14.4	4.6	45.3	0.000795	Cell Proliferation, DNA Damage Repair
SYK	3.81	0.661	2.51	5.1	14	5.7	34.4	9.03e-05	PI3K-Akt
MFNG	3.8	0.808	2.22	5.39	14	4.66	41.9	0.000644	Notch Signaling
BIRC5	3.75	0.854	2.07	5.42	13.4	4.21	42.9	0.000887	Apoptosis, Cell Proliferation
IL6R	3.73	0.612	2.54	4.93	13.3	5.8	30.6	5.32e-05	Cytokine and Chemokine Signaling, Hypoxia, JAK-STAT Signaling, PI3K-Akt
IL16	3.73	0.667	2.42	5.03	13.2	5.34	32.7	0.000119	Cytokine and Chemokine Signaling
AQP9	3.71	0.691	2.35	5.06	13	5.1	33.3	0.000229	Metabolic Stress
BNIP3	3.71	0.919	1.9	5.51	13.1	3.74	45.5	0.00166	Autophagy, Epigenetic Regulation
HCK	3.67	0.553	2.58	4.75	12.7	5.99	26.9	2.42e-05	Cytokine and Chemokine Signaling, Myeloid Compartment
TNFRSF1B	3.58	0.85	1.92	5.25	12	3.78	38	0.00145	NF-kappaB Signaling
BRIP1	3.57	0.738	2.12	5.02	11.9	4.36	32.4	0.000519	DNA Damage Repair
RRM2	3.49	0.76	2	4.98	11.2	3.99	31.5	0.000627	Cell Proliferation
GPSM3	3.46	0.52	2.44	4.48	11	5.43	22.3	2.35e-05
ITGAL	3.45	1.06	1.36	5.53	10.9	2.58	46.3	0.00783	Immune Cell Adhesion and Migration, Matrix Remodeling and Metastasis
HLA-B	3.43	0.682	2.09	4.77	10.8	4.27	27.2	0.000294	Antigen Presentation, Immune Cell Adhesion and Migration, Interferon Signaling
EXO1	3.4	0.796	1.84	4.96	10.6	3.58	31.1	0.00132	Cell Proliferation, DNA Damage Repair
SLC2A1	3.35	0.793	1.8	4.91	10.2	3.48	30	0.00142	Hypoxia, Metabolic Stress
GZMK	3.34	0.795	1.78	4.9	10.1	3.43	29.8	0.0015	Cytotoxicity, Lymphoid Compartment
TGFB1	3.32	0.625	2.1	4.55	10	4.28	23.4	0.000182	MAPK, Matrix Remodeling and Metastasis, TGF-beta Signaling
C5AR1	3.32	0.957	1.44	5.2	9.98	2.72	36.6	0.00525	Myeloid Compartment
PTPRC	3.29	0.571	2.17	4.41	9.78	4.5	21.3	9.06e-05	Costimulatory Signaling, Immune Cell Adhesion and Migration
CXCR4	3.28	0.772	1.76	4.79	9.7	3.4	27.7	0.00114	Cytokine and Chemokine Signaling, Immune Cell Adhesion and Migration
ICAM3	3.25	0.635	2.01	4.5	9.52	4.01	22.6	0.000255	Immune Cell Adhesion and Migration, Matrix Remodeling and Metastasis
PVRIG	3.23	0.845	1.58	4.89	9.4	2.98	29.6	0.00281	Costimulatory Signaling
IER3	3.22	0.844	1.57	4.87	9.31	2.96	29.3	0.00246	Myeloid Compartment
HELLS	3.17	0.783	1.63	4.7	8.97	3.09	26	0.00164	Epigenetic Regulation
CD48	3.13	0.605	1.95	4.32	8.77	3.85	19.9	0.000304	Costimulatory Signaling, Lymphoid Compartment
CD47	3.11	0.654	1.83	4.39	8.64	3.55	21	0.000469	Cytotoxicity, Matrix Remodeling and Metastasis, Myeloid Compartment
CXCL2	3.11	0.852	1.45	4.78	8.66	2.72	27.5	0.00377	Cytokine and Chemokine Signaling, Myeloid Compartment
TCF3	3.09	0.725	1.67	4.51	8.5	3.17	22.8	0.00111
ITGB3	3.09	0.867	1.39	4.79	8.51	2.62	27.6	0.00443	Immune Cell Adhesion and Migration, Matrix Remodeling and Metastasis, PI3K-Akt
ADM	3.08	0.832	1.45	4.71	8.48	2.74	26.3	0.00344
FCGR3A/B	3.06	0.805	1.48	4.64	8.34	2.79	24.9	0.00253
CD3D	3.02	0.732	1.59	4.46	8.12	3	22	0.00168	Costimulatory Signaling, Lymphoid Compartment
SERPINA1	3.01	0.634	1.77	4.25	8.06	3.41	19.1	0.000601	Myeloid Compartment
SLC7A5	3	0.712	1.6	4.39	7.99	3.04	21	0.00121	Metabolic Stress
UBA7	2.99	0.715	1.59	4.4	7.96	3.01	21	0.00126	Antigen Presentation, DNA Damage Repair, Interferon Signaling
PARP4	2.98	0.601	1.8	4.15	7.88	3.48	17.8	0.000331	DNA Damage Repair
BCL2L1	2.93	0.702	1.56	4.31	7.65	2.95	19.8	0.00128	Apoptosis, Autophagy, JAK-STAT Signaling, MAPK, PI3K-Akt
CCL4	2.92	0.854	1.24	4.59	7.55	2.37	24.1	0.00577	Antigen Presentation, Cytokine and Chemokine Signaling, Myeloid Compartment
PDZK1IP1	2.89	0.872	1.18	4.6	7.4	2.26	24.2	0.00623	Myeloid Compartment
DNMT1	2.87	0.562	1.77	3.98	7.33	3.42	15.7	0.000255	Epigenetic Regulation
IRF1	2.85	0.685	1.51	4.19	7.21	2.84	18.3	0.00132	Cytotoxicity, Interferon Signaling
CD58	2.85	0.669	1.54	4.16	7.2	2.9	17.9	0.00135	Immune Cell Adhesion and Migration
GLS	2.84	0.686	1.5	4.18	7.16	2.82	18.2	0.00137	Metabolic Stress
HMGA1	2.84	0.793	1.28	4.39	7.15	2.43	21	0.0038	Epigenetic Regulation, Metabolic Stress
TNFSF13	2.83	0.721	1.42	4.25	7.12	2.68	19	0.002	NF-kappaB Signaling
CD45RB	2.83	0.78	1.3	4.36	7.11	2.46	20.5	0.00396
LGALS9	2.82	0.776	1.29	4.34	7.04	2.45	20.2	0.00347
RPS6KB1	2.81	0.886	1.07	4.55	7.02	2.11	23.4	0.00889	Autophagy, Hypoxia, Metabolic Stress, PI3K-Akt, TGF-beta Signaling
MLH1	2.78	0.694	1.42	4.14	6.87	2.68	17.6	0.00174	Cell Proliferation, DNA Damage Repair
ITGAX	2.75	0.589	1.59	3.9	6.71	3.01	14.9	0.000552	Immune Cell Adhesion and Migration, Matrix Remodeling and Metastasis, Myeloid Compartment
CENPF	2.75	0.824	1.14	4.37	6.75	2.2	20.7	0.00586	Cell Proliferation
CDK2	2.72	0.624	1.5	3.94	6.6	2.83	15.4	0.00092	Cell Proliferation, DNA Damage Repair, Metabolic Stress, PI3K-Akt
IL1R2	2.72	0.949	0.858	4.58	6.58	1.81	23.9	0.0154	Cytokine and Chemokine Signaling, MAPK
MICB	2.7	0.823	1.08	4.31	6.49	2.12	19.9	0.00737
MSH6	2.69	0.608	1.49	3.88	6.44	2.82	14.7	0.000842	DNA Damage Repair
VHL	2.68	0.711	1.29	4.08	6.42	2.44	16.9	0.00309	Antigen Presentation, Hypoxia, Metabolic Stress
SLC11A1	2.67	0.737	1.23	4.12	6.37	2.34	17.3	0.00401	Myeloid Compartment
CCNB1	2.66	0.612	1.46	3.86	6.33	2.76	14.5	0.000943	Cell Proliferation
MB21D1	2.66	0.714	1.26	4.06	6.31	2.39	16.6	0.00337
MELK	2.64	0.697	1.28	4.01	6.24	2.42	16.1	0.003	Cell Proliferation
DDB2	2.62	0.635	1.38	3.87	6.17	2.6	14.6	0.00138	DNA Damage Repair
CDK6	2.61	0.617	1.4	3.82	6.11	2.64	14.1	0.00141	Cell Proliferation, Metabolic Stress, PI3K-Akt
TLR8	2.58	0.699	1.21	3.95	5.97	2.31	15.4	0.00357	Myeloid Compartment
SNAI1	2.58	0.734	1.15	4.02	6	2.21	16.2	0.00478
CEBPB	2.55	0.475	1.62	3.48	5.86	3.07	11.2	0.000168	Metabolic Stress, Myeloid Compartment
LILRB2	2.55	0.531	1.51	3.59	5.86	2.85	12.1	0.000432	Costimulatory Signaling, Myeloid Compartment
ITGB2	2.55	0.583	1.41	3.69	5.86	2.65	12.9	0.000909	Immune Cell Adhesion and Migration, Matrix Remodeling and Metastasis
CSF2RB	2.54	1.07	0.444	4.64	5.83	1.36	25	0.0369	Cytokine and Chemokine Signaling, JAK-STAT Signaling
IL7R	2.52	0.851	0.849	4.18	5.72	1.8	18.2	0.013	Cytokine and Chemokine Signaling, JAK-STAT Signaling, PI3K-Akt
IRF2	2.51	0.639	1.26	3.76	5.7	2.39	13.6	0.00201	Interferon Signaling
NFKB2	2.49	0.591	1.34	3.65	5.63	2.53	12.6	0.00118	MAPK, NF-kappaB Signaling
PFKM	2.49	0.879	0.766	4.21	5.62	1.7	18.5	0.0163	Metabolic Stress
HLA-C	2.45	0.659	1.16	3.75	5.48	2.24	13.4	0.0029	Antigen Presentation, Immune Cell Adhesion and Migration, Interferon Signaling
CD36	2.44	0.997	0.49	4.4	5.44	1.4	21.1	0.0305	Antigen Presentation, Matrix Remodeling and Metastasis
HLA-E	2.42	0.541	1.36	3.48	5.34	2.56	11.1	0.000769	Antigen Presentation, Immune Cell Adhesion and Migration, Interferon Signaling
CDC20	2.41	1.04	0.37	4.45	5.31	1.29	21.8	0.0409	Antigen Presentation, Cell Proliferation
LDHB	2.39	0.568	1.27	3.5	5.23	2.42	11.3	0.00123	Metabolic Stress
CD8A	2.38	0.694	1.02	3.74	5.22	2.03	13.4	0.00555	Antigen Presentation, Immune Cell Adhesion and Migration, Lymphoid Compartment
PFKFB3	2.36	0.743	0.903	3.82	5.13	1.87	14.1	0.008	Hypoxia, Metabolic Stress
TNF	2.35	0.915	0.555	4.14	5.09	1.47	17.6	0.0262	Antigen Presentation, MAPK, Metabolic Stress, NF-kappaB Signaling, TGF-beta Signaling
JAK2	2.34	0.486	1.38	3.29	5.05	2.61	9.78	0.000432	Cytokine and Chemokine Signaling, Cytotoxicity, Epigenetic Regulation, Interferon Signaling, JAK-STAT Signaling, Lymphoid Compartment, PI3K-Akt
EZH2	2.34	0.604	1.16	3.52	5.06	2.23	11.5	0.00221	Angiogenesis, Epigenetic Regulation, Metabolic Stress
SIGLEC1	2.34	0.721	0.93	3.76	5.08	1.91	13.5	0.00696	Immune Cell Adhesion and Migration
BRD3	2.31	0.569	1.19	3.42	4.95	2.29	10.7	0.00159	Epigenetic Regulation
PRR5	2.3	0.68	0.963	3.63	4.91	1.95	12.4	0.00618	Costimulatory Signaling, Metabolic Stress
ANLN	2.29	0.599	1.12	3.47	4.9	2.17	11.1	0.0024	Cell Proliferation
ANGPT1	2.27	0.943	0.423	4.12	4.83	1.34	17.4	0.0347	Angiogenesis, Hypoxia, MAPK, Myeloid Compartment, PI3K-Akt
GBP4	2.24	0.903	0.473	4.01	4.73	1.39	16.1	0.0303	Interferon Signaling
TLR4	2.23	0.53	1.19	3.27	4.7	2.29	9.65	0.0012	Apoptosis, Hypoxia, Myeloid Compartment, PI3K-Akt
TLR2	2.23	0.538	1.18	3.29	4.71	2.27	9.77	0.00133	Myeloid Compartment, PI3K-Akt
FADD	2.23	0.754	0.752	3.71	4.69	1.68	13.1	0.012	Apoptosis
CHUK	2.21	0.527	1.17	3.24	4.62	2.25	9.45	0.00127	Costimulatory Signaling, Cytokine and Chemokine Signaling, MAPK, NF-kappaB Signaling, PI3K-Akt
NOTCH1	2.21	0.534	1.16	3.26	4.63	2.24	9.57	0.00137	Notch Signaling
DUSP1	2.21	0.901	0.442	3.97	4.62	1.36	15.7	0.0305	MAPK
ZAP70	2.2	0.948	0.345	4.06	4.61	1.27	16.7	0.0403	Costimulatory Signaling, Lymphoid Compartment, MAPK
TIE1	2.19	0.595	1.02	3.36	4.57	2.03	10.2	0.00314
HK1	2.19	0.673	0.866	3.51	4.55	1.82	11.4	0.00701	Hypoxia, Metabolic Stress
GLUL	2.18	0.619	0.97	3.39	4.54	1.96	10.5	0.00416
IKBKG	2.17	0.585	1.03	3.32	4.51	2.04	9.98	0.00296	Costimulatory Signaling, Cytokine and Chemokine Signaling, MAPK, NF-kappaB Signaling, PI3K-Akt
SAMD9	2.17	0.708	0.78	3.55	4.49	1.72	11.7	0.00986
NFATC2	2.14	0.717	0.738	3.55	4.41	1.67	11.7	0.0113	Costimulatory Signaling, Wnt Signaling
APOE	2.12	0.56	1.02	3.22	4.35	2.03	9.32	0.00258
SGK1	2.12	0.563	1.01	3.22	4.33	2.02	9.31	0.00272	Metabolic Stress, PI3K-Akt
BAD	2.12	0.655	0.839	3.41	4.36	1.79	10.6	0.00706	Apoptosis, Autophagy, MAPK, PI3K-Akt
HLA-A	2.11	0.805	0.528	3.69	4.31	1.44	12.9	0.0225	Antigen Presentation, Immune Cell Adhesion and Migration, Interferon Signaling
CTSS	2.05	0.511	1.05	3.05	4.15	2.07	8.31	0.00172	Antigen Presentation, Matrix Remodeling and Metastasis
MRE11	2.05	0.7	0.682	3.43	4.15	1.6	10.7	0.0125
P2RY13	2.05	0.796	0.494	3.61	4.15	1.41	12.2	0.0255	Myeloid Compartment
B2M	2.01	0.632	0.769	3.25	4.02	1.7	9.5	0.00796	Antigen Presentation, Interferon Signaling
APOL6	2	0.47	1.08	2.92	4.01	2.12	7.59	0.00111
PSMB10	2	0.499	1.03	2.98	4.01	2.04	7.91	0.00172	Antigen Presentation, Apoptosis, Cell Proliferation, Costimulatory Signaling, Hedgehog Signaling, NF-kappaB Signaling
KLRD1	2	0.686	0.653	3.34	3.99	1.57	10.1	0.0142	Antigen Presentation, Cytotoxicity, Lymphoid Compartment
ENO1	1.99	0.481	1.05	2.94	3.98	2.07	7.65	0.00136	Hypoxia, Metabolic Stress
CCL14	1.98	0.66	0.687	3.28	3.95	1.61	9.69	0.0111	Cytokine and Chemokine Signaling
TBXAS1	1.97	0.565	0.863	3.08	3.92	1.82	8.45	0.00448
C7	1.97	0.863	0.282	3.67	3.93	1.22	12.7	0.043
CD163	1.96	0.701	0.59	3.34	3.9	1.51	10.1	0.016
BCL2	1.95	0.513	0.948	2.96	3.87	1.93	7.77	0.00249	Apoptosis, Autophagy, Hypoxia, JAK-STAT Signaling, PI3K-Akt
HRAS	1.95	0.542	0.884	3.01	3.86	1.85	8.06	0.00371	Autophagy, Cytokine and Chemokine Signaling, JAK-STAT Signaling, MAPK, Metabolic Stress, PI3K-Akt
UBE2T	1.95	0.601	0.774	3.13	3.87	1.71	8.75	0.00775	DNA Damage Repair
CD45RO	1.94	0.607	0.753	3.13	3.84	1.68	8.76	0.00762
APLNR	1.94	0.85	0.272	3.61	3.84	1.21	12.2	0.0417
HLA-DMA	1.91	0.598	0.733	3.08	3.75	1.66	8.45	0.00784	Antigen Presentation, Immune Cell Adhesion and Migration
FCGRT	1.87	0.49	0.912	2.83	3.66	1.88	7.12	0.00243
APC	1.85	0.449	0.971	2.73	3.61	1.96	6.64	0.00141	Apoptosis, Wnt Signaling
RPL23	1.85	0.526	0.819	2.88	3.61	1.76	7.37	0.00424
CSF1	1.82	0.575	0.698	2.95	3.54	1.62	7.74	0.00802	Cytokine and Chemokine Signaling, MAPK, Myeloid Compartment, PI3K-Akt
IL32	1.81	0.801	0.236	3.37	3.49	1.18	10.4	0.0436	Cytokine and Chemokine Signaling
NRAS	1.79	0.582	0.648	2.93	3.46	1.57	7.62	0.00965	Autophagy, Cytokine and Chemokine Signaling, MAPK, Metabolic Stress, PI3K-Akt
LAIR1	1.77	0.552	0.693	2.86	3.42	1.62	7.24	0.00743
NEIL1	1.77	0.611	0.573	2.97	3.41	1.49	7.84	0.0134	DNA Damage Repair
TAP2	1.74	0.518	0.726	2.76	3.35	1.65	6.77	0.00567	Antigen Presentation
IKBKB	1.73	0.473	0.799	2.65	3.31	1.74	6.3	0.00334	Costimulatory Signaling, Cytokine and Chemokine Signaling, MAPK, Metabolic Stress, NF-kappaB Signaling, PI3K-Akt
ENTPD1	1.73	0.523	0.7	2.75	3.31	1.62	6.73	0.00635
IFI35	1.72	0.613	0.515	2.92	3.29	1.43	7.55	0.016	Cytotoxicity, Interferon Signaling
VCAM1	1.71	0.569	0.594	2.82	3.27	1.51	7.08	0.011	Immune Cell Adhesion and Migration, Interferon Signaling, Matrix Remodeling and Metastasis
HLA-DRB1	1.71	0.628	0.477	2.94	3.27	1.39	7.67	0.0186	Antigen Presentation, Costimulatory Signaling, Immune Cell Adhesion and Migration, Interferon Signaling
ARID1A	1.69	0.601	0.509	2.87	3.22	1.42	7.29	0.0159	Epigenetic Regulation
PIK3R2	1.67	0.7	0.296	3.04	3.18	1.23	8.22	0.0345	Autophagy, Costimulatory Signaling, Cytokine and Chemokine Signaling, Hypoxia, Immune Cell Adhesion and Migration, JAK-STAT Signaling, MAPK, Metabolic Stress, PI3K-Akt
CD27	1.67	0.714	0.268	3.07	3.18	1.2	8.37	0.0394	Costimulatory Signaling, Lymphoid Compartment, NF-kappaB Signaling
IL10RA	1.66	0.618	0.45	2.87	3.17	1.37	7.33	0.0197	Cytokine and Chemokine Signaling, JAK-STAT Signaling
BAX	1.65	0.503	0.663	2.63	3.13	1.58	6.21	0.00661	Apoptosis
IFNGR2	1.64	0.508	0.648	2.64	3.12	1.57	6.22	0.00714	Hypoxia, Interferon Signaling, JAK-STAT Signaling
GIMAP4	1.64	0.553	0.557	2.72	3.12	1.47	6.61	0.0118
PIK3CG	1.63	0.657	0.341	2.92	3.09	1.27	7.55	0.0307	Cytokine and Chemokine Signaling, Hypoxia, Immune Cell Adhesion and Migration, JAK-STAT Signaling, MAPK, Metabolic Stress, PI3K-Akt
IFITM2	1.62	0.471	0.693	2.54	3.07	1.62	5.81	0.00496	Cytotoxicity, Interferon Signaling
MYD88	1.62	0.513	0.611	2.62	3.07	1.53	6.15	0.00837
CTSW	1.6	0.62	0.385	2.82	3.03	1.31	7.04	0.0256	Antigen Presentation
PC	1.59	0.616	0.384	2.8	3.01	1.3	6.96	0.024	Metabolic Stress
TPI1	1.58	0.46	0.676	2.48	2.98	1.6	5.58	0.005	Metabolic Stress
MAP3K7	1.58	0.507	0.587	2.57	2.99	1.5	5.95	0.0089	Autophagy, Costimulatory Signaling, MAPK, Wnt Signaling
PSMB8	1.56	0.453	0.668	2.45	2.94	1.59	5.45	0.00495	Antigen Presentation, Apoptosis, Cell Proliferation, Costimulatory Signaling, Hedgehog Signaling, Interferon Signaling, NF-kappaB Signaling
MMP9	1.52	0.637	0.267	2.76	2.86	1.2	6.79	0.0348	Angiogenesis, Immune Cell Adhesion and Migration, Matrix Remodeling and Metastasis
CD74	1.51	0.623	0.287	2.73	2.84	1.22	6.63	0.0323	Antigen Presentation
MTOR	1.5	0.591	0.342	2.66	2.83	1.27	6.32	0.026	Autophagy, Costimulatory Signaling, Hypoxia, JAK-STAT Signaling, Metabolic Stress, PI3K-Akt
IGF2R	1.49	0.416	0.672	2.3	2.8	1.59	4.93	0.00382	Cytotoxicity, Interferon Signaling, Lymphoid Compartment
MGMT	1.48	0.562	0.38	2.58	2.79	1.3	5.99	0.0217	DNA Damage Repair
MMRN2	1.44	0.446	0.57	2.32	2.72	1.48	4.98	0.00711	Angiogenesis
TNFRSF14	1.44	0.513	0.434	2.45	2.71	1.35	5.45	0.0159	Costimulatory Signaling, NF-kappaB Signaling
PSMB5	1.43	0.43	0.583	2.27	2.69	1.5	4.82	0.00615	Antigen Presentation, Apoptosis, Cell Proliferation, Costimulatory Signaling, Hedgehog Signaling, NF-kappaB Signaling
BNIP3L	1.43	0.553	0.345	2.51	2.69	1.27	5.7	0.0239
TMEM173	1.42	0.425	0.584	2.25	2.67	1.5	4.76	0.00597
PIAS4	1.41	0.598	0.238	2.58	2.66	1.18	6	0.0362	Cell Proliferation, DNA Damage Repair, JAK-STAT Signaling
PTPN11	1.38	0.474	0.448	2.3	2.6	1.36	4.94	0.0132	Costimulatory Signaling, Immune Cell Adhesion and Migration, Interferon Signaling, JAK-STAT Signaling, MAPK
BRD4	1.37	0.422	0.544	2.2	2.59	1.46	4.59	0.00697	Epigenetic Regulation
JAK1	1.36	0.426	0.525	2.2	2.57	1.44	4.58	0.00776	Cytotoxicity, Interferon Signaling, JAK-STAT Signaling, Lymphoid Compartment, PI3K-Akt
TNFRSF1A	1.32	0.425	0.487	2.15	2.5	1.4	4.45	0.0091	MAPK, NF-kappaB Signaling
ZEB2	1.31	0.506	0.323	2.31	2.49	1.25	4.94	0.0233
TNFRSF25	1.3	0.517	0.288	2.31	2.46	1.22	4.97	0.0271	Costimulatory Signaling, Lymphoid Compartment, NF-kappaB Signaling
TMEM140	1.28	0.475	0.346	2.21	2.42	1.27	4.62	0.0197
CD68	1.25	0.514	0.241	2.26	2.38	1.18	4.78	0.0318
SLC1A5	1.25	0.555	0.159	2.33	2.37	1.12	5.04	0.0442	Metabolic Stress
NGFR	1.24	0.536	0.184	2.29	2.35	1.14	4.88	0.04	MAPK, PI3K-Akt
ALDOA	1.22	0.492	0.252	2.18	2.32	1.19	4.54	0.0294	Hypoxia
ROCK1	1.2	0.37	0.478	1.93	2.3	1.39	3.81	0.00695	Apoptosis, Cytokine and Chemokine Signaling, Immune Cell Adhesion and Migration, TGF-beta Signaling
IFNGR1	1.2	0.532	0.162	2.25	2.3	1.12	4.74	0.0429	Hypoxia, Interferon Signaling, JAK-STAT Signaling
RELA	1.19	0.451	0.305	2.07	2.28	1.24	4.2	0.0217	Costimulatory Signaling, Cytokine and Chemokine Signaling, Hypoxia, MAPK, Metabolic Stress, NF-kappaB Signaling, PI3K-Akt
ITPK1	1.18	0.475	0.253	2.12	2.27	1.19	4.34	0.0283	Angiogenesis
RBL2	1.17	0.347	0.49	1.85	2.25	1.4	3.6	0.00554	Cell Proliferation, PI3K-Akt, TGF-beta Signaling
TAPBP	1.17	0.497	0.199	2.15	2.25	1.15	4.43	0.036	Antigen Presentation
EPM2AIP1	1.12	0.379	0.379	1.87	2.18	1.3	3.65	0.0119
HDAC5	1.08	0.392	0.316	1.85	2.12	1.24	3.61	0.0171	Epigenetic Regulation, Notch Signaling
ATM	1.02	0.396	0.244	1.8	2.03	1.18	3.48	0.0243	Cell Proliferation, DNA Damage Repair, Metabolic Stress
PKM	1.02	0.466	0.109	1.93	2.03	1.08	3.82	0.0487	Metabolic Stress
RPTOR	1.01	0.413	0.202	1.82	2.02	1.15	3.54	0.0307	Autophagy, Metabolic Stress, PI3K-Akt
NOTCH2	0.987	0.435	0.134	1.84	1.98	1.1	3.58	0.0426	Notch Signaling
SMAD5	-0.899	0.365	-1.61	-0.183	0.536	0.327	0.881	0.0299	TGF-beta Signaling
THBS1	-1.14	0.506	-2.13	-0.146	0.454	0.228	0.904	0.0442	Angiogenesis, Matrix Remodeling and Metastasis, PI3K-Akt, TGF-beta Signaling
MS4A4A	-1.23	0.523	-2.25	-0.202	0.427	0.21	0.869	0.037
FAP	-1.57	0.654	-2.86	-0.294	0.336	0.138	0.816	0.0329
DAB2	-1.63	0.733	-3.07	-0.197	0.322	0.119	0.873	0.0458	Myeloid Compartment
SERPINH1	-1.68	0.666	-2.98	-0.37	0.313	0.126	0.774	0.0271	Angiogenesis, Matrix Remodeling and Metastasis
P4HA2	-1.74	0.753	-3.22	-0.263	0.299	0.108	0.833	0.0395
THY1	-1.82	0.537	-2.87	-0.764	0.284	0.137	0.589	0.00543	Immune Cell Adhesion and Migration
TNFSF10	-2.76	1.06	-4.84	-0.677	0.148	0.0349	0.626	0.0233	Apoptosis, Cytotoxicity
COL11A1	-3.02	0.697	-4.38	-1.65	0.124	0.048	0.319	0.000981	Matrix Remodeling and Metastasis, Myeloid Compartment

## Sheet: Supp Table 3
Supplemental Table 3. Digital Spatial Profiling PanCK ROI Counts of Metastatic Breast Cancer Bone Patient Cohort.
Antigen	DSP ERCC Normalized Antibody Counts: PanCK ROI.
	8 Average	7 Average	15 Average	19 Average	9 Average	6 Average	2 Average	4 Average	10 Average	13 Average	16 Average	5 Average
4-1BB CD137	12.985	77.4425	10.765	31.805	40.7175	10.355	34.335	14.975	13.365	81.3125	49.9925	26.3775
ARG1	17.1875	156.75	16.0025	78.775	122.055	11.7475	29.105	34.5825	12.445	182.433	87.8625	54.345
B7-H3	1609.83	5015.32	380.112	6073.13	4295.7	797.545	1954.32	2909.18	2370.81	6298.99	1842.56	2762.23
Bcl-2	326.293	518.88	262.462	94.515	513.583	108.803	103.385	30.765	22.7225	380.127	648.307	858.7
Beta-2-microglobulin	206.665	8349.77	112.848	1600.71	938.642	194.09	212.487	1434.67	137.387	3172.43	1039.8	291.265
CD11c	65.945	318.695	190.968	189.648	284.81	445.56	423.733	197.532	174.995	1751.4	320.848	298.645
CD127	136.73	1400.22	75.9625	230.06	553.433	48.6925	111.31	197.715	81.1175	2759.28	413.512	260.767
CD14	23.155	319.772	20.77	152.532	152.377	27.76	36.1225	51.3025	17.7925	699.418	107.46	59.11
CD163	78.985	126.847	18.345	187.875	182.4	83.8425	9.46	40.7625	22.53	226.715	49.645	16.1025
CD20	14.91	132.922	12.9	185.17	70.1525	21.4675	15.0775	22.5225	8.37	141.812	43.2425	32.025
CD25	30.5325	216.638	18.06	129.295	237.645	21.5875	32.2975	29.5075	27.9325	267.027	134.345	42.6275
CD27	8.51	38.2975	3.75	24.4875	30.5825	4.745	5.8925	5.9825	5.6575	54.6475	25.24	10.09
CD3	42.5575	388.433	23.2925	188.608	200.14	97.3425	42.29	50.195	17.475	410.358	88.3275	69.075
CD34	137.327	2223.57	162.938	1565.81	1832.79	348.618	643.34	179.988	319.293	1686.64	681.568	547.457
CD4	40.23	372.875	59.97	429.115	414.803	89.275	186.425	56.3575	43.64	695.388	117.393	140.267
CD40	124.305	144.673	48.7625	200.298	224.185	48.86	44.595	41.415	31.66	265.15	156.23	56.42
CD44	128.55	662.32	407.733	2217.44	3299.55	446.345	509.07	119.343	1188.95	5811.92	835.727	126.028
CD45	214.927	1100.9	125.287	766.34	790.973	194.287	199.86	486.808	37.965	1428.83	279.41	184.4
CD45RO	23.3825	253.285	21.2075	136.55	124.887	57.98	36.8475	52.5175	17.4825	357	114.525	103.147
CD56	117.725	218.15	25.125	6513.51	1064.64	328.363	2343.63	61.105	495.363	174.175	79.7425	71.8125
CD66b	14.895	87.945	14.93	41.0175	65.2075	94.6375	15.3275	19.8025	11.28	83.0375	48.4475	24.79
CD68	165.05	881.92	289.472	588.332	746.817	297.688	311.29	283.418	271.1	3294.46	412.947	412.792
CD8	40.8425	461.197	22.25	152.605	300.62	121.695	48.785	70.2125	18.9425	395.12	97.865	69.1875
CD80	18.4675	89.4725	13.305	37.26	67.48	13.9875	16.21	21.935	15.1625	114.837	48.6325	32.3775
CD86	2.2075	6.68	2.94	6.17	4.5975	6.91	2.4975	2.815	4.245	9.29	9.755	6.68
CTLA4	62.5175	276.777	47.51	41.4475	124.308	31.715	38.54	80.455	71.405	342.24	204.535	375.077
EpCAM	203.398	8712.28	131.595	426.393	991.92	366.547	325.577	4535.44	1178.85	1256.9	848.567	2400.78
ER alpha	1094.86	3407.27	1326.58	301.09	1498.91	39.215	885.7	160.327	15.9525	2169.67	1204.05	4905.99
FAPalpha	28.2	186.993	26.48	81.715	138.838	16.6	48.7	37.6925	14.92	180.06	146.513	69.0375
Fibronectin	97.9225	538.352	43.5475	1464.12	1375.49	679.487	320.335	816.715	875.632	820.622	2082	368.905
FOXP3	24.235	184.99	17.1175	52.83	99.16	9.5275	21.225	27.8625	4.9775	229.72	89.4925	47.1375
GAPDH	5064.44	2233.05	1796.63	477.54	1079.84	203.81	5459.3	915.715	2458.5	6224.62	1202.49	1139.2
GITR	19.005	100.412	13.4975	29.4475	61.7875	8.615	13.8225	14.6975	4.4	108.612	72.3925	25.12
GZMB	37.2375	263.845	57.095	188.738	746.165	23.5725	66.9675	33.4475	22.43	485.49	248.77	96.34
Her2/ErbB2	308.178	1134.2	540.028	115.34	356.498	392.645	234.135	176.655	20428.9	1841.19	459.642	620.625
Histone H3	6065.32	16007.5	6253.49	13968.3	23020.2	11583.7	6233.09	1550.85	2734.89	46447	16656.6	33887.8
HLA-DR	172.653	894.697	88.055	412.312	455.518	164.162	183.812	112.997	47.1075	932.34	331.225	352.787
ICOS	20.365	137.982	17.1325	62.3075	82.7	11.8225	28.85	23.7925	9.635	107.425	62.66	40.64
IDO1	17.45	117.578	9.055	34.935	69.7625	5.7825	10.9125	41.23	3.7575	161.058	67.0525	22.475
Ki-67	123.998	215.778	589.17	339.125	802.487	300.02	201.505	73.86	52.3125	2186.45	698.908	1133.44
LAG3	12.475	83.68	9.5025	29.595	57.2475	5.99	16.3875	14.25	3.2575	93.595	51.2825	24.86
MART1	17.81	142.827	12.775	42.2025	82.3475	8.9375	22.8925	26.7425	6.2775	165.013	87.15	33.935
Ms IgG1	206.51	159.96	43.615	68.335	153.472	35.5925	28.045	45.65	10.29	123.155	95.46	42.97
Ms IgG2a	39.99	71.425	17.455	22.4075	56.32	14.545	19.3425	16.165	6.6275	49.495	48.525	18.7875
NY-ESO-1	21.9675	173.34	31.695	52.1825	114.22	9.4175	29.855	417.12	10.49	227.243	131.675	62.9025
OX40L	15.9075	113.858	23.79	36.69	66.765	18.84	17.5675	38.665	23.92	222.262	59.595	28.4775
PanCk	1067.42	12106	734.857	752.283	4786.56	238.518	1873.16	1463.32	236.32	8005	2603.87	801.765
PD-1	9.7925	54.4825	8.405	23.125	38.7025	8.84	14.0025	11.0625	3.7725	49.9925	30.57	17.735
PD-L1	14.1925	28.4725	5.06	12.8525	22.775	6.3925	5.58	7.585	6.92	29.2175	21.97	10.3275
PD-L2	21.62	128.25	24.8675	36.1525	93.5425	6.835	29.8575	17.49	3.875	121.923	123.02	38.7375
PR	119.965	132.715	10.585	42.505	75.1325	13.0375	893.165	30.395	12.53	9606.48	89.855	67.9225
PTEN	29.025	154.017	19.6225	61.4475	92.05	12.3125	60.4875	21.1425	16.685	98.66	78.785	94.4425
Rb IgG	81.6825	82.585	24.435	38.335	85.0375	28.1675	17.0825	30.99	7.9525	79.1675	46.37	30.0475
S100B	185.928	344.03	55.6775	127.123	302.603	68.89	40.7125	87.6575	26.78	203.045	128.12	76.01
S6	2014.22	13763.2	1827.7	4971.68	8021.57	605.447	3200.48	1903.12	1359.3	28295.1	4699.34	5312.55
SMA	843.1	8829.2	3538.08	14392.5	32433.5	5783.64	7696.02	10863.7	1039.34	33679	13073.2	8532.85
STING	47.76	1351.15	250.252	522.293	1031.87	94.4925	183.75	167.38	33.13	1307.66	1497.25	459.853
Tim-3	103.42	296.94	31.125	350.598	540.178	57.3625	51.2675	320.245	76.2775	553.788	443.2	43.7625
VISTA	24.89	229.46	42.98	101.807	163.42	151.32	41.385	54.535	50.5325	238.87	116.183	64.9825

## Sheet: Supp Table 4
Supplemental Table 4. Digital Spatial Profiling CD68 ROI Counts of Metastatic Breast Cancer Bone Patient Cohort.
Antigen	DSP ERCC Normalized Antibody Counts: CD68 ROI.
	8 Average	7 Average	15 Average	19 Average	9 Average	6 Average	2 Average	4 Average	10 Average	13 Average	16 Average	5 Average
4-1BB CD137	5.5925	9.12	4.89	11.9075	13.79	8.72	21.9825	4.055	4.305	22.85	15.6	10.905
ARG1	5.31	51.995	26.75	24.0425	37.775	5.155	10.615	16.9075	3.975	40.3275	20.8375	15.51
B7-H3	466.27	606.567	30.5925	1806.86	745.842	203.582	1271.09	1104.26	813.888	1475.35	537.658	1149.77
Bcl-2	35.845	37.63	20.0375	29.575	91.4775	23.07	28.3425	10.0525	6.9675	83.06	84.09	54.525
Beta-2-microglobulin	283.465	1026.07	129.912	445.438	291.933	57.9825	95.08	758.947	57.9725	1694.25	370.933	236.033
CD11c	738.848	96.815	93.41	60.1025	64.1375	60.1	235.975	402.85	289.29	1361.92	545.34	245.777
CD127	23.7925	96.745	10.96	73.4225	98.675	12.335	28.3875	45.915	10.42	161.695	120.465	44.6575
CD14	31.175	85.1625	5.8675	58.7475	43.99	12.8475	12.9175	63.875	6.9275	434.855	325.26	25.0825
CD163	57.8525	131.59	32.98	88.72	91.05	36.7675	4.95	27.245	6.0625	238.805	208.083	20.0225
CD20	8.14	211.635	37.015	76.4125	26.155	7.1975	5.1475	18.3975	2.115	235.06	12.2125	16.355
CD25	13.055	41.73	8.5025	46.8125	57.415	14.6975	13.1075	10.18	5.295	42.5625	39.855	10.985
CD27	4.0475	6.0225	1.96	11.8225	9.4975	5.6325	2.1375	3.965	2.03	18.42	11.0625	4.4375
CD3	43.33	119.055	46.0925	72.87	52.6575	16.8225	13.755	38.38	4.6875	583.053	65.9475	27.71
CD34	26.875	381.722	43.3175	671.983	373.94	104.078	356.09	70.9925	242.205	444.378	234.873	372.993
CD4	83.75	167.765	126.698	173.222	154.218	24.4925	96.75	56.47	30.475	525.763	128.968	104.368
CD40	52.515	40.335	19.4225	63.62	62.0025	42.735	18.865	26.6875	11.81	165.05	104.94	30.205
CD44	403.25	495.368	226.82	922.26	690.638	96.985	198.565	154.868	127.312	2713.49	1879.54	267.605
CD45	385.972	529.94	228.185	319.405	243.293	57.245	76.875	457.793	23.5175	1577.45	365.342	110.185
CD45RO	33.4025	108.862	30.7225	54.175	45.4725	16.3775	11.2175	54.2875	8.0875	303.347	48.4475	34.7725
CD56	13.7	25.83	11.755	2182.43	428.197	167.107	1228.07	25.6525	136.088	45.6525	31.1525	103.837
CD66b	10.44	90.4375	210.853	17.1775	52.425	15.7125	6.695	12.2175	4.2875	70.18	12.2675	16.1375
CD68	434.703	689.402	272.43	290.39	291.535	92.525	145.82	554.577	117.748	1906.35	1001.97	294.215
CD8	29.095	149.99	40.9375	64.3175	68.9875	17.8725	15.9	51.9375	4.9925	561.128	85.0025	30.6375
CD80	13.4725	19.7675	10.2975	20.3	23.6725	9.1025	13.4075	14.05	12.9875	26.0325	20.885	19.255
CD86	2.36	2.1275	3.7725	5.2775	1.86	2.325	1.59	1.0875	1.8	3.8875	4.0675	2.52
CTLA4	14.6725	57.2875	7.57	14.955	31.9125	13.1	13.0475	24.005	14.1775	52.745	54.4475	44.935
EpCAM	52.955	278.865	7.8625	83.1225	118.578	52.6325	66.355	138.11	98.5525	66.7875	36.8525	438.965
ER alpha	27.5675	80.0875	6.4525	99.195	230.83	11.01	144.532	13.1125	3.87	57.71	81.025	537.93
FAPalpha	10.545	22.3675	8.0675	25.18	30.56	12.195	13.535	11.925	6.5275	47.9425	37.81	17.5325
Fibronectin	157.585	285.312	31.27	553.625	356.34	279.04	118.237	80.02	200.042	381.845	816.79	74.0925
FOXP3	10.53	25.56	7.3825	14.5	31.7175	5.255	7.95	7.8125	1.9325	26.45	32.8	11.0375
GAPDH	344.435	287.368	409.03	151.445	277.272	52.3675	1032.96	159.28	140.988	649.11	330.095	198.722
GITR	7.66	10.43	4.8025	12.3825	19.32	9.7575	7.44	9.49	3.6975	16.1275	22.3475	10.2925
GZMB	11.8575	37.375	16.33	130.9	202.305	10.575	28.1	10.3425	3.5125	113.505	62.9725	32.0225
Her2/ErbB2	18.0975	76.695	6.3075	35.07	48.9825	51.2125	80.0375	11.595	3140.71	68.1225	36.4075	161
Histone H3	800.032	3000.61	5374.02	3571.69	9775.6	2232.53	1818.91	585.905	341.742	18764.3	3589.96	7162.4
HLA-DR	132.8	366.34	29.6075	116.507	122.195	40.3125	58.17	232.267	42.585	463.632	690.615	188.405
ICOS	17.565	21.63	8.525	24.0075	25.9075	8.3625	8.285	12.9325	5.965	40.9875	23.435	14.9825
IDO1	6.3825	14.575	3.585	16.6975	16.525	5.8775	4.7525	19.4325	1.7975	24.66	31.1025	6.77
Ki-67	41.6675	82.7975	1228.22	106.44	915.505	82.98	105.22	14.6	10.48	481.963	72.7125	157.798
LAG3	6.1175	12.27	3.78	12.54	17.635	4.7725	5.92	4.3525	1.555	18.355	13.9725	7.235
MART1	12.105	14.29	4.6275	17.81	18.6175	8.885	7.9175	5.1575	2.4825	21.9475	25.3625	9.655
Ms IgG1	56.3075	22.4175	11.0225	24.6825	39.7075	41.2975	6.685	12.715	6.51	37.0175	55.365	11.38
Ms IgG2a	18.4025	9.3725	6.665	10.645	18.4525	13.17	6.1625	6.585	2.06	12.3125	19.515	5.68
NY-ESO-1	9.32	15.3225	6.73	14.7225	26.6525	6.1975	9.7	46.185	3.525	20.05	29.88	14.415
OX40L	10.6775	14.695	2.385	15.9025	14.855	9.6475	8.65	16.78	8.705	24.4475	17.35	11.0375
PanCk	18.6225	297.952	6.0125	188.732	903.503	45.64	133.425	45.0125	19.6925	135.9	99.86	172.403
PD-1	6.175	9.455	4.55	10.9925	14.13	7.645	4.0525	5.1875	1.78	14.52	11.7325	6.9875
PD-L1	4.325	3.88	2.0075	6.4325	6.23	5.855	2.3025	6.89	2.4425	8.995	10.015	2.235
PD-L2	12.87	17.0975	5.8275	18.06	25.26	5.8475	11.8825	5.8825	2.745	16.0875	36.325	13.7825
PR	14.825	14.0875	2.6125	19.335	19.4925	8.695	166.657	7.4725	1.49	157.375	24.39	45.2275
PTEN	12.1825	21.6625	9.6	26.55	27.415	8.6275	18.08	5.9925	6.5075	22.345	23.005	31.1925
Rb IgG	33.1925	14.595	7.3125	15.4175	27.3325	22.0875	5.4675	11.5875	2.37	26.5425	28.8525	6.085
S100B	59.7725	60.9925	23.09	52.9875	82.5125	39.325	11.455	137.858	6.2925	78.665	68.7025	30.3475
S6	220.118	1375.49	582.067	1894.66	1941.83	208.68	1378.7	582.02	106.295	5253.47	2816.49	1665.36
SMA	810.265	3294.66	123.468	6026.83	9181.51	2421.45	4104.42	5887.13	560.322	10972.3	4083.75	5813.61
STING	40.47	353.642	356.248	242.015	396.615	23.9475	63.37	254.642	7.9875	523.728	497.97	162.493
Tim-3	34.965	67.93	17.305	103.917	99.145	12.45	18.945	54.35	17.865	138.735	171.602	19.2
VISTA	34.315	135.537	111.848	53.93	76.2925	30.3475	18.605	29.1725	19.8975	133.028	79.585	32.6425

## Sheet: Supp Table 5
Supplemental Table 5. Digital Spatial Profiling CD3 ROI Counts of Metastatic Breast Cancer Bone Patient Cohort.
Antigen	DSP ERCC Normalized Antibody Counts: CD3 ROI.
	8 Average	7 Average	15 Average	19 Average	9 Average	6 Average	2 Average	4 Average	10 Average	13 Average	16 Average	5 Average
4-1BB CD137	4.6	17.5025	5.685	26.985	20.055	8.6075	8.28	7.4625	2.7725	31.2325	32.45	11.575
ARG1	4.8275	49.4575	21.6275	59.38	53.9425	4.455	6.935	26.5375	4.1025	141.697	36.1275	18.3
B7-H3	168.627	807.755	78.6075	2415.99	1117.56	232.14	747.305	778.68	270.305	849.705	594.898	1229.7
Bcl-2	18.5775	56.585	49.57	78.895	191.512	29.585	23.72	12.375	2.9725	115.067	174.19	59.8625
Beta-2-microglobulin	360.788	1589.9	154.855	1440.01	474.58	67.0775	85.2	1050.18	53.71	1540.2	432.98	476.642
CD11c	181.472	276.197	226.895	341.832	113.825	128.84	170.803	327.61	11.975	228.418	123.382	322.837
CD127	17.91	154.322	12.1975	194.665	231.845	17.715	29.2575	74.3275	8.0525	233.002	186.278	56.1225
CD14	15.8175	107.92	15.2275	129.59	58	12.9575	10.985	60.7825	3.6575	178.743	353.247	36.4625
CD163	19.86	113.942	16.465	208.463	86.515	112.975	2.9025	32.1075	6.16	416.748	275.658	37.375
CD20	495.453	192.36	100.832	299.945	31.825	7.4175	5.2125	64.9575	5.965	286.98	65.6475	53.0675
CD25	11.4075	45.0725	7.2975	84.7475	111.328	11.26	11.485	19.1075	5.3725	140.542	130.985	13.4725
CD27	6.44	12.0875	4.4275	18.3425	15.605	6.5775	1.75	9.2875	1.69	38.76	26.61	4.1
CD3	525.7	391.26	233.213	314.243	233.775	26.22	18.5075	126.433	14.79	731.52	303.84	139.608
CD34	30.8025	472.952	69.155	850.697	455.988	45.915	290.368	85.2275	451.145	386.952	637.9	364.505
CD4	170.88	277.957	212.637	513.805	241.575	23.1875	72.295	102.05	30.9	705.005	199.952	208.297
CD40	32.53	124.472	35.82	163.968	105.155	151.545	16.2525	36.2875	5.8725	332.155	209.69	48.4425
CD44	542.325	1087.89	463.125	2356.65	1301.12	123.418	120.545	113.18	170.708	3250.8	2955.44	622.99
CD45	984.902	1035.72	615.253	1014.08	669.54	136.25	85.8575	1292.63	70.9875	1645.19	787.827	465.007
CD45RO	240.865	301.608	60.6975	197.562	77.4525	21.345	10.4475	132.32	8.3725	308.66	144.255	137.585
CD56	26.5675	27.68	16.165	3755.86	294.255	64.155	660.007	24.615	14.0325	72.42	88.145	193.34
CD66b	8.6375	66.7625	112.965	156.705	35.41	17.9675	3.91	13.39	2.82	624.842	39.245	39.75
CD68	87.315	755.008	161.06	828.622	325.237	218.805	82.0725	379.062	36.1075	1534.04	519.438	318.252
CD8	219.403	380.365	112.907	201.945	409.452	25.3825	16.82	177.52	20.71	691.135	352.565	235.945
CD80	12.1575	26.1375	10.6175	47.48	33.185	16.1325	9.5475	17.745	9.85	63.0375	54.2425	20.155
CD86	2.28	2.655	3.3425	5.675	2.6725	3.44	1.6325	1.6875	2.2375	3.46	10.3275	1.795
CTLA4	9.645	61.63	16.355	41.36	48.48	11.775	13.61	49.7225	81.2475	121.483	279.092	42.975
EpCAM	20.2025	503.377	8.9925	120.838	284.477	41.2575	48.1	148.975	8.9525	66.0675	58.03	619.403
ER alpha	27.285	254.418	24.315	207.975	436.86	12.8825	156.635	12.6625	3.25	86.95	96.2	319.197
FAPalpha	5.115	29.405	7.6575	53.7725	52.255	13.22	13.145	17.405	3.1625	81.3975	96.5475	21.395
Fibronectin	57.685	409.88	55.225	1054.94	514.215	324.903	73.825	125.362	496.025	288.48	1518.96	59.6825
FOXP3	5.515	45.1275	8.4825	39.04	49.845	9.1175	9.225	15.0075	1.935	51.8725	59.205	9.275
GAPDH	190.427	284.285	421.857	416.5	308.178	104.132	633.308	223.125	107.06	1067.57	387.618	157.672
GITR	2.4225	18.6075	8.1375	28.2375	25.12	9.895	4.7975	8.09	1.905	36.5825	47.2125	11.68
GZMB	14.005	53.335	25.395	142.01	304.543	15.36	19.1125	21.8475	4.12	333.755	129.98	32.375
Her2/ErbB2	10.3975	146.955	14.22	52.925	106.605	57.675	35.6175	15.51	160.527	63.2875	82.185	165.315
Histone H3	2975.77	4266.65	4239.4	13106.6	16943.7	1878.72	1371.93	626.108	179.775	32171	5555.43	6902.65
HLA-DR	129.822	722.535	100.695	407.792	158.702	115.132	70.5775	216.348	23.3425	279.528	282.108	303.385
ICOS	37.1525	34.685	14.075	65.5275	44.0475	12.765	9.645	26.4975	4.63	73.605	66.19	15.015
IDO1	12.6425	45.4525	9.33	57.1925	28.6275	3.35	3.6225	50.1125	1.3725	109.605	41.8975	11.04
Ki-67	13.245	127.585	664.355	505.503	600.487	147.613	44.3975	21.605	3.84	2651.81	212.733	222.708
LAG3	4.4375	20.32	6.82	23.36	27.06	5.5625	4.06	5.6125	2.0575	38.0925	34.965	6.1275
MART1	3.32	20.665	5.705	26.4075	27.635	6.9725	5.535	5.73	1.505	34.27	40.205	8.6675
Ms IgG1	9.9825	25.4475	11.46	56.89	40.5525	159.552	5.77	11.1675	1.9575	161.04	138.765	10.3175
Ms IgG2a	9.835	17.81	9.595	13.4675	25.875	42.45	4.23	12.2525	3.2775	42.5025	46.71	5.4125
NY-ESO-1	2.165	21.0275	7.61	36.845	41.0975	7.8975	7.6425	61.9425	2.265	35.245	49.3125	14.58
OX40L	4.9225	18.0625	3.2725	22.895	21.1975	9.8875	4.19	15.775	1.8425	25.29	34.5275	10.8875
PanCk	15.4975	273.113	12.335	488.195	1321.07	66.2875	291.322	20.4775	2.23	135.427	224.775	90.6075
PD-1	7.365	10.9725	9.0175	32.0125	19.445	8.845	4.7425	8.73	1.445	33.8375	35.1575	9.4275
PD-L1	4.5	7.9325	2.5875	15.505	6.95	4.1075	1.9125	7.4375	2.6275	25.9975	24.4525	3.25
PD-L2	7.84	36.7625	9.7125	32.8875	39.045	11.0025	8.665	12.02	2.17	55.2275	84.28	10.56
PR	8.8325	17.6325	3.5	32.475	33.815	8.53	79.2075	9.2625	1.22	113.535	40.1875	32.7725
PTEN	4.87	24.48	13.1875	52.95	32.7425	7.675	16.3275	5.8525	4.1	48.8025	46.795	26.4975
Rb IgG	12.1625	19.23	6.57	29.115	30.725	96.115	4.1175	17.02	3.275	92.1925	60.8	9.265
S100B	49.4925	58.4525	21.1875	84.095	96.5925	183.752	8.675	253.507	19.3275	236.037	140.743	36.91
S6	171.668	2074.23	554.04	3754.46	2755.05	382.947	728.235	524.883	90.865	4406.07	2325.19	1351.53
SMA	1039.43	3345.13	1762.74	7522.01	19677	2775.43	3224.99	10410.7	3670.38	17409.3	25481.8	3484.38
STING	191.793	884.255	311.962	549.538	710.707	27.665	80.9875	1307.93	18.1625	2946.12	1024.24	209.47
Tim-3	28.905	114.805	19.4875	247.157	199.69	21.1325	13.54	87.85	12.36	156.537	385.35	26.3275
VISTA	76.4525	201	132.525	146.877	80.2625	35.1475	21.865	51.9725	16.0775	521.338	158.115	54.915

## Sheet: Supp Table 6
Supplemental Table 6. Multiplexed IHC Analysis of Myeloid Phenotypes in Metastatic Breast Cancer Bone Patient Cohort.
Sample Name	Tissue Category	Cell Counts per Phenotype
Sample Name	Tissue Category	panCK+	CD14+	CD68+	CD66b+	CD3+	CD14+/pSTAT3+	CD14+/HLA-DR+	pSTAT3+	HLA-DR+	CD68+/CD163+	CD68+/pSTAT3+	CD68+/HLA-DR+	Total Cells
13 Avg	Stroma	40.05	513.6	376.3	233.25	35.2	6.95	14.4	55.75	20	146.85	7.55	12.45	1637.3
	Tumor	795.15	56.3	19.75	8.75	2.4	0.1	0.85	10.05	3.55	7.45	0.15	0.35	896.5
	Total	835.2	569.9	396.05	242	37.6	7.05	15.25	65.8	23.55	154.3	7.7	12.8	2533.8
9 Avg	Stroma	10.4118	39.2941	18.0588	7.47059	9.47059	3.11765	5.52941	19.3529	9.70588	7.82353	1.17647	3.47059	168.647
	Tumor	1085.35	137.176	53.7647	64.7647	38.9412	9.29412	12.4706	79.4118	29.5882	27.7647	5.58824	5	1590.94
	Total	1095.76	176.471	71.8235	72.2353	48.4118	12.4118	18	98.7647	39.2941	35.5882	6.76471	8.47059	1759.59
16 Avg	Stroma	45.9	207.05	100.65	31.2	16.65	12	18.8	144	28.85	35.15	1.5	13.7	1298.7
	Tumor	1343.1	96.55	47.4	11.4	5.35	2.3	8.5	35.85	13.7	13.65	0.45	5.8	1616.15
	Total	1389	303.6	148.05	42.6	22	14.3	27.3	179.85	42.55	48.8	1.95	19.5	2914.85
5 Avg	Stroma	6.23077	162.769	108.154	22.7692	10.0769	1.61538	77.8462	23.4615	189.846	45.8462	0.384615	49.7692	1075.77
	Tumor	2779.69	72.7692	24.4615	15.6154	2.30769	0.384615	38.7692	24.0769	190.308	10	0.153846	13	3146.77
	Total	2785.92	235.538	132.615	38.3846	12.3846	2	116.615	47.5385	380.154	55.8462	0.538462	62.7692	4222.54
10 Avg	Stroma	213.278	154.389	50.0556	32.5	14.3889	1.77778	1.33333	57.9444	3.61111	10.5556	0.111111	0	1375.78
	Tumor	545.778	9.77778	4.61111	8.66667	1.11111	0.166667	0	6.55556	1.05556	0.666667	0.0555556	0.0555556	646.5
	Total	759.056	164.167	54.6667	41.1667	15.5	1.94444	1.33333	64.5	4.66667	11.2222	0.166667	0.0555556	2022.28
8 Avg	Stroma	64.9524	282.524	16.0952	2.28571	44.0952	2.71429	0.0952381	4.04762	0.380952	9.80952	0.380952	0.0952381	1198.05
	Tumor	3104.29	32	1.04762	0.190476	1.04762	0.0952381	0	5.38095	0.047619	0.619048	0	0	3462.57
	Total	3169.24	314.524	17.1429	2.47619	45.1429	2.80952	0.0952381	9.42857	0.428571	10.4286	0.380952	0.0952381	4660.62
7 Avg	Stroma	11.2143	1137.07	48.2857	156.929	235.929	9.64286	409.5	30.2143	492.714	32.4286	2.14286	19.8571	2380.21
	Tumor	1550.5	36.5	18.8571	25.5714	36.0714	0.0714286	13.7143	4.71429	45.1429	7.57143	0.285714	5.42857	1815.86
	Total	1561.71	1173.57	67.1429	182.5	272	9.71429	423.214	34.9286	537.857	40	2.42857	25.2857	4196.07
15 Avg	Stroma	50.1364	199.909	356.182	290.273	24.5	9.36364	10.2273	128.727	22.3636	127.909	54.7727	14.2273	1132.45
	Tumor	2539.09	47.6364	60.7273	41.0909	3	1.13636	1.31818	43.0909	5.31818	30.6364	2.09091	1.90909	2901.05
	Total	2589.23	247.545	416.909	331.364	27.5	10.5	11.5455	171.818	27.6818	158.545	56.8636	16.1364	4033.5
19 Avg	Stroma	7.33333	33.0417	2.375	6.54167	4.54167	5.41667	22.5	16.125	37.9167	1.125	0.416667	1.08333	153.792
	Tumor	477.75	107.625	16.75	42.5417	23.5	21.7083	71.5417	73.25	219.125	12.1667	1.58333	9.41667	844.625
	Total	485.083	140.667	19.125	49.0833	28.0417	27.125	94.0417	89.375	257.042	13.2917	2	10.5	998.417
2 Avg	Stroma	27.2	393.467	269.8	17.4667	14.2	1.73333	59.7333	22.2	72.6	126.667	1.4	44	1630.8
	Tumor	1885.27	33.6	18.6667	1.73333	3.2	0	4	4.66667	9.66667	9	0	3.2	2040.87
	Total	1912.47	427.067	288.467	19.2	17.4	1.73333	63.7333	26.8667	82.2667	135.667	1.4	47.2	3671.67
4 Avg	Stroma	61.4167	173.25	5.66667	23.1667	0.666667	4.08333	2.58333	136.667	7.75	1.16667	0	0	2582.25
	Tumor	204.083	1	0.25	0.5	0	0	0	0.25	0	0	0	0	243.25
	Total	265.5	174.25	5.91667	23.6667	0.666667	4.08333	2.58333	136.917	7.75	1.16667	0	0	2825.5
6 Avg	Stroma	90.0417	45.1667	22.75	54.9583	5.91667	0.875	17.1667	115.208	49.7917	17.375	0.708333	4.54167	744.333
	Tumor	617.625	22.25	6.875	46.0417	4.54167	0.291667	12.4167	158.417	60.625	5.54167	0.125	0.958333	1010.5
	Total	707.667	67.4167	29.625	101	10.4583	1.16667	29.5833	273.625	110.417	22.9167	0.833333	5.5	1754.83

## Sheet: Supp Table 7
Supplemental Table 7. Differentially Expressed Genes of Matched Breast Cancer Tumor and Metastatic Bone Patient Cohort.
Gene	Log2 fold change	std error (log2)	Lower confidence limit (log2)	Upper confidence limit (log2)	Linear fold change	Lower confidence limit (linear)	Upper confidence limit (linear)	P-value	Gene.sets
BMP2	4.7	0.76	3.21	6.19	26	9.25	73	4.85e-06	Hedgehog Signaling, Matrix Remodeling and Metastasis, TGF-beta Signaling
ANGPT1	4.49	0.869	2.79	6.19	22.4	6.89	73	4.69e-05	Angiogenesis, Hypoxia, MAPK, Myeloid Compartment, PI3K-Akt
EXO1	4.48	0.832	2.85	6.11	22.3	7.21	69.1	2.85e-05	Cell Proliferation, DNA Damage Repair
SNCA	4.44	0.758	2.96	5.93	21.8	7.77	61	9.87e-06
NCAM1	4.34	0.738	2.89	5.78	20.2	7.43	55.1	9.41e-06	Immune Cell Adhesion and Migration, Interferon Signaling, Matrix Remodeling and Metastasis
CCR2	4.18	0.858	2.5	5.86	18.1	5.65	58.2	9.25e-05	Cytokine and Chemokine Signaling
CCNE1	3.96	0.707	2.58	5.35	15.6	5.97	40.8	1.73e-05	Angiogenesis, Cell Proliferation, Metabolic Stress, PI3K-Akt
RAD51	3.94	0.735	2.5	5.38	15.4	5.67	41.8	2.98e-05	Cell Proliferation, DNA Damage Repair
CDKN2A	3.89	0.858	2.21	5.57	14.9	4.63	47.6	0.0002	Cell Proliferation, Metabolic Stress
SIRPB2	3.7	0.717	2.29	5.1	13	4.9	34.4	4.77e-05	Myeloid Compartment
PTCD2	3.54	0.816	1.94	5.14	11.7	3.85	35.3	0.000316
GHR	3.46	0.782	1.93	4.99	11	3.8	31.8	0.000262	Cytotoxicity, Interferon Signaling, JAK-STAT Signaling, PI3K-Akt
TAF3	3.46	0.873	1.75	5.17	11	3.37	36.1	0.000761
BRCA2	3.38	0.748	1.91	4.84	10.4	3.76	28.7	0.000212	Cell Proliferation, DNA Damage Repair
TNFRSF10C	3.35	0.7	1.98	4.73	10.2	3.95	26.5	0.000111
FPR1	3.33	0.747	1.86	4.79	10	3.64	27.7	0.000243	Myeloid Compartment
SLC2A1	3.32	0.776	1.79	4.84	9.96	3.47	28.6	0.000373	Hypoxia, Metabolic Stress
UBE2T	3.25	0.706	1.87	4.64	9.54	3.65	24.9	0.000171	DNA Damage Repair
BRIP1	3.24	0.787	1.7	4.79	9.46	3.25	27.6	0.000534	DNA Damage Repair
WNT5B	3.14	0.709	1.75	4.53	8.8	3.36	23.1	0.000261	Hedgehog Signaling, Wnt Signaling
CCL18	3.14	0.819	1.53	4.74	8.81	2.89	26.8	0.00104	Cytokine and Chemokine Signaling
CCL4	3.08	0.804	1.5	4.65	8.43	2.83	25.1	0.00106	Antigen Presentation, Cytokine and Chemokine Signaling, Myeloid Compartment
TNFSF8	3.01	0.749	1.54	4.48	8.04	2.91	22.3	0.000683
BNIP3	3.01	0.853	1.34	4.68	8.05	2.53	25.7	0.00212	Autophagy, Epigenetic Regulation
WDR76	3	0.688	1.65	4.35	7.98	3.13	20.3	0.000309
MKI67	2.98	0.612	1.78	4.18	7.88	3.43	18.1	9.27e-05	Cell Proliferation
TLR7	2.98	0.873	1.27	4.69	7.87	2.4	25.8	0.00278
PIK3CG	2.95	0.774	1.43	4.47	7.74	2.7	22.2	0.00109	Cytokine and Chemokine Signaling, Hypoxia, Immune Cell Adhesion and Migration, JAK-STAT Signaling, MAPK, Metabolic Stress, PI3K-Akt
CLEC7A	2.94	0.798	1.38	4.5	7.67	2.6	22.7	0.00147	Immune Cell Adhesion and Migration, Myeloid Compartment
PVRIG	2.93	0.648	1.66	4.2	7.61	3.16	18.4	0.000209	Costimulatory Signaling
SNAI1	2.91	0.776	1.39	4.43	7.52	2.62	21.6	0.00126
HEY1	2.88	0.76	1.39	4.37	7.37	2.62	20.7	0.00115	Angiogenesis, Notch Signaling
PFKM	2.88	0.816	1.28	4.48	7.35	2.43	22.3	0.00211	Metabolic Stress
SLC7A5	2.87	0.64	1.62	4.13	7.33	3.07	17.5	0.000223	Metabolic Stress
P2RY13	2.84	0.72	1.43	4.26	7.18	2.7	19.1	0.000798	Myeloid Compartment
MS4A6A	2.83	0.752	1.36	4.31	7.13	2.57	19.8	0.00121
VCAM1	2.81	0.583	1.67	3.95	7.02	3.18	15.5	0.000104	Immune Cell Adhesion and Migration, Interferon Signaling, Matrix Remodeling and Metastasis
NFAM1	2.77	0.763	1.27	4.26	6.81	2.41	19.2	0.00168	Myeloid Compartment
TNFRSF11B	2.75	0.789	1.2	4.29	6.72	2.3	19.6	0.00234	NF-kappaB Signaling
SPP1	2.69	0.655	1.4	3.97	6.43	2.64	15.7	0.000561	Costimulatory Signaling, Matrix Remodeling and Metastasis, PI3K-Akt
RNLS	2.69	0.775	1.17	4.21	6.47	2.26	18.5	0.00239
C5	2.67	0.758	1.19	4.16	6.38	2.28	17.9	0.00211
RPS6KB1	2.64	0.776	1.12	4.16	6.24	2.17	17.9	0.00282	Autophagy, Hypoxia, Metabolic Stress, PI3K-Akt, TGF-beta Signaling
NKG7	2.63	0.867	0.934	4.33	6.2	1.91	20.1	0.0065
PPARGC1B	2.57	0.749	1.1	4.03	5.93	2.14	16.4	0.00265
ELOB	2.54	0.655	1.26	3.83	5.82	2.39	14.2	0.000939
IRF2	2.51	0.692	1.15	3.86	5.69	2.22	14.6	0.00169	Interferon Signaling
BID	2.51	0.703	1.13	3.88	5.68	2.18	14.8	0.00196	Apoptosis
CSF3R	2.51	0.726	1.09	3.93	5.7	2.13	15.3	0.00247	Cytokine and Chemokine Signaling, JAK-STAT Signaling, Myeloid Compartment, PI3K-Akt
RRM2	2.5	0.544	1.43	3.56	5.65	2.69	11.8	0.000179	Cell Proliferation
CASP9	2.49	0.673	1.17	3.81	5.61	2.25	14	0.00143	Apoptosis, PI3K-Akt
MMP9	2.45	0.783	0.916	3.99	5.47	1.89	15.9	0.00529	Angiogenesis, Immune Cell Adhesion and Migration, Matrix Remodeling and Metastasis
TNF	2.44	0.866	0.744	4.14	5.43	1.67	17.6	0.0106	Antigen Presentation, MAPK, Metabolic Stress, NF-kappaB Signaling, TGF-beta Signaling
ANLN	2.42	0.52	1.4	3.44	5.37	2.65	10.9	0.000151	Cell Proliferation
TLR1	2.42	0.732	0.989	3.86	5.37	1.99	14.5	0.00348	Myeloid Compartment
DTX4	2.41	0.814	0.811	4	5.3	1.75	16	0.00781	Notch Signaling
TYMS	2.39	0.581	1.25	3.53	5.23	2.37	11.5	0.000551	Cell Proliferation
PPARG	2.38	0.752	0.909	3.86	5.21	1.88	14.5	0.00483
FOSL1	2.37	0.789	0.825	3.92	5.17	1.77	15.1	0.00699	Myeloid Compartment, Wnt Signaling
FCGR3A/B	2.35	0.666	1.04	3.65	5.09	2.06	12.6	0.00213
LTBP1	2.33	0.632	1.09	3.57	5.03	2.13	11.9	0.00146	Matrix Remodeling and Metastasis, TGF-beta Signaling
FLT1	2.31	0.569	1.2	3.43	4.97	2.3	10.8	0.000598	Angiogenesis, Hypoxia, MAPK, PI3K-Akt
CDC20	2.29	0.711	0.899	3.69	4.9	1.86	12.9	0.00426	Antigen Presentation, Cell Proliferation
KIF2C	2.28	0.774	0.766	3.8	4.87	1.7	13.9	0.00792	Antigen Presentation, Cell Proliferation
CDH2	2.28	0.794	0.728	3.84	4.87	1.66	14.3	0.00935	Immune Cell Adhesion and Migration
EZH2	2.26	0.557	1.16	3.35	4.78	2.24	10.2	0.000625	Angiogenesis, Epigenetic Regulation, Metabolic Stress
E2F3	2.26	0.655	0.973	3.54	4.78	1.96	11.6	0.00256	Angiogenesis, Cell Proliferation, Metabolic Stress, Notch Signaling
GLUL	2.26	0.718	0.851	3.67	4.78	1.8	12.7	0.00509
CD163	2.26	0.772	0.751	3.78	4.8	1.68	13.7	0.00823
LILRB2	2.21	0.637	0.961	3.46	4.63	1.95	11	0.00243	Costimulatory Signaling, Myeloid Compartment
WNT2B	2.2	0.701	0.825	3.57	4.59	1.77	11.9	0.00519	Hedgehog Signaling, Wnt Signaling
PC	2.2	0.826	0.581	3.82	4.6	1.5	14.1	0.0149	Metabolic Stress
CD300A	2.18	0.638	0.929	3.43	4.53	1.9	10.8	0.00273	Metabolic Stress
STAT4	2.17	0.83	0.544	3.8	4.5	1.46	13.9	0.0165	Costimulatory Signaling, JAK-STAT Signaling
CCR5	2.17	0.856	0.492	3.85	4.5	1.41	14.4	0.0197	Antigen Presentation, Cytokine and Chemokine Signaling
PMS2	2.16	0.594	1	3.33	4.48	2	10	0.00161	DNA Damage Repair
BRCA1	2.15	0.659	0.861	3.45	4.45	1.82	10.9	0.00387	Cell Proliferation, DNA Damage Repair, PI3K-Akt
CCND3	2.15	0.667	0.84	3.45	4.43	1.79	11	0.0043	Cell Proliferation, JAK-STAT Signaling, PI3K-Akt, Wnt Signaling
PIK3CA	2.14	0.602	0.956	3.32	4.39	1.94	9.96	0.00202	Autophagy, Costimulatory Signaling, Cytokine and Chemokine Signaling, Hypoxia, Immune Cell Adhesion and Migration, JAK-STAT Signaling, MAPK, Metabolic Stress, PI3K-Akt
STC1	2.12	0.867	0.423	3.82	4.35	1.34	14.1	0.0237	Angiogenesis
CD38	2.11	0.831	0.479	3.74	4.31	1.39	13.3	0.0197	Lymphoid Compartment
ENTPD1	2.08	0.549	1.01	3.16	4.23	2.01	8.92	0.00113
OLFML2B	2.07	0.347	1.39	2.75	4.19	2.61	6.71	8.09e-06
FUT4	2.04	0.688	0.688	3.39	4.1	1.61	10.5	0.00776
MICB	2.04	0.726	0.619	3.46	4.12	1.54	11	0.0107
CD86	2.04	0.835	0.403	3.68	4.11	1.32	12.8	0.024	Costimulatory Signaling, Immune Cell Adhesion and Migration, Lymphoid Compartment
ICAM3	2.01	0.568	0.896	3.12	4.02	1.86	8.7	0.00206	Immune Cell Adhesion and Migration, Matrix Remodeling and Metastasis
RAD51C	2	0.7	0.631	3.38	4.01	1.55	10.4	0.00965	Cell Proliferation, DNA Damage Repair
ALDOC	1.99	0.801	0.422	3.56	3.98	1.34	11.8	0.0218
PFKFB3	1.97	0.774	0.457	3.49	3.93	1.37	11.3	0.0191	Hypoxia, Metabolic Stress
SAMD9	1.93	0.614	0.725	3.13	3.81	1.65	8.77	0.00513
TLR2	1.91	0.614	0.701	3.11	3.75	1.63	8.63	0.00563	Myeloid Compartment, PI3K-Akt
KAT2B	1.91	0.624	0.683	3.13	3.75	1.61	8.76	0.00626	Epigenetic Regulation, Notch Signaling
ITGAM	1.91	0.63	0.68	3.15	3.77	1.6	8.87	0.00646	Immune Cell Adhesion and Migration, Matrix Remodeling and Metastasis, Myeloid Compartment
FANCA	1.91	0.709	0.515	3.3	3.75	1.43	9.82	0.0142	DNA Damage Repair
HELLS	1.91	0.755	0.428	3.39	3.75	1.35	10.5	0.0201	Epigenetic Regulation
SLC11A1	1.88	0.851	0.213	3.55	3.68	1.16	11.7	0.0389	Myeloid Compartment
GPC4	1.87	0.441	1.01	2.74	3.66	2.01	6.66	0.000396	Wnt Signaling
BIRC5	1.87	0.647	0.603	3.14	3.66	1.52	8.8	0.00901	Apoptosis, Cell Proliferation
THBD	1.87	0.839	0.223	3.51	3.65	1.17	11.4	0.0377	Antigen Presentation
TNFAIP3	1.86	0.669	0.548	3.17	3.63	1.46	9.01	0.0116
RUNX3	1.86	0.766	0.357	3.36	3.63	1.28	10.3	0.0249
PTPN11	1.85	0.635	0.609	3.1	3.61	1.53	8.57	0.00849	Costimulatory Signaling, Immune Cell Adhesion and Migration, Interferon Signaling, JAK-STAT Signaling, MAPK
MYCT1	1.84	0.671	0.524	3.16	3.58	1.44	8.91	0.0126
PCK2	1.83	0.594	0.661	2.99	3.55	1.58	7.95	0.00602	Metabolic Stress, PI3K-Akt
LY96	1.83	0.728	0.406	3.26	3.56	1.33	9.57	0.0204	Apoptosis, Myeloid Compartment
VEGFC	1.81	0.605	0.626	3	3.51	1.54	7.98	0.00715	Angiogenesis, MAPK, PI3K-Akt
GOT2	1.79	0.55	0.714	2.87	3.46	1.64	7.3	0.00394	Metabolic Stress
IL7R	1.79	0.847	0.13	3.45	3.46	1.09	10.9	0.0473	Cytokine and Chemokine Signaling, JAK-STAT Signaling, PI3K-Akt
BCAT1	1.77	0.597	0.6	2.94	3.41	1.52	7.67	0.00764
HMGB1	1.77	0.739	0.321	3.22	3.41	1.25	9.3	0.0266	Apoptosis, Autophagy
CX3CR1	1.77	0.836	0.129	3.41	3.4	1.09	10.6	0.0473	Cytokine and Chemokine Signaling
TGFB1	1.74	0.636	0.489	2.98	3.33	1.4	7.9	0.0129	MAPK, Matrix Remodeling and Metastasis, TGF-beta Signaling
CD36	1.74	0.799	0.171	3.3	3.33	1.13	9.87	0.0419	Antigen Presentation, Matrix Remodeling and Metastasis
MSH2	1.73	0.51	0.73	2.73	3.32	1.66	6.63	0.00291	DNA Damage Repair
CDKN1A	1.73	0.561	0.629	2.83	3.31	1.55	7.09	0.00589	Cell Proliferation, Hypoxia, JAK-STAT Signaling, Metabolic Stress, Myeloid Compartment, PI3K-Akt
NFIL3	1.73	0.698	0.366	3.1	3.33	1.29	8.58	0.022	Angiogenesis
SFXN1	1.72	0.598	0.544	2.89	3.29	1.46	7.41	0.00948
ITGAE	1.72	0.61	0.521	2.91	3.28	1.43	7.52	0.0107	Immune Cell Adhesion and Migration, Matrix Remodeling and Metastasis
HCK	1.71	0.643	0.452	2.97	3.28	1.37	7.85	0.015	Cytokine and Chemokine Signaling, Myeloid Compartment
CDH5	1.7	0.595	0.532	2.87	3.25	1.45	7.29	0.0098	Immune Cell Adhesion and Migration
TTC30A	1.7	0.709	0.306	3.09	3.24	1.24	8.49	0.0267
MAP3K8	1.69	0.634	0.443	2.93	3.22	1.36	7.61	0.0151	Costimulatory Signaling, MAPK
HAVCR2	1.69	0.733	0.251	3.12	3.22	1.19	8.71	0.0322	Costimulatory Signaling
ID4	1.69	0.798	0.129	3.26	3.24	1.09	9.57	0.0465	TGF-beta Signaling
MLH1	1.68	0.499	0.699	2.66	3.2	1.62	6.3	0.00311	Cell Proliferation, DNA Damage Repair
NEIL1	1.68	0.642	0.422	2.94	3.2	1.34	7.66	0.0165	DNA Damage Repair
TNFRSF25	1.67	0.52	0.655	2.69	3.19	1.57	6.47	0.00431	Costimulatory Signaling, Lymphoid Compartment, NF-kappaB Signaling
FZD8	1.66	0.514	0.655	2.67	3.16	1.57	6.36	0.00416	Wnt Signaling
SPRY4	1.65	0.622	0.433	2.87	3.14	1.35	7.31	0.0152	Cytotoxicity
CDKN2B	1.65	0.753	0.17	3.12	3.13	1.13	8.7	0.0409	Cell Proliferation, Metabolic Stress, TGF-beta Signaling
ADORA2A	1.65	0.775	0.136	3.17	3.15	1.1	9.02	0.0453	Costimulatory Signaling
CYBB	1.61	0.558	0.517	2.7	3.05	1.43	6.51	0.00913	Antigen Presentation, Hypoxia, Immune Cell Adhesion and Migration, Myeloid Compartment
EPM2AIP1	1.61	0.564	0.506	2.72	3.05	1.42	6.57	0.00975
ICAM2	1.6	0.525	0.575	2.63	3.04	1.49	6.21	0.00625	Immune Cell Adhesion and Migration, Matrix Remodeling and Metastasis
CCNB1	1.59	0.554	0.501	2.67	3	1.41	6.37	0.0096	Cell Proliferation
MELK	1.57	0.656	0.285	2.85	2.97	1.22	7.23	0.0266	Cell Proliferation
LIF	1.57	0.733	0.134	3.01	2.97	1.1	8.04	0.0446	Cytotoxicity, JAK-STAT Signaling, Myeloid Compartment
P4HA1	1.56	0.432	0.709	2.4	2.94	1.63	5.29	0.00179
FCGR2B	1.54	0.617	0.328	2.75	2.9	1.26	6.71	0.0216
CD45RB	1.54	0.656	0.256	2.83	2.91	1.19	7.09	0.0292
APC	1.5	0.573	0.374	2.62	2.82	1.3	6.15	0.0167	Apoptosis, Wnt Signaling
PTEN	1.49	0.611	0.297	2.69	2.82	1.23	6.46	0.0238	Autophagy, Costimulatory Signaling, Metabolic Stress, PI3K-Akt
MAP3K5	1.49	0.654	0.21	2.77	2.81	1.16	6.84	0.0337	MAPK, Metabolic Stress
CEP55	1.49	0.699	0.115	2.86	2.8	1.08	7.24	0.0462	Cell Proliferation
PRKCA	1.48	0.511	0.478	2.48	2.79	1.39	5.58	0.00893	Cell Proliferation, Hypoxia, Immune Cell Adhesion and Migration, MAPK, Matrix Remodeling and Metastasis, Metabolic Stress, PI3K-Akt, Wnt Signaling
TNFSF13	1.48	0.682	0.14	2.81	2.78	1.1	7.03	0.0427	NF-kappaB Signaling
JAK2	1.47	0.551	0.387	2.55	2.77	1.31	5.85	0.015	Cytokine and Chemokine Signaling, Cytotoxicity, Epigenetic Regulation, Interferon Signaling, JAK-STAT Signaling, Lymphoid Compartment, PI3K-Akt
PIK3R5	1.47	0.627	0.241	2.7	2.77	1.18	6.49	0.0295	Cytokine and Chemokine Signaling, Hypoxia, Immune Cell Adhesion and Migration, JAK-STAT Signaling, MAPK, Metabolic Stress, PI3K-Akt
FCGR2A	1.46	0.509	0.458	2.45	2.74	1.37	5.47	0.0097
TNFAIP6	1.45	0.495	0.479	2.42	2.73	1.39	5.34	0.00831	Angiogenesis, Myeloid Compartment
DUSP5	1.44	0.57	0.326	2.56	2.72	1.25	5.91	0.0199	MAPK
BCL2L1	1.43	0.416	0.618	2.25	2.7	1.53	4.76	0.00257	Apoptosis, Autophagy, JAK-STAT Signaling, MAPK, PI3K-Akt
BCL2	1.42	0.605	0.236	2.61	2.68	1.18	6.09	0.0292	Apoptosis, Autophagy, Hypoxia, JAK-STAT Signaling, PI3K-Akt
UBE2C	1.42	0.674	0.101	2.74	2.68	1.07	6.69	0.0477	Antigen Presentation, Cell Proliferation, Metabolic Stress
RAD50	1.41	0.528	0.378	2.45	2.66	1.3	5.45	0.0145	Cell Proliferation, DNA Damage Repair, Metabolic Stress
GPR160	1.41	0.57	0.293	2.53	2.66	1.23	5.76	0.0224
CASP3	1.4	0.523	0.377	2.43	2.65	1.3	5.39	0.0144	Apoptosis, MAPK, Matrix Remodeling and Metastasis
TWF1	1.39	0.474	0.46	2.32	2.62	1.38	4.99	0.00826
MS4A4A	1.39	0.558	0.297	2.49	2.62	1.23	5.6	0.0216
CXCR4	1.38	0.603	0.201	2.56	2.61	1.15	5.91	0.0329	Cytokine and Chemokine Signaling, Immune Cell Adhesion and Migration
TGFBR1	1.37	0.424	0.539	2.2	2.59	1.45	4.6	0.00418	MAPK, TGF-beta Signaling
IFITM2	1.37	0.52	0.351	2.39	2.59	1.28	5.24	0.0159	Cytotoxicity, Interferon Signaling
BNIP3L	1.36	0.439	0.499	2.22	2.57	1.41	4.66	0.00572
ERO1A	1.34	0.506	0.346	2.33	2.53	1.27	5.03	0.0156	Metabolic Stress
GPSM3	1.34	0.54	0.279	2.39	2.53	1.21	5.26	0.0223
IL6R	1.34	0.595	0.177	2.51	2.54	1.13	5.7	0.0353	Cytokine and Chemokine Signaling, Hypoxia, JAK-STAT Signaling, PI3K-Akt
IRF5	1.34	0.624	0.113	2.56	2.53	1.08	5.9	0.0447	Interferon Signaling
CDK6	1.34	0.629	0.112	2.58	2.54	1.08	5.97	0.045	Cell Proliferation, Metabolic Stress, PI3K-Akt
PLOD2	1.33	0.615	0.121	2.53	2.51	1.09	5.79	0.0434	Matrix Remodeling and Metastasis
VHL	1.32	0.48	0.376	2.26	2.49	1.3	4.78	0.0125	Antigen Presentation, Hypoxia, Metabolic Stress
IL10RA	1.32	0.557	0.224	2.41	2.49	1.17	5.31	0.0284	Cytokine and Chemokine Signaling, JAK-STAT Signaling
TNFRSF10B	1.28	0.46	0.376	2.18	2.42	1.3	4.53	0.0116	Apoptosis
MAP3K7	1.28	0.463	0.373	2.19	2.43	1.3	4.56	0.0119	Autophagy, Costimulatory Signaling, MAPK, Wnt Signaling
SLC1A5	1.27	0.445	0.393	2.14	2.4	1.31	4.4	0.0101	Metabolic Stress
API5	1.26	0.525	0.236	2.29	2.4	1.18	4.9	0.0257
MRE11	1.25	0.562	0.144	2.35	2.37	1.11	5.09	0.0384
CDH11	1.24	0.381	0.491	1.99	2.36	1.41	3.96	0.00403
DNMT1	1.24	0.54	0.186	2.3	2.37	1.14	4.93	0.032	Epigenetic Regulation
CMKLR1	1.19	0.497	0.216	2.16	2.28	1.16	4.48	0.0266
PARP12	1.16	0.496	0.187	2.13	2.23	1.14	4.38	0.0299
HK2	1.15	0.383	0.397	1.9	2.21	1.32	3.73	0.00715	Hypoxia, Metabolic Stress
TAPBPL	1.15	0.52	0.135	2.17	2.23	1.1	4.51	0.0383
CLEC5A	1.14	0.516	0.126	2.15	2.2	1.09	4.43	0.0394	Immune Cell Adhesion and Migration, Myeloid Compartment
RIPK1	1.13	0.491	0.168	2.09	2.19	1.12	4.26	0.0322	Apoptosis
PARP4	1.12	0.521	0.0992	2.14	2.17	1.07	4.41	0.0439	DNA Damage Repair
SMAP1	1.11	0.498	0.135	2.09	2.16	1.1	4.25	0.0373
MSH6	1.1	0.478	0.163	2.04	2.14	1.12	4.11	0.0323	DNA Damage Repair
EIF2B4	1.09	0.433	0.241	1.94	2.13	1.18	3.84	0.0205
RICTOR	1.09	0.48	0.152	2.03	2.13	1.11	4.09	0.034	Costimulatory Signaling, Metabolic Stress
RBL2	1.07	0.5	0.0908	2.05	2.1	1.06	4.15	0.0447	Cell Proliferation, PI3K-Akt, TGF-beta Signaling
ESR1	1.06	0.496	0.0846	2.03	2.08	1.06	4.09	0.0457
ZEB2	1.05	0.488	0.0957	2.01	2.07	1.07	4.02	0.0434
MB21D1	1.05	0.494	0.0852	2.02	2.08	1.06	4.07	0.0456
RIPK3	0.966	0.462	0.0603	1.87	1.95	1.04	3.66	0.0495	Apoptosis
HK1	0.912	0.431	0.0666	1.76	1.88	1.05	3.38	0.0472	Hypoxia, Metabolic Stress
IGF2R	0.692	0.324	0.0571	1.33	1.62	1.04	2.51	0.0452	Cytotoxicity, Interferon Signaling, Lymphoid Compartment
FSTL3	-1.29	0.487	-2.24	-0.332	0.41	0.212	0.794	0.0156	Angiogenesis
ADAM12	-1.42	0.497	-2.39	-0.443	0.374	0.191	0.735	0.00984
EGFR	-1.77	0.837	-3.41	-0.131	0.293	0.0939	0.913	0.047	Hypoxia, MAPK, Metabolic Stress, PI3K-Akt
KIT	-2.53	1.04	-4.56	-0.489	0.174	0.0423	0.713	0.0246	MAPK, Metabolic Stress, PI3K-Akt
LAMB3	-3.06	0.672	-4.38	-1.74	0.12	0.0481	0.299	0.000194	Matrix Remodeling and Metastasis, Myeloid Compartment, PI3K-Akt
MMP7	-3.9	1.34	-6.53	-1.27	0.067	0.0108	0.415	0.00878	Matrix Remodeling and Metastasis, Wnt Signaling
COL17A1	-6.39	0.878	-8.11	-4.67	0.0119	0.00362	0.0394	4.89e-07	Matrix Remodeling and Metastasis, Myeloid Compartment

## Sheet: Supp Table 8
Supplemental Table 8 Multiplexed IHC Analysis of Immune Cell Phenotypes in Matched Breast Cancer Tumor and Metastatic Bone Patient Cohort.
Sample Name	Tissue Category	Primary Tumor Cell Counts per Phenotype																Bone Metastasis Cell Counts per Phenotype
Sample Name	Tissue Category	CC3+	CD19+	CD3+	CD45+	CD66b+	CD68+	Ki67+	panCK+	panCK+/CC3+	panCK+/Ki67+	CD45+/Ki67+	CD68+/Ki67+	CD19+/Ki67+	CD3+/Ki67+	CD66b+/Ki67+	Total Cells	CC3+	CD19+	CD3+	CD45+	CD66b+	CD68+	Ki67+	panCK+	panCK+/CC3+	panCK+/Ki67+	CD45+/Ki67+	CD68+/Ki67+	CD19+/Ki67+	CD3+/Ki67+	CD66b+/Ki67+	Total Cells
12 Avg	Tumor	4.25	0.35	0.15	17.75	0.1	61.65	74	1828.75	3.15	67.7	1.75	6.3	0.3	0	0	1904.55	30.8	1.8	3.05	39.4	0.2	51.85	88.35	1175.65	25.35	78.25	2.8	5.4	0.4	0.15	0	1361.9
	Stroma	67.85	62	64.3	838.1	43.95	306.35	76.8	69.9	5.45	10.7	22	10.4	4	1.35	1.25	2469.4	151.05	11.55	65.8	382.05	3.5	351.45	83.55	70.75	14.4	10.85	30.35	25.2	1.9	9.75	0.25	1702.9
	Total	72.1	62.35	64.45	855.85	44.05	368	150.8	1898.65	8.6	78.4	23.75	16.7	4.3	1.35	1.25	4373.95	181.85	13.35	68.85	421.45	3.7	403.3	171.9	1246.4	39.75	89.1	33.15	30.6	2.3	9.9	0.25	3064.8
7 Avg	Tumor	17.95	0.85	19.4	36.6	0	7.65	6.8	840.05	15.85	6.75	0.3	0.25	0.05	0.15	0	931.45	3.35	0.6	7.55	10.45	0.25	17.8	7.35	1511.8	2.5	6.45	0.1	0.45	0.1	0.1	0.05	1666.75
	Stroma	37.3	52.65	144.75	304.25	0.25	58.7	2.45	3.75	0.15	0	0.75	0.45	0.05	0.2	0.05	1254.3	4.7	15.4	75.95	157.9	2.35	121.65	6.15	4.65	0.2	0.15	1.55	1.95	0.15	0.4	0.1	663.7
	Total	55.25	53.5	164.15	340.85	0.25	66.35	9.25	843.8	16	6.75	1.05	0.7	0.1	0.35	0.05	2185.75	8.05	16	83.5	168.35	2.6	139.45	13.5	1516.45	2.7	6.6	1.65	2.4	0.25	0.5	0.15	2330.45
10 Avg	Tumor	11.1	1.3	1.5	12.15	0.1	7.05	16.95	1548.3	9.8	16.3	0.4	0.1	0.05	0	0.05	1859.1	10.6	0.3	1.15	1.9	0.5	35.7	3.35	722.4	10.4	2.85	0.1	0.35	0.05	0	0.05	915
	Stroma	29.6	63.9	192.6	503.85	0	183.85	16.8	42.55	1.3	1.05	6.1	1.6	1.05	2.45	0	3649.75	10.6	0.55	12.9	82.35	0.95	60.95	0.6	14.95	0.25	0.05	0	0.05	0.05	0	0.1	1106.85
	Total	40.7	65.2	194.1	516	0.1	190.9	33.75	1590.85	11.1	17.35	6.5	1.7	1.1	2.45	0.05	5508.85	21.2	0.85	14.05	84.25	1.45	96.65	3.95	737.35	10.65	2.9	0.1	0.4	0.1	0	0.15	2021.85
1 Avg	Tumor	3.35	0.1	1.05	11.6	0	7.65	10.05	83.65	3.35	9.75	1.15	0.35	0.05	0.2	0	89.55	5.3	0.1	3.15	20.65	7.2	3.5	85.35	1138.45	4.25	62.8	1.9	0.25	0	0.05	1.15	1449.75
	Stroma	40.15	26.35	221.85	765.95	0.1	117.2	57.2	13.6	1.5	2.6	46.05	2.6	3.75	14.55	0	3008.25	37.75	3.35	93.85	589.85	204.8	77.5	347.75	225.15	7.2	26.75	105.4	8.15	0.45	9.35	68.3	2052.05
	Total	43.5	26.45	222.9	777.55	0.1	124.85	67.25	97.25	4.85	12.35	47.2	2.95	3.8	14.75	0	3097.8	43.05	3.45	97	610.5	212	81	433.1	1363.6	11.45	89.55	107.3	8.4	0.45	9.4	69.45	3501.8
2 Avg	Tumor	3.9	0.5	1.65	6.95	0.05	2.15	63.4	931.55	3.25	62.3	0.3	0	0.1	0.05	0	1059.2	2.875	0	1.25	2.5625	0.0625	24.1875	53.9375	1858.12	2.3125	47.6875	0.125	0.25	0	0.0625	0	2330.94
	Stroma	15.35	56.6	171.7	360.4	0.25	90.75	10.85	9.15	0.8	0.3	3.9	0.7	0.95	2.15	0	2445.25	1.5	0.1875	14.8125	48.125	0.125	141.562	16.625	4.6875	0.0625	0.3125	0.8125	1.375	0.0625	0.25	0	1627.12
	Total	19.25	57.1	173.35	367.35	0.3	92.9	74.25	940.7	4.05	62.6	4.2	0.7	1.05	2.2	0	3504.45	4.375	0.1875	16.0625	50.6875	0.1875	165.75	70.5625	1862.81	2.375	48	0.9375	1.625	0.0625	0.3125	0	3958.06
8 Avg	Tumor	8.84211	0.0526316	5.05263	24.5263	0.0526316	7.05263	141.368	984.211	6.26316	132	1.73684	0.421053	0.0526316	0.157895	0.0526316	1101.79	3.1	0	1.35	0.35	0	1.05	0.5	1394.8	1.85	0.5	0	0	0	0	0	1657.55
	Stroma	32.1579	1.52632	72.5263	235.526	0.421053	71.2632	15.2105	5.47368	0.578947	0.315789	6.15789	1.57895	0.0526316	3.63158	0	1069.16	4.75	0.05	112	111.1	1.25	30.3	2.05	0.5	0.05	0	0.3	0	0	0.25	0.05	455.45
	Total	41	1.57895	77.5789	260.053	0.473684	78.3158	156.579	989.684	6.84211	132.316	7.89474	2	0.105263	3.78947	0.0526316	2170.95	7.85	0.05	113.35	111.45	1.25	31.35	2.55	1395.3	1.9	0.5	0.3	0	0	0.25	0.05	2113
4 Avg	Tumor	72.7	0.35	11.8	13	0.15	22.9	188.35	722.15	46.95	148.9	0.75	4.25	0.1	0.8	0	967.9	0	0	0	0	0	0	0	0.0555556	0	0	0	0	0	0	0	0.388889
	Stroma	159.6	26.9	272.95	381.65	1.25	162.95	32.3	2.05	0.4	0.35	14.65	3.05	1.9	12.4	0	1186.2	9.72222	1.33333	50.3333	296	60.6111	32.6667	53.8889	1.33333	0	0.0555556	17.4444	0.5	0.388889	2.16667	1.77778	717
	Total	232.3	27.25	284.75	394.65	1.4	185.85	220.65	724.2	47.35	149.25	15.4	7.3	2	13.2	0	2154.1	9.72222	1.33333	50.3333	296	60.6111	32.6667	53.8889	1.38889	0	0.0555556	17.4444	0.5	0.388889	2.16667	1.77778	717.389
21 Avg	Tumor	44.05	1.9	1.75	15.35	0	1.85	155.9	978.75	42.1	154.8	1.65	0.05	0.3	0.15	0	1033.2	14.95	0	1.05	0.05	0	1.55	0.05	1683.6	6	0	0	0	0	0	0	1942.6
	Stroma	242.55	448.1	438.8	1055.3	0.3	79.65	84.75	39.15	4.95	3.1	46.1	0.85	19.35	16.65	0	4248.8	37.55	0	32	18.25	0	13.85	0	0.3	0	0	0	0	0	0	0	803.45
	Total	286.6	450	440.55	1070.65	0.3	81.5	240.65	1017.9	47.05	157.9	47.75	0.9	19.65	16.8	0	5282	52.5	0	33.05	18.3	0	15.4	0.05	1683.9	6	0	0	0	0	0	0	2746.05
20 Avg	Tumor	8.55	0.05	0.85	2.85	0	1.8	7.25	1481.45	7.5	6.75	0.1	0	0.05	0	0	1565.3	14.1667	3.83333	3.83333	67.5	3	15.8333	24.3333	273.833	12.5	22.8333	13	0.833333	0.666667	0	2.33333	319.333
	Stroma	18.65	0	15.65	55.15	0	14.7	6.6	9.15	1.3	0.25	0.9	0.1	0	0.45	0	508.6	8	2.83333	7.66667	82	5	15.8333	18	77.6667	5.33333	12.6667	13.6667	1	1.16667	0.666667	3.33333	330
	Total	27.2	0.05	16.5	58	0	16.5	13.85	1490.6	8.8	7	1	0.1	0.05	0.45	0	2073.9	22.1667	6.66667	11.5	149.5	8	31.6667	42.3333	351.5	17.8333	35.5	26.6667	1.83333	1.83333	0.666667	5.66667	649.333
14 Avg	Tumor	2.95	0.95	2.3	8.75	0.05	4.5	16.55	664.7	1.8	16.35	0.1	0	0.05	0.05	0.05	689.55	5.26316	0	1.68421	1.63158	1.47368	6.05263	13.1579	415.211	2.89474	11.8421	0	0.210526	0	0	0.0526316	527.158
	Stroma	114.55	387.85	759.55	1141.2	1.95	144.6	33.85	9.05	0.85	0.7	26.4	2.7	5.8	18.05	0	1576.4	27	0.210526	23	23.1579	0.631579	16.0526	4.89474	2.73684	0.105263	0.157895	0.578947	0.473684	0	0.157895	0	348.895
	Total	117.5	388.8	761.85	1149.95	2	149.1	50.4	673.75	2.65	17.05	26.5	2.7	5.85	18.1	0.05	2265.95	32.2632	0.210526	24.6842	24.7895	2.10526	22.1053	18.0526	417.947	3	12	0.578947	0.684211	0	0.157895	0.0526316	876.053
18 Avg	Tumor	14.55	2.1	22.7	39	0	16.35	31.45	988.3	9.55	30.3	0.9	0.9	0.1	0.6	0	1084	3.1	0.4	0.35	8	0.6	9.6	11.25	607.9	1.9	7.9	0.4	0.35	0.05	0	0	817.15
	Stroma	156	56.65	517.6	807.65	0	223.85	22.9	10.1	0.55	0.45	15.6	6.6	0.5	8.3	0	1378.1	5.15	0.6	4.05	64.2	0.2	21.45	13.35	4.65	0.1	0.2	1.15	0.7	0.1	0.05	0	832.45
	Total	170.55	58.75	540.3	846.65	0	240.2	54.35	998.4	10.1	30.75	16.5	7.5	0.6	8.9	0	2462.1	8.25	1	4.4	72.2	0.8	31.05	24.6	612.55	2	8.1	1.55	1.05	0.15	0.05	0	1649.6
17 Avg	Tumor	25.5	1.3	15.05	53.6	0.35	20.8	89.7	1418.15	18.4	85.85	2.85	0.7	0.25	0.7	0	1604.6	21.55	0	1	0.1	0.25	4.35	2.05	1027.1	6.1	1.8	0	0	0	0	0	1516.2
	Stroma	94.3	134.4	786.45	1386.85	1.1	221.35	25.9	85.85	5.8	2.6	17.25	2.35	2.6	9	0	2074.75	62.25	0	20.05	6.6	0	22.4	1.05	0.05	0.05	0	0	0.25	0	0.05	0	856.45
	Total	119.8	135.7	801.5	1440.45	1.45	242.15	115.6	1504	24.2	88.45	20.1	3.05	2.85	9.7	0	3679.35	83.8	0	21.05	6.7	0.25	26.75	3.1	1027.15	6.15	1.8	0	0.25	0	0.05	0	2372.65
3 Avg	Tumor	47.8	0.05	1.85	3.45	0.2	14.65	498.7	1467.15	26.6	488.15	0.25	1.85	0.05	0.1	0.05	1731.2	9.53846	2.76923	9.61538	35.3077	3.30769	20	44.6923	136.923	6.07692	27.8462	14	6.69231	1.61538	4.61538	1.76923	206.077
	Stroma	78.35	2.35	26.8	61.35	0.1	65.8	18.8	2.95	0.65	0.35	2.25	2.15	0.1	0.75	0	744	34.3846	31.2308	129.615	409.077	2.69231	43.5385	300.615	20.6154	0.846154	10.5385	114.846	15.6154	8.69231	27	1.07692	1019.46
	Total	126.15	2.4	28.65	64.8	0.3	80.45	517.5	1470.1	27.25	488.5	2.5	4	0.15	0.85	0.05	2475.2	43.9231	34	139.231	444.385	6	63.5385	345.308	157.538	6.92308	38.3846	128.846	22.3077	10.3077	31.6154	2.84615	1225.54
11 Avg	Tumor	8.2	3.85	1.3	4.6	0.15	44.15	49	480.95	6.45	47.7	0.15	5.35	3.55	0.05	0.05	535.3	29.75	1.5	3.75	9.8125	0.9375	103.875	75.8125	1346.25	19.5625	68	0.25	3.625	0.6875	0.125	0	1614.12
	Stroma	18.65	8.1	22.45	63.85	0.2	104.05	4.4	6.05	0.1	1.3	0.85	0.75	0.55	0.55	0	640.55	28.75	1.625	8.75	19.125	1.4375	47.25	11	9.125	1.5	1.3125	0.5625	2.5	0.125	0	0.125	398
	Total	26.85	11.95	23.75	68.45	0.35	148.2	53.4	487	6.55	49	1	6.1	4.1	0.6	0.05	1175.85	58.5	3.125	12.5	28.9375	2.375	151.125	86.8125	1355.38	21.0625	69.3125	0.8125	6.125	0.8125	0.125	0.125	2012.12
16 Avg	Tumor	17.3	0.5	5.75	16.65	0	13.5	1	444.35	11.5	0.75	0.25	0.2	0	0.05	0	527	35.2	0.25	1.5	13.25	0.15	36.5	63.65	871.45	23.1	60.5	1.25	1.95	0.2	0.1	0.05	1180
	Stroma	87.95	47.4	153.45	307.3	0.15	88	2.7	3.4	0.5	0	2	0.7	0.1	0.8	0.05	1470.65	55.65	1	20.8	77.2	0.45	62.3	8.5	11.25	1.95	0.7	2.25	2.15	0.05	0.25	0.05	674.6
	Total	105.25	47.9	159.2	323.95	0.15	101.5	3.7	447.75	12	0.75	2.25	0.9	0.1	0.85	0.05	1997.65	90.85	1.25	22.3	90.45	0.6	98.8	72.15	882.7	25.05	61.2	3.5	4.1	0.25	0.35	0.1	1854.6
13 Avg	Tumor	30.05	0.3	3.9	13.05	0.1	9.35	20.2	465.95	24.35	19.7	0.4	0.55	0.2	0.15	0	520.7	24.5238	0.0952381	8.47619	12.8571	1.19048	27.619	53.6667	1338.62	12.7619	42.619	0.380952	1.42857	0.0952381	0	0.333333	1932.38
	Stroma	155.45	1.45	78.05	308.95	2.15	135.8	4.4	30.8	5.95	0.4	1.65	0.75	0.1	0.65	0.05	1061.5	43.5238	1.95238	97.3333	241.286	14.7143	203.381	37.5238	56.2381	0.761905	2.90476	9.09524	7.57143	0	2.61905	3.47619	1586.38
	Total	185.5	1.75	81.95	322	2.25	145.15	24.6	496.75	30.3	20.1	2.05	1.3	0.3	0.8	0.05	1582.2	68.0476	2.04762	105.81	254.143	15.9048	231	91.1905	1394.86	13.5238	45.5238	9.47619	9	0.0952381	2.61905	3.80952	3518.76

## Sheet: Supp Table 9
Supplemental Table 9. Multiplexed IHC Analysis of Macrophage Activation in Matched Breast Cancer Tumor and Metastatic Bone Patient Cohort.
Sample Name	Tissue Category	Primary Tumor Cell Counts per Phenotype																		Bone Metastasis Cell Counts per Phenotype
Sample Name	Tissue Category	CD14+	panCK+	CD66b+	CD68+	C-Jun+	H3K27ac+	pSMAD1-5-9+	CD14+/C-Jun+	CD14+/H3K27ac+	CD14+/pSMAD1-5-9+	CD68+/CD163+	CD66b+/C-Jun+	CD66b+/H3K27ac+	CD66b+/pSMAD1-5-9+	CD68+/C-Jun+	CD68+/H3K27ac+	CD68+/pSMAD1-5-9+	Total Cells	CD14+	panCK+	CD66b+	CD68+	C-Jun+	H3K27ac+	pSMAD1-5-9+	CD14+/C-Jun+	CD14+/H3K27ac+	CD14+/pSMAD1-5-9+	CD68+/CD163+	CD66b+/C-Jun+	CD66b+/H3K27ac+	CD66b+/pSMAD1-5-9+	CD68+/C-Jun+	CD68+/H3K27ac+	CD68+/pSMAD1-5-9+	Total Cells
8 Avg	Stroma	86.5	0.15	1.9	44.85	142.9	142.55	3.6	9.7	17.75	0.45	30.9	0.25	0.3	0.15	6.2	15.1	0.1	813.95	101.8	0.7	6.85	45.7	152.65	26.2	2.15	11.55	3.25	0.85	17.9	0.1	1.6	0.15	9.05	3.8	0.2	869.6
	Tumor	32	1084.7	0.8	15.45	339.7	113.6	30.05	8.25	5.85	3.25	9.25	0.4	0	0.25	3.2	4	0.4	1180.8	8.25	1263.65	0.65	5.35	132.95	21	3.25	0.5	0.25	0.05	0.75	0.15	0.1	0	1.05	0.8	0	1932.3
	Total	118.5	1084.85	2.7	60.3	482.6	256.15	33.65	17.95	23.6	3.7	40.15	0.65	0.3	0.4	9.4	19.1	0.5	1994.75	110.05	1264.35	7.5	51.05	285.6	47.2	5.4	12.05	3.5	0.9	18.65	0.25	1.7	0.15	10.1	4.6	0.2	2801.9
21 Avg	Stroma	289.35	0.9	72.1	459	125.2	695.65	67.45	18.35	79.85	13.3	78.4	13.55	23.2	17.2	27.7	120.65	17.5	5293.7	83.45	0.15	8.1	140.5	400	285.5	12.35	22.85	18.3	0.2	2.75	5.7	0.15	2.25	49.15	43.25	1.15	2054
	Tumor	23.25	1243.15	10.5	66.8	323.5	289.7	12.35	5.15	7.45	0.45	2.35	6.15	4.5	2.8	14.8	17.05	2.9	1573.5	1.6	1953.15	8.2	40.35	1020.75	344.95	5.15	0.65	0.2	0	0.1	4.6	0.15	2	13.35	6.45	0.45	2386.4
	Total	312.6	1244.05	82.6	525.8	448.7	985.35	79.8	23.5	87.3	13.75	80.75	19.7	27.7	20	42.5	137.7	20.4	6867.2	85.05	1953.3	16.3	180.85	1420.75	630.45	17.5	23.5	18.5	0.2	2.85	10.3	0.3	4.25	62.5	49.7	1.6	4440.4
4 Avg	Stroma	201.25	0.7	4.2	184.95	711.5	1083.5	46.5	73.75	150.85	3.55	115.05	1.25	2.95	2.55	87.05	153.05	4.9	1490.45	55.0556	0.222222	412.333	578.5	10.2222	81.0556	254	1.05556	0.388889	4.94444	39.9444	3.16667	60.8333	179.667	3.72222	61.7222	153.944	1268.89
	Tumor	66.5	582.95	0.4	18.9	706	717.15	46.35	44.05	60.55	4.75	7.85	0.3	0.2	0.2	13.9	16	1.75	909.25	1.22222	3.11111	5.88889	12.5556	0.277778	3.22222	34.2222	0	0.944444	0.0555556	2.88889	0.0555556	0.611111	4.61111	0	2.55556	6.83333	44.6111
	Total	267.75	583.65	4.6	203.85	1417.5	1800.65	92.85	117.8	211.4	8.3	122.9	1.55	3.15	2.75	100.95	169.05	6.65	2399.7	56.2778	3.33333	418.222	591.056	10.5	84.2778	288.222	1.05556	1.33333	5	42.8333	3.22222	61.4444	184.278	3.72222	64.2778	160.778	1313.5
12 Avg	Stroma	501.7	0.9	119.7	280.4	459.8	916.9	56.55	58.65	186.7	6.6	109.55	7.5	55.1	19.6	69.95	152.5	11.25	2657.5	658.2	2.45	17.95	201.45	405.05	620.65	17.9	101.35	226.05	5.45	136.9	4.35	5.4	2.55	41.95	101.25	2.1	2560.4
	Tumor	205.8	1826.3	5.15	86.05	509	1467.65	2.7	44.65	143.55	0.05	8.35	1.75	4	0.2	21.35	60.05	0.15	2024.75	206.6	941.2	1.4	34.7	81.65	614.35	7.95	21.7	97.2	2.05	18.1	0.3	0.5	0.4	5.65	17.2	0.5	1258.6
	Total	707.5	1827.2	124.85	366.45	968.8	2384.55	59.25	103.3	330.25	6.65	117.9	9.25	59.1	19.8	91.3	212.55	11.4	4682.25	864.8	943.65	19.35	236.15	486.7	1235	25.85	123.05	323.25	7.5	155	4.65	5.9	2.95	47.6	118.45	2.6	3819
13 Avg	Stroma	260	0.75	2.85	194.3	215.4	369.85	13.75	69.5	122.45	4.75	87.1	0.3	1.05	0.7	55.8	104.75	2.3	876.95	481	2.65	59.7	354.6	258.2	733.35	25.7	69.35	177.45	3.65	133.6	0.55	40.7	7.05	67.7	190.75	5.55	2912.85
	Tumor	102.4	529.6	5.85	78.75	350.45	365.45	14.65	57.9	58.2	6.15	26.55	0.55	0.9	1.85	20.75	23.85	2	790.05	128.55	855.85	9.75	74.15	363.9	667.5	24.25	19.35	50.1	6.85	37.85	0.65	5.95	2.7	14.25	36.3	4.05	1596.25
	Total	362.4	530.35	8.7	273.05	565.85	735.3	28.4	127.4	180.65	10.9	113.65	0.85	1.95	2.55	76.55	128.6	4.3	1667	609.55	858.5	69.45	428.75	622.1	1400.85	49.95	88.7	227.55	10.5	171.45	1.2	46.65	9.75	81.95	227.05	9.6	4509.1
16 Avg	Stroma	235.9	0.9	5.65	71.65	449.15	677.9	45.15	81.7	123.55	8.95	45.25	0.75	0.85	0.55	31.95	49.9	1.45	1538.95	132.6	2.65	1.1	97.7	467.35	708.75	10.15	61.4	78.4	0.8	30.05	0.55	0.85	0.1	50.65	67.05	0.8	1116.8
	Tumor	132.7	639.9	0.95	25.9	465.55	656.7	38.25	78.15	91.6	17	14.15	0.2	0.3	0.05	16.75	18.3	1.35	986.4	106.95	813.4	0.2	42.5	316.2	748.1	9.1	48	75.15	2.65	7.5	0.05	0.05	0	15.25	29.25	0.6	1135.25
	Total	368.6	640.8	6.6	97.55	914.7	1334.6	83.4	159.85	215.15	25.95	59.4	0.95	1.15	0.6	48.7	68.2	2.8	2525.35	239.55	816.05	1.3	140.2	783.55	1456.85	19.25	109.4	153.55	3.45	37.55	0.6	0.9	0.1	65.9	96.3	1.4	2252.05
11 Avg	Stroma	32.7	1.95	46.85	29	135.55	182.95	33.2	10	13.95	4.05	10.7	3.25	3.95	1.5	10.85	17.85	2	541.5	60.5625	1.125	1.75	57.625	57.5625	178.062	3.5	13.3125	37.4375	0.9375	22	0.25	1.3125	0.8125	15.125	41.3125	1.5625	345
	Tumor	35.25	526.25	4.9	21.45	347.95	412.25	110.2	23.35	26.35	22.95	3.3	0.75	0.9	0.55	9.4	15.8	2.8	645.9	109.438	1380.81	7.5625	90.9375	385.25	729.062	76.25	30.8125	47.3125	27.4375	16.5625	2.375	5.5625	2.375	25.1875	51.5	9.375	1683.06
	Total	67.95	528.2	51.75	50.45	483.5	595.2	143.4	33.35	40.3	27	14	4	4.85	2.05	20.25	33.65	4.8	1187.4	170	1381.94	9.3125	148.562	442.812	907.125	79.75	44.125	84.75	28.375	38.5625	2.625	6.875	3.1875	40.3125	92.8125	10.9375	2028.06
2 Avg	Stroma	162.65	0.65	17.4	274.85	107.9	445.65	15.55	6.85	41.8	1.35	27.4	3.3	1.4	1.55	11.95	90.35	1.1	3942.3	304.529	3.82353	2.35294	218.647	69.5882	491.882	8.41176	8.76471	58.6471	1.47059	47.2941	1.11765	0.294118	0.235294	20.2353	63.7059	0.529412	2447.71
	Tumor	14.15	1240.05	6.15	41.65	90.75	725.7	10.2	1.4	6.3	0.8	1.1	2.15	1.75	1.2	2.85	17.45	0.65	1734.55	43.4118	1924	3.82353	41.7647	108.529	622.588	9.94118	4.70588	11.7059	1.64706	6.52941	1.58824	0.176471	0.588235	3.41176	16.0588	0.588235	2516.24
	Total	176.8	1240.7	23.55	316.5	198.65	1171.35	25.75	8.25	48.1	2.15	28.5	5.45	3.15	2.75	14.8	107.8	1.75	5676.85	347.941	1927.82	6.17647	260.412	178.118	1114.47	18.3529	13.4706	70.3529	3.11765	53.8235	2.70588	0.470588	0.823529	23.6471	79.7647	1.11765	4963.94
1 Avg	Stroma	405.8	0.4	96.9	214.4	186.3	512.5	84.3	44.9	160.25	27.65	137.65	6	4.65	8.85	25	105.5	10.3	3729.05	333.3	1.5	469.1	793.7	112.2	1059.3	203.7	26.7	146.85	10.2	199	2.7	347.15	139.05	26.6	587.95	120.4	3145.45
	Tumor	20.6	84.85	16.95	14.75	50.5	42.5	7.85	6.25	6.95	2.05	6.5	1.35	0.45	2	4.25	5	1.1	180.8	78.35	1245.05	139.55	152.8	324.2	437.1	103.2	11.55	16.1	8.15	41.8	6.3	78.85	48.9	13.3	77.35	40.95	2065.15
	Total	426.4	85.25	113.85	229.15	236.8	555	92.15	51.15	167.2	29.7	144.15	7.35	5.1	10.85	29.25	110.5	11.4	3909.85	411.65	1246.55	608.65	946.5	436.4	1496.4	306.9	38.25	162.95	18.35	240.8	9	426	187.95	39.9	665.3	161.35	5210.6
10 Avg	Stroma	351.6	0.4	7.05	404.95	125.15	691.25	19.55	12.95	84.3	4.65	107.2	0.3	0.55	0.35	15.95	124.4	2	4056.25	116.3	3.75	2.9	102.4	27.9	16.3	4.55	1.05	3.1	1.05	14.35	0.05	0.15	0.15	1.55	2.7	0.5	1983.6
	Tumor	33.25	1383.4	7.2	125.7	233.1	515.15	21.15	4.8	11.9	3.2	5.6	0.9	1.3	0.25	12.9	35.3	0.8	2007.95	75.5	923.1	18	290.6	227.3	228.75	47.2	16.2	18.5	7.15	9.9	2	1.6	2.75	83.15	88.1	12.65	1662.05
	Total	384.85	1383.8	14.25	530.65	358.25	1206.4	40.7	17.75	96.2	7.85	112.8	1.2	1.85	0.6	28.85	159.7	2.8	6064.2	191.8	926.85	20.9	393	255.2	245.05	51.75	17.25	21.6	8.2	24.25	2.05	1.75	2.9	84.7	90.8	13.15	3645.65
7 Avg	Stroma	227.5	1.6	2.35	82.45	485.6	726.4	19.1	65.7	88.75	1.85	20.2	0.35	1.3	0.15	23.45	45.9	0.95	1902.8	145.05	0.45	26.7	136.25	63.1	191.8	16.5	12.95	37.15	1.05	33.3	0.7	5.2	4	13.6	57.25	3.3	844.6
	Tumor	231.25	904.8	0.1	32	560.2	842.8	10.1	135.95	184.55	5.35	0.8	0.05	0.1	0.05	14.9	22	0.8	1120.6	30.3	1363.3	5	112.05	365.1	574.95	10.15	9.1	13.65	1	6.2	0.2	0.85	1.25	17.2	25.25	1.15	1729.75
	Total	458.75	906.4	2.45	114.45	1045.8	1569.2	29.2	201.65	273.3	7.2	21	0.4	1.4	0.2	38.35	67.9	1.75	3023.4	175.35	1363.75	31.7	248.3	428.2	766.75	26.65	22.05	50.8	2.05	39.5	0.9	6.05	5.25	30.8	82.5	4.45	2574.35
3 Avg	Stroma	89	0.1	2.6	118.5	298.8	384.8	91.15	41.15	52.45	11.95	41.65	2.25	1	1.85	61.3	87.4	13.35	607.25	145.077	0.769231	133.154	557.462	114.846	941.538	162.692	19.3846	65.2308	25.9231	149.538	12	95.7692	23.2308	47.2308	409.308	51.3846	1585.23
	Tumor	28.8	1276.3	1.25	81.2	399.05	1078.2	43.2	12.8	18.95	2.65	13.35	1	0.9	0.75	29.75	57.9	4.25	1561	45.2308	136.923	18.5385	63.4615	109.692	136.846	118	16.9231	13.1538	23	33.9231	10.6923	12.0769	10.9231	28.3846	32.9231	27.6154	353.462
	Total	117.8	1276.4	3.85	199.7	697.85	1463	134.35	53.95	71.4	14.6	55	3.25	1.9	2.6	91.05	145.3	17.6	2168.25	190.308	137.692	151.692	620.923	224.538	1078.38	280.692	36.3077	78.3846	48.9231	183.462	22.6923	107.846	34.1538	75.6154	442.231	79	1938.69
17 Avg	Stroma	617.25	3.5	1.85	235.95	108.35	462.85	27.1	22.35	119.25	6.6	94.05	0.15	0.6	0.2	9.25	67.95	2.05	2346.5	327.45	13.75	1.9	141.95	645.15	590.2	120.3	128	109.35	14.3	4.7	1.3	1.05	0.55	71.9	77.4	9.25	1603.15
	Tumor	167.45	1456.65	1.5	111.4	333.7	702.35	19.85	32.05	64.05	5.35	18.1	0.8	0.8	0.4	11.55	36.05	1.6	2199.35	88.05	1216.9	2.25	39.5	1309.45	1168.6	244.25	76.55	72.05	40.45	2.4	1.7	1.6	0.85	30.05	30.4	12.45	1804.25
	Total	784.7	1460.15	3.35	347.35	442.05	1165.2	46.95	54.4	183.3	11.95	112.15	0.95	1.4	0.6	20.8	104	3.65	4545.85	415.5	1230.65	4.15	181.45	1954.6	1758.8	364.55	204.55	181.4	54.75	7.1	3	2.65	1.4	101.95	107.8	21.7	3407.4
18 Avg	Stroma	118.05	0.35	0.75	170.9	262.1	497.4	2.5	13.85	46.2	0.75	78.1	0.25	0.6	0.05	22.3	86.4	0.45	1379.85	199.35	1.35	2.6	70.6	94	148.45	15.45	9.15	16.45	3.85	13.4	0.2	0.6	0.3	6.7	12.05	2.05	2446.75
	Tumor	4.25	834.65	0.3	12.8	184.25	364.6	1.2	0.7	1.5	0.05	2.55	0.05	0.1	0.05	1.8	5.4	0.1	1050.85	43.15	706.05	1.45	34.65	24.1	159.6	10.2	3.4	8.8	2.95	2.35	0.15	0.35	0.4	2.85	8.75	1.5	1262.5
	Total	122.3	835	1.05	183.7	446.35	862	3.7	14.55	47.7	0.8	80.65	0.3	0.7	0.1	24.1	91.8	0.55	2430.7	242.5	707.4	4.05	105.25	118.1	308.05	25.65	12.55	25.25	6.8	15.75	0.35	0.95	0.7	9.55	20.8	3.55	3709.25
14 Avg	Stroma	265.1	0.35	3.65	179.85	253.7	611.9	17.4	63.45	78.65	3.3	130.3	0.6	2.65	0.9	46.1	63.5	1.5	1312.45	201.684	2.89474	9.84211	67.7368	101.947	130.211	73.4737	44.5263	56.4211	30.8947	46.1579	7.26316	5.36842	6.57895	20.1053	23.9474	10.8421	835.211
	Tumor	54.95	763.95	1.3	40.05	449.2	292.25	15.2	20.4	17.65	1.05	25.15	0.6	0.4	0.15	13.1	12.55	0.5	880.7	87.5789	442.947	37.4737	44.5263	286.368	302.737	159.158	36.4211	36.4737	33.9474	27.4737	34.9474	24.6316	26.7895	16.5789	18.0526	10.7895	727.895
	Total	320.05	764.3	4.95	219.9	702.9	904.15	32.6	83.85	96.3	4.35	155.45	1.2	3.05	1.05	59.2	76.05	2	2193.15	289.263	445.842	47.3158	112.263	388.316	432.947	232.632	80.9474	92.8947	64.8421	73.6316	42.2105	30	33.3684	36.6842	42	21.6316	1563.11
20 Avg	Stroma	56.5	0.05	8.75	129.4	36.3	74.25	2.3	2.65	6.9	0.15	36.35	0.4	0.35	0.1	7.2	19.55	0.25	1378.25	54	0.5	0	35.6667	33.5	53.8333	16.1667	13	20.3333	3.5	28.5	0	0	0	10.3333	15.3333	3.16667	164.5
	Tumor	19.35	1773.35	8.85	73.4	51.2	171.8	7.35	1.45	3.2	0.35	12.1	0.3	0.5	0.6	4.2	9.8	0.7	2327.2	128.333	334.667	1	65.1667	166.833	198.167	101.5	49.1667	59.1667	48.3333	48.5	0.666667	0.5	0.666667	24.5	25.6667	13.8333	489.333
	Total	75.85	1773.4	17.6	202.8	87.5	246.05	9.65	4.1	10.1	0.5	48.45	0.7	0.85	0.7	11.4	29.35	0.95	3705.45	182.333	335.167	1	100.833	200.333	252	117.667	62.1667	79.5	51.8333	77	0.666667	0.5	0.666667	34.8333	41	17	653.833
