# Supplementary material for: Unique macrophage phenotypes activated by BMP signaling in breast cancer bone metastases
Source: JCI Insight. 2024 Jan 9;9(1):e168517. doi: 10.1172/jci.insight.168517 (PMC10906463; doi:10.1172/jci.insight.168517)
Supplement: Supporting data values [file jciinsight-9-168517-s121.xlsx]

## Sheet: Fig. 1A
Patient ID	Myeloid Compartment
4	5.41153
15	5.05159
8	4.65253
7	4.2489
3	4.10054
13	3.21431
9	2.12774
19	0.876563
12	-0.192455
20	-1.77691
16	-2.45473
11	-3.01213
14	-4.72035
5	-4.90888
18	-5.7182
2	-6.90005

## Sheet: Fig. 1B
Probe Name	Annotation	Accession #	NS Probe ID	Class Name	Analyte Type	% Samples above Threshold	20220426_30102441910621-01_Sample02_02.RCC	20220426_30102441910621-01_Sample03_03.RCC	20220426_30102441910621-01_Sample04_04.RCC	20220426_30102441910621-01_Sample05_05.RCC	20220426_30102441910621-01_Sample07_07.RCC	20220426_30102441910621-01_Sample08_08.RCC	20220426_30102441910621-01_Sample10_10.RCC	20220426_30102441910621-01_Sample11_11.RCC	20220426_30102441910621-01_Sample12_12.RCC
A2M		NM_000014.4	NM_000014.4:1685	Endogenous	mRNA	100	1604.35	788.17	6677.37	2583.98	3129.87	454.18	1450.47	4437.76	1990.3
ACVR1C		NM_145259.2	NM_145259.2:5168	Endogenous	mRNA	22.22	20	20	88.29	44.01	20	20	20	20	20
ADAM12		NM_003474.5	NM_003474.5:638	Endogenous	mRNA	77.78	20	74.69	238.91	111.91	143.92	20	193.7	880.43	142.04
ADGRE1		NM_001256252.1	NM_001256252.1:1130	Endogenous	mRNA	44.44	276.61	41.28	43.28	37.09	20	20	20	20	20
ADM		NM_001124.2	NM_001124.2:1413	Endogenous	mRNA	66.67	20	174.93	173.12	80.47	25.15	20	71.68	66.73	20
ADORA2A		NM_000675.5	NM_000675.5:951	Endogenous	mRNA	88.89	580.88	243.72	107.34	111.28	27.95	20	163.2	36.93	37.47
AKT1		NM_005163.2	NM_005163.2:2207	Endogenous	mRNA	100	304.27	886.45	986.8	868.24	3250.03	351.62	1220.17	1723.28	2986.32
ALDOA		NM_000034.3	NM_000034.3:2049	Endogenous	mRNA	100	2282.04	8263.02	8690.8	11573.2	9295.99	1889.96	10127.4	3780.84	5097.75
ALDOC		NM_005165.2	NM_005165.2:335	Endogenous	mRNA	88.89	608.54	151.34	266.61	126.37	97.11	20	151	110.13	108.05
ANGPT1		NM_001199859.1	NM_001199859.1:3620	Endogenous	mRNA	88.89	290.44	20	256.22	122.6	22.36	351.62	41.18	183.34	37.47
ANGPT2		NM_001147.2	NM_001147.2:1775	Endogenous	mRNA	77.78	20	51.1	81.37	38.35	54.49	20	36.61	134.1	48.8
ANGPTL4		NM_001039667.2	NM_001039667.2:1088	Endogenous	mRNA	100	276.61	153.31	356.63	321.27	34.93	380.92	228.78	467.75	48.8
ANLN		NM_018685.2	NM_018685.2:240	Endogenous	mRNA	88.89	20	542.48	77.91	169.75	208.89	366.27	213.53	124.39	457.49
APC		NM_001127510.2	NM_001127510.2:462	Endogenous	mRNA	100	871.33	680.07	531.49	441.35	430.36	498.13	542.97	522.81	433.09
APH1B		NM_001145646.1	NM_001145646.1:541	Endogenous	mRNA	66.67	20	20	58.86	51.55	57.29	20	38.13	101.71	101.96
API5		NM_001142930.1	NM_001142930.1:1552	Endogenous	mRNA	88.89	456.41	381.31	451.85	461.47	739.85	20	352.32	614.81	685.8
APLNR		NM_005161.4	NM_005161.4:629	Endogenous	mRNA	88.89	2696.96	548.38	1300.16	229.48	88.73	20	376.73	190.47	195.2
APOE		NM_000041.2	NM_000041.2:96	Endogenous	mRNA	100	1258.58	2865.72	4882.08	1877.31	1731.21	2549.25	6933.6	1918.28	3827.24
APOL6		NM_030641.3	NM_030641.3:289	Endogenous	mRNA	100	829.83	628.96	567.84	247.08	169.07	307.67	616.18	193.06	147.27
AQP9		NM_001320635.1	NM_001320635.1:753	Endogenous	mRNA	77.78	304.27	163.14	124.65	131.4	20	366.27	117.44	32.39	20
AREG		NM_001657.3	NM_001657.3:717	Endogenous	mRNA	66.67	20	208.34	206.02	20	87.33	20	86.94	59.6	176.02
ARG1		NM_000045.3	NM_000045.3:744	Endogenous	mRNA	66.67	691.53	727.24	93.49	540.69	20	1025.56	291.32	20	20
ARG2		NM_001172.3	NM_001172.3:512	Endogenous	mRNA	77.78	497.9	20	43.28	23.26	25.85	20	41.18	29.8	21.79
ARID1A		NM_006015.4	NM_006015.4:1670	Endogenous	mRNA	88.89	20	381.31	394.72	302.41	644.84	571.38	253.18	585.01	777.3
ARNT2		NM_014862.3	NM_014862.3:1133	Endogenous	mRNA	77.78	276.61	141.52	119.46	30.18	159.99	20	20	112.08	168.18
ATF3		NM_001674.3	NM_001674.3:1487	Endogenous	mRNA	100	414.92	66.83	70.98	65.39	106.89	293.02	175.4	1456.36	40.08
ATM		NM_000051.3	NM_000051.3:393	Endogenous	mRNA	88.89	20	247.65	483.01	455.81	278.75	322.32	480.44	669.88	278.85
AXIN1		NM_181050.1	NM_181050.1:2742	Endogenous	mRNA	88.89	497.9	288.93	167.93	165.35	262.69	20	242.51	174.92	436.58
AXL		NM_001699.4	NM_001699.4:1535	Endogenous	mRNA	88.89	497.9	312.52	296.04	135.8	243.12	20	414.86	433.41	190.84
B2M		NM_004048.2	NM_004048.2:573	Endogenous	mRNA	100	3374.66	4162.96	11668.5	7687.81	6458.15	8673.32	7548.26	17226.9	7775.6
BAD		NM_004322.3	NM_004322.3:963	Endogenous	mRNA	100	622.38	263.38	351.44	211.87	262.69	468.83	222.68	226.1	215.24
BAMBI		NM_012342.2	NM_012342.2:824	Endogenous	mRNA	88.89	912.82	630.93	822.34	537.54	1173	20	1560.29	195	90.63
BATF3		NM_018664.2	NM_018664.2:725	Endogenous	mRNA	88.89	331.93	39.31	64.06	26.41	22.36	20	32.03	133.46	28.76
BAX		NM_004324.3	NM_004324.3:330	Endogenous	mRNA	100	802.17	628.96	602.47	410.54	586.85	542.08	815.99	650.44	616.96
BBC3		NM_014417.4	NM_014417.4:1310	Endogenous	mRNA	88.89	442.58	481.55	259.69	185.47	315.78	20	271.49	216.38	426.12
BBS1		NM_024649.4	NM_024649.4:82	Endogenous	mRNA	77.78	20	88.45	136.77	132.03	143.22	20	129.64	158.07	434.83
BCAT1		NM_005504.6	NM_005504.6:1060	Endogenous	mRNA	88.89	345.76	51.1	176.59	63.5	198.41	20	82.36	377.7	43.57
BCL2		NM_000633.2	NM_000633.2:1525	Endogenous	mRNA	100	608.54	408.83	209.48	211.25	216.58	351.62	151	246.83	369.48
BCL2L1		NM_001191.3	NM_001191.3:1421	Endogenous	mRNA	100	691.53	1197	1230.91	1036.11	343.73	1640.9	938	526.7	415.66
BCL6B		NM_181844.3	NM_181844.3:608	Endogenous	mRNA	66.67	20	20	121.19	73.56	66.37	20	39.66	101.71	47.06
BID		NM_001196.3	NM_001196.3:1604	Endogenous	mRNA	88.89	318.1	66.83	64.06	77.96	55.19	20	74.74	53.77	36.6
BIRC3		NM_001165.4	NM_001165.4:6567	Endogenous	mRNA	33.33	318.1	39.31	58.86	20	20	20	20	20	20
BIRC5		NM_001168.2	NM_001168.2:1215	Endogenous	mRNA	100	387.26	509.07	138.5	330.07	163.48	864.4	285.21	53.12	644.84
BLK		NM_001330465.1	NM_001330465.1:780	Endogenous	mRNA	33.33	401.09	78.62	55.4	20	20	20	20	20	20
BLM		NM_000057.3	NM_000057.3:1434	Endogenous	mRNA	88.89	414.92	123.83	81.37	54.7	34.93	20	44.23	23.32	47.06
BMP2		NM_001200.3	NM_001200.3:1193	Endogenous	mRNA	77.78	331.93	20	169.66	74.82	190.73	20	42.71	228.69	56.64
BNIP3		NM_004052.3	NM_004052.3:116	Endogenous	mRNA	100	1977.77	226.03	318.55	157.18	202.6	1303.93	294.37	106.89	203.04
BNIP3L		NM_001330491.1	NM_001330491.1:2559	Endogenous	mRNA	88.89	20	171	616.32	887.73	519.78	468.83	186.08	740.49	205.65
BRCA1		NM_007294.3	NM_007294.3:4677	Endogenous	mRNA	77.78	20	135.62	62.32	98.71	106.89	20	109.82	61.55	142.91
BRCA2		NM_000059.3	NM_000059.3:1373	Endogenous	mRNA	88.89	484.07	228	60.59	74.19	69.86	20	105.24	65.43	155.98
BRD3		NM_007371.3	NM_007371.3:2621	Endogenous	mRNA	100	1300.07	2230.86	1045.67	882.7	694.44	1054.86	2405.26	835.72	1060.51
BRD4		NM_001330384.1	NM_001330384.1:2083	Endogenous	mRNA	100	414.92	805.86	645.75	535.66	639.25	439.53	622.29	706.15	655.3
BRIP1		NM_032043.2	NM_032043.2:1570	Endogenous	mRNA	100	318.1	269.28	102.14	135.17	61.48	424.88	132.69	22.03	76.68
BTLA		NM_001085357.1	NM_001085357.1:382	Endogenous	mRNA	0	20	20	20	20	20	20	20	20	20
C1QA		NM_015991.3	NM_015991.3:636	Endogenous	mRNA	100	802.17	235.86	1561.57	441.98	355.6	366.27	591.78	2202.68	729.37
C1QB		NM_000491.3	NM_000491.3:816	Endogenous	mRNA	100	885.16	359.69	1192.82	501.71	377.96	395.57	1006.64	2159.28	951.58
C2		NM_000063.5	NM_000063.5:730	Endogenous	mRNA	88.89	470.24	72.72	131.57	62.24	56.59	20	117.44	250.07	100.21
C5		NM_001317163.1	NM_001317163.1:2212	Endogenous	mRNA	88.89	470.24	212.28	124.65	134.54	104.79	20	123.54	100.42	189.97
C5AR1		NM_001736.3	NM_001736.3:546	Endogenous	mRNA	100	428.75	283.03	57.13	64.13	20.96	293.02	118.97	69.97	28.76
C7		NM_000587.2	NM_000587.2:1488	Endogenous	mRNA	77.78	470.24	51.1	72.71	65.39	20	20	83.89	222.86	64.48
CASP1		NM_001223.4	NM_001223.4:1050	Endogenous	mRNA	88.89	20	151.34	302.97	175.41	69.16	293.02	216.58	167.14	98.47
CASP3		NM_032991.2	NM_032991.2:1002	Endogenous	mRNA	77.78	20	135.62	167.93	210.62	233.34	20	109.82	228.04	225.7
CASP8		NM_001228.4	NM_001228.4:762	Endogenous	mRNA	77.78	20	143.48	107.34	85.5	53.1	20	88.46	79.04	60.13
CASP9		XM_011542270.1	XM_011542270.1:326	Endogenous	mRNA	88.89	276.61	106.14	88.29	82.99	75.45	20	108.29	127.63	74.94
CBLC		NM_001130852.1	NM_001130852.1:657	Endogenous	mRNA	66.67	20	64.86	20	50.93	63.58	20	61.01	41.46	51.41
CCL13		NM_005408.2	NM_005408.2:129	Endogenous	mRNA	33.33	20	20	45.01	20.75	20	20	20	33.04	20
CCL14		NM_032962.4	NM_032962.4:253	Endogenous	mRNA	100	290.44	212.28	2212.52	1664.81	111.78	307.67	183.03	1940.31	143.78
CCL18		NM_002988.3	NM_002988.3:45	Endogenous	mRNA	100	2046.92	208.34	183.51	60.98	43.32	1201.37	155.57	158.07	128.97
CCL19		NM_006274.2	NM_006274.2:133	Endogenous	mRNA	33.33	20	20	81.37	24.52	20	20	20	25.91	20
CCL2		NM_002982.3	NM_002982.3:303	Endogenous	mRNA	88.89	401.09	155.28	663.06	220.68	93.62	20	280.64	1134.38	135.94
CCL20		NM_001130046.1	NM_001130046.1:295	Endogenous	mRNA	0	20	20	20	20	20	20	20	20	20
CCL21		NM_002989.2	NM_002989.2:155	Endogenous	mRNA	55.56	304.27	20	60.59	20	20	20	30.5	145.77	26.14
CCL22		NM_002990.3	NM_002990.3:797	Endogenous	mRNA	44.44	553.22	20	41.55	20	29.34	20	20	21.38	20
CCL3/L1		NM_021006.5	NM_021006.5:411	Endogenous	mRNA	88.89	373.43	62.9	50.21	46.52	31.44	20	154.05	242.3	29.63
CCL4		NM_002984.2	NM_002984.2:35	Endogenous	mRNA	100	553.22	129.72	98.68	36.46	39.82	380.92	271.49	154.19	20.91
CCL5		NM_002985.2	NM_002985.2:277	Endogenous	mRNA	100	912.82	218.17	462.24	263.43	37.73	644.64	401.13	90.7	69.71
CCL7		NM_006273.3	NM_006273.3:588	Endogenous	mRNA	22.22	470.24	20	45.01	20	20	20	20	20	20
CCL8		NM_005623.2	NM_005623.2:1012	Endogenous	mRNA	44.44	733.02	20	95.22	27.03	20	20	20	38.87	20
CCNA1		NM_001111045.1	NM_001111045.1:892	Endogenous	mRNA	11.11	20	20	43.28	20	20	20	20	20	20
CCNB1		NM_031966.2	NM_031966.2:710	Endogenous	mRNA	100	318.1	536.59	129.84	344.53	296.22	527.43	407.23	171.03	653.56
CCND1		NM_053056.2	NM_053056.2:857	Endogenous	mRNA	88.89	401.09	9896.37	1301.89	308.69	1666.94	20	216.58	1040.44	12374.9
CCND2		NM_001759.2	NM_001759.2:5825	Endogenous	mRNA	77.78	20	90.41	479.55	242.05	61.48	20	91.51	737.9	133.33
CCND3		NM_001136017.2	NM_001136017.2:760	Endogenous	mRNA	100	622.38	742.96	316.82	380.37	255	1435.79	478.92	281.17	220.47
CCNE1		NM_001238.1	NM_001238.1:1155	Endogenous	mRNA	100	387.26	190.65	105.61	140.83	57.29	468.83	80.84	40.81	58.38
CCNO		NM_021147.4	NM_021147.4:1129	Endogenous	mRNA	55.56	387.26	20	20	132.03	279.45	20	62.53	62.19	20
CCR2		NM_001123041.2	NM_001123041.2:438	Endogenous	mRNA	66.67	442.58	68.79	128.11	91.79	20	20	65.58	45.35	20
CCR4		NM_005508.4	NM_005508.4:672	Endogenous	mRNA	33.33	20	45.21	58.86	26.41	20	20	20	20	20
CCR5		NM_000579.3	NM_000579.3:366	Endogenous	mRNA	55.56	20	20	45.01	35.21	20	20	50.33	50.53	25.27
CD14		NM_001174105.1	NM_001174105.1:1020	Endogenous	mRNA	100	719.19	595.55	1386.72	375.97	374.47	336.97	872.42	1871.63	347.69
CD163		NM_203416.2	NM_203416.2:1784	Endogenous	mRNA	100	401.09	171	505.52	228.85	170.47	351.62	373.68	1134.38	223.95
CD19		NM_001770.4	NM_001770.4:1770	Endogenous	mRNA	77.78	401.09	90.41	178.32	30.81	20	454.18	38.13	20	20.91
CD1C		NM_001765.2	NM_001765.2:564	Endogenous	mRNA	22.22	20	20	69.25	20	20	20	20	30.45	20
CD2		NM_001767.3	NM_001767.3:683	Endogenous	mRNA	22.22	20	20	51.94	27.03	20	20	20	20	20
CD209		NM_021155.2	NM_021155.2:1532	Endogenous	mRNA	44.44	580.88	20	206.02	60.36	20	20	20	289.59	20
CD244		NM_001166663.1	NM_001166663.1:1037	Endogenous	mRNA	44.44	20	51.1	34.62	29.55	20	20	32.03	20	20
CD247		NM_198053.2	NM_198053.2:329	Endogenous	mRNA	44.44	20	20	77.91	23.26	20	20	33.55	20	21.79
CD27		NM_001242.4	NM_001242.4:326	Endogenous	mRNA	66.67	20	64.86	77.91	37.09	20	336.97	48.81	20	42.7
CD274		NM_014143.3	NM_014143.3:1243	Endogenous	mRNA	44.44	20	20	39.82	20.75	20	20	20	24.62	22.66
CD276		NM_001024736.1	NM_001024736.1:2119	Endogenous	mRNA	88.89	719.19	426.52	739.24	503.59	1691.39	20	515.52	1755.02	963.78
CD28		NM_001243077.1	NM_001243077.1:438	Endogenous	mRNA	55.56	20	20	166.2	44.64	41.22	20	20	47.29	27.89
CD300A		NM_001256841.1	NM_001256841.1:371	Endogenous	mRNA	88.89	318.1	115.97	126.38	112.54	34.93	20	102.19	177.51	62.74
CD36		NM_001001548.2	NM_001001548.2:705	Endogenous	mRNA	100	843.66	862.86	4101.29	3402.55	548.43	2432.05	701.6	291.53	114.15
CD38		NM_001775.2	NM_001775.2:280	Endogenous	mRNA	66.67	20	102.21	100.41	68.53	20	322.32	57.96	20	21.79
CD3D		NM_000732.4	NM_000732.4:127	Endogenous	mRNA	77.78	276.61	86.48	157.54	50.93	20	307.67	96.09	24.62	20
CD3E		NM_000733.3	NM_000733.3:233	Endogenous	mRNA	44.44	20	41.28	81.37	27.03	20	20	47.28	20	20
CD3G		NM_000073.2	NM_000073.2:404	Endogenous	mRNA	44.44	442.58	20	72.71	25.78	20	20	38.13	20	20
CD4		NM_000616.4	NM_000616.4:1524	Endogenous	mRNA	77.78	20	94.34	257.95	103.74	89.42	20	164.72	155.48	126.35
CD40		NM_001250.5	NM_001250.5:166	Endogenous	mRNA	77.78	20	72.72	277	103.11	101.3	20	94.56	214.44	93.24
CD40LG		NM_000074.2	NM_000074.2:1225	Endogenous	mRNA	33.33	276.61	20	72.71	31.44	20	20	20	20	20
CD44		NM_001001392.1	NM_001001392.1:566	Endogenous	mRNA	100	304.27	780.31	879.47	609.84	705.62	468.83	620.76	1897.55	401.72
CD45RA		NM_002838.4	NM_002838.4:258	Endogenous	mRNA	44.44	20	155.28	122.92	61.61	20	20	32.03	20	20
CD45RB		ENST00000367367.1	ENST00000367367.1:131	Endogenous	mRNA	88.89	20	55.03	95.22	76.07	54.49	336.97	93.04	78.39	45.31
CD45RO		NM_080921.3	NM_080921.3:258	Endogenous	mRNA	77.78	20	595.55	446.66	347.67	102.7	20	384.35	257.84	112.41
CD47		NM_001777.3	NM_001777.3:901	Endogenous	mRNA	100	539.39	1340.48	798.1	632.48	617.59	1552.99	1293.38	1062.47	442.68
CD48		NM_001778.3	NM_001778.3:413	Endogenous	mRNA	88.89	20	171	226.79	133.29	29.34	322.32	147.95	57.01	60.13
CD5		NM_001346456.1	NM_001346456.1:1526	Endogenous	mRNA	44.44	20	41.28	69.25	25.15	20	20	41.18	20	20
CD58		NM_001144822.1	NM_001144822.1:42	Endogenous	mRNA	100	719.19	312.52	70.98	59.1	72.66	336.97	109.82	61.55	59.26
CD6		NM_001254751.1	NM_001254751.1:1722	Endogenous	mRNA	55.56	20	49.14	96.95	28.92	20	20	35.08	20	23.53
CD68		NM_001251.2	NM_001251.2:1140	Endogenous	mRNA	100	2323.53	972.93	1457.7	336.99	811.81	527.43	1073.75	1179.73	573.39
CD69		NM_001781.2	NM_001781.2:88	Endogenous	mRNA	100	511.73	114	117.72	47.78	22.36	688.59	106.76	114.67	42.7
CD7		NM_006137.6	NM_006137.6:440	Endogenous	mRNA	33.33	20	43.24	53.67	20	20	20	42.71	20	20
CD70		NM_001252.3	NM_001252.3:420	Endogenous	mRNA	55.56	594.71	45.21	65.79	20	20.26	20	20	25.27	20
CD74		NM_001025159.2	NM_001025159.2:1161	Endogenous	mRNA	100	8740.92	5517.2	15813.1	4283.37	6131.89	5962.91	11913.4	14924.5	7420.93
CD79A		NM_001783.3	NM_001783.3:618	Endogenous	mRNA	77.78	387.26	190.65	247.57	35.21	20	512.78	53.38	20	30.5
CD79B		NM_001039933.1	NM_001039933.1:884	Endogenous	mRNA	44.44	290.44	66.83	72.71	20	20	20	20	27.86	20
CD80		NM_005191.3	NM_005191.3:674	Endogenous	mRNA	66.67	414.92	20	74.44	20	28.64	20	82.36	40.81	43.57
CD84		NM_001184879.1	NM_001184879.1:1015	Endogenous	mRNA	77.78	20	167.07	299.5	184.21	631.56	20	317.24	561.68	335.49
CD86		NM_001206924.1	NM_001206924.1:1685	Endogenous	mRNA	44.44	20	20	91.76	20	20	20	44.23	75.15	38.34
CD8A		NM_001768.6	NM_001768.6:2029	Endogenous	mRNA	88.89	733.02	174.93	152.35	95.56	25.85	20	166.25	39.52	77.56
CD8B		NM_172213.2	NM_172213.2:310	Endogenous	mRNA	77.78	484.07	49.14	58.86	40.24	20	20	39.66	22.67	22.66
CD96		NM_005816.4	NM_005816.4:1355	Endogenous	mRNA	44.44	20	58.97	100.41	56.58	20	20	54.91	20	20
CDC20		NM_001255.1	NM_001255.1:915	Endogenous	mRNA	100	290.44	96.31	81.37	120.08	96.41	293.02	122.02	53.77	164.7
CDC25C		NM_001790.4	NM_001790.4:1056	Endogenous	mRNA	22.22	20	20	20	22	20	20	20	20	49.67
CDH1		NM_004360.3	NM_004360.3:379	Endogenous	mRNA	100	843.66	1145.9	297.77	290.46	1541.88	410.22	1390.99	944.56	1141.55
CDH11		NM_001797.2	NM_001797.2:152	Endogenous	mRNA	100	484.07	424.55	2778.63	1094.58	2278.24	307.67	704.65	3114.85	1090.13
CDH2		NM_001792.3	NM_001792.3:3067	Endogenous	mRNA	77.78	276.61	20	325.47	99.34	484.85	20	35.08	55.71	70.58
CDH5		NM_001795.3	NM_001795.3:3405	Endogenous	mRNA	88.89	691.53	60.93	567.84	264.69	105.49	20	77.79	203.42	105.44
CDK2		NM_001290230.1	NM_001290230.1:1543	Endogenous	mRNA	100	1051.12	695.79	339.32	401.11	615.49	908.35	439.26	409.44	483.63
CDK6		NM_001145306.1	NM_001145306.1:1373	Endogenous	mRNA	100	428.75	222.1	226.79	154.03	127.85	380.92	115.92	183.99	75.81
CDKN1A		NM_000389.2	NM_000389.2:1975	Endogenous	mRNA	100	733.02	214.24	600.74	174.78	642.74	468.83	332.5	608.33	929.79
CDKN1C		NM_000076.2	NM_000076.2:1605	Endogenous	mRNA	88.89	414.92	62.9	474.36	269.09	99.21	20	71.68	397.13	43.57
CDKN2A		NM_000077.4	NM_000077.4:1052	Endogenous	mRNA	100	968.14	117.93	138.5	62.24	55.89	703.24	85.41	33.04	109.8
CDKN2B		NM_004936.3	NM_004936.3:906	Endogenous	mRNA	88.89	484.07	45.21	100.41	56.58	67.07	20	38.13	71.26	44.44
CEACAM3		NM_001277163.2	NM_001277163.2:807	Endogenous	mRNA	44.44	20	224.07	84.83	137.06	20	20	111.34	20	20
CEBPB		NM_005194.3	NM_005194.3:1731	Endogenous	mRNA	100	1383.06	1910.48	966.03	672.72	322.07	586.04	1825.68	1216.66	239.64
CENPF		NM_016343.3	NM_016343.3:9260	Endogenous	mRNA	88.89	20	373.45	77.91	215.65	201.9	424.88	391.98	88.11	630.03
CEP55		NM_018131.3	NM_018131.3:570	Endogenous	mRNA	77.78	20	532.65	46.74	89.9	76.85	20	414.86	45.35	265.78
CES3		NM_001185176.1	NM_001185176.1:916	Endogenous	mRNA	44.44	20	20	34.62	55.95	39.82	20	20	20	32.24
CHUK		NM_001278.4	NM_001278.4:3263	Endogenous	mRNA	100	1175.6	1090.86	356.63	396.71	389.14	454.18	719.9	282.46	548.99
CLEC14A		NM_175060.1	NM_175060.1:1930	Endogenous	mRNA	77.78	20	43.24	489.94	242.05	129.25	20	82.36	300.6	125.48
CLEC4E		NM_014358.3	NM_014358.3:1392	Endogenous	mRNA	55.56	401.09	57	48.47	26.41	20	20	32.03	20	20
CLEC5A		NM_013252.2	NM_013252.2:615	Endogenous	mRNA	66.67	20	125.79	48.47	88.65	20	20	111.34	119.85	21.79
CLEC7A		NM_197954.2	NM_197954.2:55	Endogenous	mRNA	88.89	276.61	55.03	145.42	61.61	30.74	20	138.79	103.66	47.93
CLECL1		NM_172004.3	NM_172004.3:357	Endogenous	mRNA	44.44	20	39.31	20	20.75	20	20	45.76	20	26.14
CMKLR1		NM_004072.2	NM_004072.2:762	Endogenous	mRNA	88.89	387.26	55.03	231.99	106.25	220.77	20	131.17	868.76	196.94
CNTFR		NM_147164.2	NM_147164.2:1151	Endogenous	mRNA	44.44	345.76	20	43.28	28.92	20	20	20	20	23.53
COL11A1		NM_001854.3	NM_001854.3:5744	Endogenous	mRNA	77.78	20	82.55	690.76	257.77	540.04	20	213.53	1568.44	657.91
COL11A2		NM_001163771.1	NM_001163771.1:516	Endogenous	mRNA	66.67	622.38	20	323.74	81.73	161.38	20	36.61	20	33.99
COL17A1		NM_000494.3	NM_000494.3:3330	Endogenous	mRNA	55.56	20	62.9	51.94	20	30.74	20	30.5	32.39	20
COL4A5		NM_000495.4	NM_000495.4:1714	Endogenous	mRNA	88.89	373.43	314.48	53.67	215.02	155.1	20	218.1	125.68	183.87
COL5A1		NM_000093.4	NM_000093.4:1133	Endogenous	mRNA	88.89	373.43	579.83	1603.12	653.23	3812.43	20	924.28	3890.98	1482.27
COL6A3		NM_004369.3	NM_004369.3:3293	Endogenous	mRNA	77.78	20	406.86	1308.81	855.04	3039.75	20	1395.57	15917.6	2032.13
COMP		NM_000095.2	NM_000095.2:1271	Endogenous	mRNA	88.89	359.59	505.14	283.92	228.85	929.18	20	1656.38	7539.01	430.48
CPA3		NM_001870.2	NM_001870.2:768	Endogenous	mRNA	55.56	20	60.93	432.81	162.83	20	20	20	233.23	141.17
CRABP2		NM_001199723.1	NM_001199723.1:802	Endogenous	mRNA	100	940.48	4084.34	186.97	3179.99	2680.65	322.32	7505.56	807.22	1774.19
CSF1		NM_000757.5	NM_000757.5:251	Endogenous	mRNA	100	636.21	174.93	270.07	154.03	296.92	366.27	460.61	466.45	177.77
CSF1R		NM_005211.3	NM_005211.3:958	Endogenous	mRNA	77.78	20	145.45	718.46	364.65	659.51	20	372.15	1271.73	288.44
CSF2		NM_000758.3	NM_000758.3:108	Endogenous	mRNA	33.33	414.92	20	43.28	20	20	307.67	20	20	20
CSF2RB		NM_000395.2	NM_000395.2:1547	Endogenous	mRNA	88.89	1092.61	328.24	164.47	95.56	20.96	20	166.25	92.64	53.16
CSF3		NM_000759.3	NM_000759.3:851	Endogenous	mRNA	0	20	20	20	20	20	20	20	20	20
CSF3R		NM_000760.3	NM_000760.3:2066	Endogenous	mRNA	100	608.54	831.41	384.33	629.96	67.77	1025.56	915.13	82.28	141.17
CST2		NM_001322.2	NM_001322.2:201	Endogenous	mRNA	55.56	387.26	41.28	193.9	20	20	20	42.71	20	54.03
CTAG1B		NM_001327.2	NM_001327.2:285	Endogenous	mRNA	0	20	20	20	20	20	20	20	20	20
CTLA4		NM_001037631.2	NM_001037631.2:392	Endogenous	mRNA	22.22	20	20	67.52	20	20	20	20	26.56	20
CTNNB1		NM_001098209.1	NM_001098209.1:1938	Endogenous	mRNA	100	981.97	1926.2	3595.77	1908.12	7246.21	1084.17	3036.69	6000.37	4086.92
CTSS		NM_004079.3	NM_004079.3:685	Endogenous	mRNA	100	428.75	1069.24	1925.13	1471.8	454.11	864.4	1108.83	1627.39	602.14
CTSW		NM_001335.3	NM_001335.3:1075	Endogenous	mRNA	66.67	580.88	90.41	69.25	46.52	20	20	51.86	36.93	20
CX3CL1		NM_002996.3	NM_002996.3:1850	Endogenous	mRNA	88.89	1009.63	74.69	555.73	185.47	295.52	20	147.95	362.79	201.3
CX3CR1		NM_001171171.1	NM_001171171.1:2625	Endogenous	mRNA	88.89	636.21	72.72	135.04	108.14	74.05	20	74.74	92.64	189.1
CXCL1		NM_001511.3	NM_001511.3:743	Endogenous	mRNA	55.56	20	84.52	65.79	64.76	20	20	59.48	42.11	20
CXCL10		NM_001565.3	NM_001565.3:122	Endogenous	mRNA	66.67	20	20	218.14	40.87	116.67	20	263.86	110.78	46.18
CXCL11		NM_005409.4	NM_005409.4:333	Endogenous	mRNA	11.11	20	20	38.09	20	20	20	20	20	20
CXCL12		NM_199168.3	NM_199168.3:72	Endogenous	mRNA	100	35821.2	10254.1	6421.15	2275.91	320.67	10841.6	3056.52	1501.06	235.28
CXCL13		NM_006419.2	NM_006419.2:209	Endogenous	mRNA	33.33	20	20	337.59	20	20	20	230.31	383.53	20
CXCL14		NM_004887.4	NM_004887.4:990	Endogenous	mRNA	88.89	1424.55	58.97	396.45	449.52	1459.44	20	579.58	2435.91	108.93
CXCL16		NM_001100812.1	NM_001100812.1:743	Endogenous	mRNA	77.78	20	94.34	70.98	44.01	98.51	20	79.31	189.17	110.67
CXCL2		NM_002089.1	NM_002089.1:435	Endogenous	mRNA	77.78	318.1	171	126.38	102.48	20	293.02	97.61	233.87	20
CXCL3		NM_002090.2	NM_002090.2:467	Endogenous	mRNA	22.22	20	20	45.01	20	20	20	20	81.63	20
CXCL5		NM_002994.4	NM_002994.4:475	Endogenous	mRNA	11.11	20	20	20	20	20	20	20	23.97	20
CXCL6		NM_002993.3	NM_002993.3:308	Endogenous	mRNA	22.22	387.26	20	20	20	20	20	20	42.76	20
CXCL8		NM_000584.3	NM_000584.3:170	Endogenous	mRNA	44.44	20	214.24	60.59	20	20	966.96	20	56.36	20
CXCL9		NM_002416.2	NM_002416.2:2012	Endogenous	mRNA	77.78	373.43	20	225.06	33.32	99.21	20	61.01	60.25	76.68
CXCR2		NM_001557.3	NM_001557.3:409	Endogenous	mRNA	44.44	20	212.28	157.54	180.44	20	20	128.12	20	20
CXCR3		NM_001142797.1	NM_001142797.1:654	Endogenous	mRNA	11.11	20	20	45.01	20	20	20	20	20	20
CXCR4		NM_001008540.1	NM_001008540.1:1060	Endogenous	mRNA	100	608.54	929.69	635.36	814.17	354.21	2226.93	767.18	949.1	313.71
CXCR6		NM_006564.1	NM_006564.1:97	Endogenous	mRNA	0	20	20	20	20	20	20	20	20	20
CXorf36		NM_024689.2	NM_024689.2:131	Endogenous	mRNA	88.89	1258.58	70.76	702.88	171.01	78.95	20	93.04	300.6	51.41
CYBB		NM_000397.3	NM_000397.3:1034	Endogenous	mRNA	100	2849.1	4308.41	1661.98	2003.06	518.38	2930.18	2103.26	1617.03	657.91
DAB2		NM_001244871.1	NM_001244871.1:2475	Endogenous	mRNA	88.89	442.58	96.31	765.21	336.36	524.67	20	215.05	1097.45	278.85
DDB2		NM_000107.2	NM_000107.2:1556	Endogenous	mRNA	100	1701.16	760.65	624.98	279.15	398.92	923.01	449.94	511.8	710.2
DEFB134		NM_001302695.1	NM_001302695.1:191	Endogenous	mRNA	11.11	318.1	20	20	20	20	20	20	20	20
DEPTOR		NM_001283012.1	NM_001283012.1:1141	Endogenous	mRNA	77.78	20	92.38	302.97	909.74	252.9	20	231.83	196.95	125.48
DKK1		NM_012242.2	NM_012242.2:525	Endogenous	mRNA	33.33	20	20	143.69	32.69	40.52	20	20	20	20
DLL1		NM_005618.3	NM_005618.3:1520	Endogenous	mRNA	88.89	414.92	204.41	176.59	123.86	54.49	20	50.33	113.37	144.65
DLL4		NM_019074.2	NM_019074.2:893	Endogenous	mRNA	88.89	345.76	110.07	231.99	100.59	134.14	20	97.61	121.8	94.11
DNMT1		NM_001130823.2	NM_001130823.2:2500	Endogenous	mRNA	100	2185.23	2932.55	514.18	636.88	489.74	864.4	1140.86	371.22	844.4
DPP4		NM_001935.3	NM_001935.3:1861	Endogenous	mRNA	77.78	304.27	20	174.85	54.07	170.47	20	38.13	137.99	67.97
DTX3L		NM_138287.3	NM_138287.3:1543	Endogenous	mRNA	88.89	276.61	322.34	415.5	327.56	407.3	20	376.73	516.34	441.81
DTX4		NM_015177.1	NM_015177.1:4820	Endogenous	mRNA	88.89	553.22	86.48	136.77	69.16	166.27	20	102.19	49.88	79.3
DUSP1		NM_004417.3	NM_004417.3:1428	Endogenous	mRNA	100	774.51	784.24	1478.47	1105.26	197.01	981.61	1407.77	9509.12	134.2
DUSP2		NM_004418.3	NM_004418.3:1235	Endogenous	mRNA	55.56	20	43.24	39.82	20	35.63	20	51.86	46.65	20
DUSP5		NM_004419.3	NM_004419.3:675	Endogenous	mRNA	88.89	20	628.96	273.54	238.28	702.12	424.88	445.36	534.47	314.58
E2F3		NM_001243076.2	NM_001243076.2:2707	Endogenous	mRNA	77.78	20	147.41	147.15	184.21	155.79	20	176.92	131.51	116.77
EDN1		NM_001955.2	NM_001955.2:770	Endogenous	mRNA	77.78	20	82.55	65.79	44.64	23.05	20	96.09	212.49	28.76
EGF		NM_001178130.2	NM_001178130.2:2167	Endogenous	mRNA	33.33	20	20	107.34	331.96	24.45	20	20	20	20
EGFR		NM_005228.3	NM_005228.3:2760	Endogenous	mRNA	66.67	20	20	121.19	77.33	27.95	20	32.03	196.95	25.27
EGR1		NM_001964.2	NM_001964.2:2034	Endogenous	mRNA	100	802.17	485.48	765.21	524.34	398.22	498.13	808.36	8666.91	163.83
EIF2AK2		NM_001135652.2	NM_001135652.2:516	Endogenous	mRNA	77.78	20	575.9	547.07	355.85	419.18	20	375.2	571.4	332.01
EIF2B4		NM_001034116.1	NM_001034116.1:1258	Endogenous	mRNA	88.89	650.04	143.48	154.08	108.14	162.78	20	99.14	150.95	114.15
EIF4EBP1		NM_004095.3	NM_004095.3:673	Endogenous	mRNA	100	691.53	1230.41	361.83	264.69	429.66	424.88	639.06	338.18	1430.86
EIF5AL1		NM_001099692.1	NM_001099692.1:2210	Endogenous	mRNA	22.22	290.44	20	43.28	20	20	20	20	20	20
ELOB		NM_007108.2	NM_007108.2:800	Endogenous	mRNA	77.78	20	60.93	77.91	66.64	79.64	20	70.16	55.71	90.63
ENO1		NM_001428.3	NM_001428.3:782	Endogenous	mRNA	100	442.58	2146.34	1791.83	1286.33	2904.91	1333.23	3469.85	2636.74	1708.84
ENTPD1		NM_001098175.1	NM_001098175.1:1418	Endogenous	mRNA	100	774.51	318.41	372.22	285.43	257.8	410.22	259.29	478.11	147.27
EOMES		NM_001278182.1	NM_001278182.1:1522	Endogenous	mRNA	11.11	20	20	20	20	20	20	20	20	22.66
EPCAM		NM_002354.2	NM_002354.2:499	Endogenous	mRNA	77.78	20	864.83	164.47	396.08	574.97	20	501.79	261.73	838.3
EPM2AIP1		NM_014805.3	NM_014805.3:1322	Endogenous	mRNA	100	359.59	261.41	392.99	330.07	245.92	293.02	216.58	377.05	271.88
ERBB2		NM_004448.2	NM_004448.2:2405	Endogenous	mRNA	88.89	373.43	1187.17	330.67	498.56	1154.84	20	1067.65	656.27	1345.46
ERO1A		NM_014584.2	NM_014584.2:963	Endogenous	mRNA	88.89	428.75	308.59	245.84	274.12	263.38	20	135.74	325.87	183.87
ESR1		NM_000125.2	NM_000125.2:1595	Endogenous	mRNA	88.89	1687.33	3592.96	650.94	2892.05	3416.31	20	1627.4	516.34	6724.67
EXO1		NM_006027.3	NM_006027.3:820	Endogenous	mRNA	100	497.9	345.93	67.52	75.44	69.16	468.83	184.55	21.38	112.41
EZH2		NM_004456.4	NM_004456.4:1596	Endogenous	mRNA	100	359.59	418.65	110.8	287.32	155.1	468.83	233.36	76.45	365.12
F2RL1		NM_005242.4	NM_005242.4:1388	Endogenous	mRNA	55.56	20	47.17	50.21	20	38.42	20	20	62.19	40.96
FADD		NM_003824.3	NM_003824.3:810	Endogenous	mRNA	100	373.43	1283.48	230.25	135.17	292.03	307.67	282.16	200.19	782.53
FAM124B		NM_001122779.1	NM_001122779.1:1620	Endogenous	mRNA	77.78	401.09	45.21	112.53	59.73	34.23	20	20	42.76	59.26
FAM30A		NR_026800.2	NR_026800.2:9125	Endogenous	mRNA	55.56	553.22	78.62	51.94	37.72	20	20	144.89	20	20
FANCA		NM_001018112.1	NM_001018112.1:580	Endogenous	mRNA	100	345.76	347.9	69.25	182.95	90.12	586.04	231.83	42.76	129.84
FAP		NM_004460.2	NM_004460.2:236	Endogenous	mRNA	88.89	290.44	86.48	135.04	70.42	173.26	20	128.12	1010	159.47
FAS		NM_000043.3	NM_000043.3:90	Endogenous	mRNA	77.78	20	53.07	58.86	33.32	32.84	20	50.33	91.35	50.54
FASLG		NM_000639.2	NM_000639.2:605	Endogenous	mRNA	11.11	20	39.31	20	20	20	20	20	20	20
FBP1		NM_001127628.1	NM_001127628.1:488	Endogenous	mRNA	88.89	20	530.69	199.09	822.35	433.85	351.62	358.42	156.78	1434.34
FCAR		NM_133278.2	NM_133278.2:750	Endogenous	mRNA	66.67	1687.33	1464.31	166.2	378.48	20	1567.64	457.56	20	20
FCGR1A		NM_000566.3	NM_000566.3:561	Endogenous	mRNA	88.89	20	74.69	74.44	66.64	49.6	293.02	108.29	181.4	75.81
FCGR2A		NM_021642.3	NM_021642.3:60	Endogenous	mRNA	100	788.34	575.9	730.58	430.66	410.8	498.13	701.6	1282.09	407.82
FCGR2B		NM_001002273.1	NM_001002273.1:870	Endogenous	mRNA	77.78	20	112.03	302.97	147.12	51.7	20	184.55	503.38	71.46
FCGR3A/B		NM_000570.4	NM_000570.4:255	Endogenous	mRNA	100	511.73	536.59	515.91	657.63	126.45	879.05	587.21	774.18	404.33
FCGRT		NM_004107.4	NM_004107.4:1260	Endogenous	mRNA	100	898.99	1334.58	2072.29	1211.52	839.06	937.66	1172.89	1367.61	1214.75
FCN1		NM_002003.4	NM_002003.4:969	Endogenous	mRNA	88.89	663.87	2130.62	924.48	3119.64	20	1142.77	989.86	91.35	57.51
FCRL2		NM_001159488.1	NM_001159488.1:132	Endogenous	mRNA	22.22	20	72.72	115.99	20	20	20	20	20	20
FGF13		NM_001139498.1	NM_001139498.1:975	Endogenous	mRNA	44.44	20	20	67.52	48.41	41.22	20	20	34.34	20
FGF18		NM_003862.2	NM_003862.2:1030	Endogenous	mRNA	66.67	290.44	43.24	38.09	20	20	20	38.13	150.3	20.04
FGF9		NM_002010.2	NM_002010.2:4170	Endogenous	mRNA	0	20	20	20	20	20	20	20	20	20
FGFR1		NM_001174064.1	NM_001174064.1:1756	Endogenous	mRNA	88.89	345.76	2118.82	446.66	217.53	855.13	20	239.46	849.98	2362.39
FLNB		NM_001164319.1	NM_001164319.1:8980	Endogenous	mRNA	88.89	428.75	965.07	1281.11	638.76	2684.84	20	1811.95	822.77	2087.9
FLT1		NM_002019.4	NM_002019.4:530	Endogenous	mRNA	88.89	359.59	58.97	316.82	395.46	238.23	20	99.14	502.73	180.38
FOSL1		NM_005438.3	NM_005438.3:1320	Endogenous	mRNA	100	691.53	72.72	131.57	25.78	44.01	293.02	70.16	130.87	57.51
FOXP3		NM_014009.3	NM_014009.3:1230	Endogenous	mRNA	22.22	401.09	20	39.82	20	20	20	20	20	20
FPR1		NM_002029.3	NM_002029.3:625	Endogenous	mRNA	88.89	539.39	1495.76	481.28	612.99	20	805.8	652.79	325.87	85.4
FPR3		NM_002030.4	NM_002030.4:733	Endogenous	mRNA	88.89	525.56	129.72	342.78	91.79	114.58	20	340.12	387.41	183
FSTL3		NM_005860.2	NM_005860.2:255	Endogenous	mRNA	77.78	20	353.79	69.25	44.01	112.48	20	240.98	181.4	40.08
FUT4		NM_002033.3	NM_002033.3:1151	Endogenous	mRNA	100	871.33	615.21	133.31	180.44	66.37	776.5	186.08	128.92	59.26
FYN		NM_002037.5	NM_002037.5:2125	Endogenous	mRNA	88.89	345.76	137.59	571.31	259.66	428.26	20	169.3	625.82	160.34
FZD8		NM_031866.1	NM_031866.1:890	Endogenous	mRNA	100	898.99	143.48	782.52	110.02	428.96	322.32	122.02	294.12	252.71
FZD9		NM_003508.2	NM_003508.2:1446	Endogenous	mRNA	11.11	719.19	20	20	20	20	20	20	20	20
GAS1		NM_002048.2	NM_002048.2:948	Endogenous	mRNA	88.89	276.61	88.45	174.85	88.65	204.7	20	154.05	1948.08	75.81
GBP1		NM_002053.2	NM_002053.2:1838	Endogenous	mRNA	77.78	20	62.9	199.09	82.99	62.88	20	83.89	158.72	60.13
GBP2		NM_004120.4	NM_004120.4:1744	Endogenous	mRNA	77.78	20	395.07	379.14	177.29	159.29	20	315.72	382.88	120.25
GBP4		NM_052941.4	NM_052941.4:1761	Endogenous	mRNA	88.89	20	51.1	287.38	130.14	46.81	322.32	128.12	145.77	88.88
GHR		NM_000163.2	NM_000163.2:1835	Endogenous	mRNA	66.67	20	20	209.48	155.29	64.27	20	33.55	46.65	48.8
GIMAP4		NM_018326.2	NM_018326.2:315	Endogenous	mRNA	100	387.26	155.28	789.44	423.75	145.32	395.57	298.94	473.58	211.75
GIMAP6		NR_024115.1	NR_024115.1:2175	Endogenous	mRNA	77.78	20	53.07	169.66	110.02	43.32	20	50.33	137.99	68.84
GLI1		NM_005269.2	NM_005269.2:2922	Endogenous	mRNA	22.22	414.92	20	38.09	20	20	20	20	20	20
GLS		NM_014905.4	NM_014905.4:165	Endogenous	mRNA	100	1272.41	709.55	344.52	214.39	289.93	747.19	491.12	505.97	258.81
GLUD1		NM_005271.2	NM_005271.2:2680	Endogenous	mRNA	100	1811.8	894.31	1182.43	628.71	1048.65	439.53	819.04	1098.75	948.97
GLUL		NM_002065.6	NM_002065.6:1485	Endogenous	mRNA	100	2378.86	7789.33	3493.63	4932.2	4770.96	3648.07	14381.2	6075.52	4465.98
GMIP		NM_001288998.1	NM_001288998.1:1706	Endogenous	mRNA	77.78	20	117.93	57.13	49.04	27.25	20	71.68	34.34	33.11
GNG4		NM_001098721.1	NM_001098721.1:2350	Endogenous	mRNA	44.44	276.61	47.17	20	20	57.99	20	20	20	86.27
GNLY		NM_012483.3	NM_012483.3:540	Endogenous	mRNA	55.56	20	125.79	155.81	40.24	20	20	112.87	25.27	20
GOT1		NM_002079.2	NM_002079.2:568	Endogenous	mRNA	77.78	20	127.76	588.62	1147.39	183.04	20	184.55	164.55	188.22
GOT2		NM_002080.3	NM_002080.3:674	Endogenous	mRNA	77.78	20	210.31	668.26	1075.72	345.82	20	408.76	329.75	271.01
GPC4		NM_001448.2	NM_001448.2:820	Endogenous	mRNA	88.89	525.56	58.97	275.27	101.22	537.25	20	50.33	145.12	241.38
GPR160		NM_014373.1	NM_014373.1:760	Endogenous	mRNA	100	331.93	365.59	237.18	513.02	914.51	293.02	102.19	180.75	670.11
GPSM3		NM_001276501.1	NM_001276501.1:915	Endogenous	mRNA	100	373.43	522.83	422.42	409.92	170.47	483.48	395.03	247.48	200.42
GZMA		NM_006144.3	NM_006144.3:215	Endogenous	mRNA	44.44	20	20	67.52	41.49	20	20	42.71	35.63	20
GZMB		NM_004131.4	NM_004131.4:621	Endogenous	mRNA	11.11	20	20	46.74	20	20	20	20	20	20
GZMH		NM_033423.3	NM_033423.3:705	Endogenous	mRNA	22.22	20	20	38.09	22.63	20	20	20	20	20
GZMK		NM_002104.2	NM_002104.2:634	Endogenous	mRNA	100	331.93	96.31	225.06	59.1	26.55	424.88	99.14	53.77	28.76
GZMM		NM_005317.2	NM_005317.2:669	Endogenous	mRNA	44.44	650.04	57	51.94	20	20	20	44.23	20	20
H2AFX		NM_002105.2	NM_002105.2:521	Endogenous	mRNA	77.78	20	161.17	79.64	111.28	101.3	20	132.69	57.66	87.14
HAVCR2		NM_032782.3	NM_032782.3:955	Endogenous	mRNA	77.78	414.92	20	103.87	55.95	69.16	20	80.84	204.07	78.43
HCK		NM_001172129.1	NM_001172129.1:325	Endogenous	mRNA	100	802.17	719.38	387.8	380.37	115.27	498.13	632.96	277.93	162.95
HDAC11		NM_001330636.1	NM_001330636.1:865	Endogenous	mRNA	88.89	663.87	292.86	193.9	101.22	251.51	20	221.16	144.47	261.42
HDAC3		NM_003883.3	NM_003883.3:1464	Endogenous	mRNA	88.89	691.53	178.86	225.06	209.99	310.89	20	172.35	238.41	210.88
HDAC4		NM_006037.3	NM_006037.3:3742	Endogenous	mRNA	77.78	20	102.21	124.65	120.08	73.36	20	65.58	195.65	97.6
HDAC5		NM_001015053.1	NM_001015053.1:2169	Endogenous	mRNA	88.89	20	184.76	394.72	287.32	386.34	293.02	305.04	388.06	325.04
HDC		NM_002112.3	NM_002112.3:1646	Endogenous	mRNA	66.67	276.61	43.24	91.76	38.35	20	20	20	81.63	31.37
HELLS		NM_001289067.1	NM_001289067.1:191	Endogenous	mRNA	100	359.59	511.03	96.95	287.95	159.99	380.92	864.79	90.7	304.12
HERC6		NM_001165136.1	NM_001165136.1:883	Endogenous	mRNA	88.89	345.76	96.31	140.23	52.18	79.64	20	128.12	117.26	74.94
HES1		NM_005524.2	NM_005524.2:860	Endogenous	mRNA	100	1230.92	345.93	327.2	306.81	840.45	293.02	149.47	585.65	803.44
HEY1		NM_001040708.1	NM_001040708.1:1859	Endogenous	mRNA	55.56	20	20	109.07	93.68	165.58	20	20	233.23	231.8
HIF1A		NM_181054.2	NM_181054.2:930	Endogenous	mRNA	88.89	20	216.21	689.03	430.03	1815.74	410.22	724.47	3449.14	552.47
HK1		NM_000188.2	NM_000188.2:3355	Endogenous	mRNA	100	774.51	507.1	725.39	687.18	941.76	1274.63	819.04	665.99	825.23
HK2		NM_000189.4	NM_000189.4:2883	Endogenous	mRNA	88.89	20	442.24	183.51	266.57	363.29	336.97	147.95	140.58	232.67
HLA-A		NM_002116.7	NM_002116.7:298	Endogenous	mRNA	100	4080.02	2502.1	3521.33	32.69	1998.09	747.19	3788.62	3832.67	2314.47
HLA-B		NM_005514.6	NM_005514.6:1247	Endogenous	mRNA	100	23221.5	13796	20877	5281.76	5746.94	18152.4	16566.8	11174.1	7099.38
HLA-C		NM_002117.4	NM_002117.4:898	Endogenous	mRNA	100	9432.45	6474.4	3729.08	1590.63	1999.48	3530.86	6378.43	2811.01	2432.11
HLA-DMA		NM_006120.3	NM_006120.3:396	Endogenous	mRNA	100	760.68	457.96	1256.88	416.2	331.15	556.73	968.51	940.68	616.09
HLA-DMB		NM_002118.3	NM_002118.3:20	Endogenous	mRNA	77.78	20	68.79	247.57	136.43	132.74	20	170.82	373.81	237.02
HLA-DOA		NM_002119.3	NM_002119.3:3075	Endogenous	mRNA	77.78	318.1	39.31	64.06	29.55	29.34	20	20	83.57	47.06
HLA-DOB		NM_002120.3	NM_002120.3:124	Endogenous	mRNA	33.33	20	41.28	81.37	20	20	20	20	20	20.04
HLA-DPA1		NM_033554.2	NM_033554.2:857	Endogenous	mRNA	100	373.43	253.55	2084.41	903.45	873.99	586.04	695.5	3367.52	1791.62
HLA-DPB1		NM_002121.5	NM_002121.5:987	Endogenous	mRNA	100	663.87	228	2269.65	804.74	585.45	468.83	921.23	2201.39	1113.66
HLA-DQA1		NM_002122.3	NM_002122.3:258	Endogenous	mRNA	100	484.07	275.17	1142.61	248.97	431.75	322.32	666.52	1269.13	712.81
HLA-DQA2		NM_020056.4	NM_020056.4:90	Endogenous	mRNA	22.22	20	49.14	20	20	48.9	20	20	20	20
HLA-DQB1		NM_002123.3	NM_002123.3:384	Endogenous	mRNA	88.89	20	114	434.54	67.9	75.45	336.97	237.93	188.52	389.52
HLA-DRA		NM_019111.3	NM_019111.3:335	Endogenous	mRNA	100	553.22	768.52	5860.23	2029.46	1845.79	1333.23	2678.27	8057.29	3235.55
HLA-DRB1		NM_002124.3	NM_002124.3:1016	Endogenous	mRNA	100	3720.42	1010.27	4582.58	861.96	1998.09	1494.39	2995.51	3740.03	2175.04
HLA-DRB5		NM_002125.3	NM_002125.3:135	Endogenous	mRNA	33.33	719.19	20	3098.91	20	20	20	20	20	2087.03
HLA-E		NM_005516.5	NM_005516.5:1287	Endogenous	mRNA	100	1728.82	1635.31	3711.77	2187.27	1093.36	1948.57	1967.52	2558.35	1118.02
HLA-F		NM_001098479.1	NM_001098479.1:285	Endogenous	mRNA	100	4149.17	2614.13	966.03	504.22	393.33	2446.7	4032.65	721.7	399.11
HMGA1		NM_145902.2	NM_145902.2:906	Endogenous	mRNA	100	650.04	314.48	169.66	382.25	294.12	849.75	619.24	240.35	609.99
HMGB1		NM_002128.5	NM_002128.5:3400	Endogenous	mRNA	77.78	20	68.79	112.53	149.63	139.03	20	54.91	72.56	181.25
HNF1A		NM_000545.6	NM_000545.6:1158	Endogenous	mRNA	22.22	387.26	20	34.62	20	20	20	20	20	20
HRAS		NM_005343.3	NM_005343.3:842	Endogenous	mRNA	100	788.34	1417.14	465.7	247.08	336.74	293.02	1441.32	226.75	832.2
HSD11B1		NM_181755.2	NM_181755.2:590	Endogenous	mRNA	33.33	20	20	53.67	44.64	20	20	20	102.36	20
ICAM1		NM_000201.2	NM_000201.2:2253	Endogenous	mRNA	77.78	20	76.66	140.23	78.59	132.74	20	178.45	452.2	67.97
ICAM2		NM_000873.3	NM_000873.3:415	Endogenous	mRNA	77.78	345.76	20	185.24	125.74	60.78	20	42.71	128.27	68.84
ICAM3		NM_002162.3	NM_002162.3:1225	Endogenous	mRNA	100	414.92	813.72	367.02	489.76	111.78	556.73	323.34	88.76	159.47
ICAM5		NM_003259.3	NM_003259.3:718	Endogenous	mRNA	55.56	1479.87	233.9	20	22	20	20	161.67	20	30.5
ICOS		NM_012092.3	NM_012092.3:591	Endogenous	mRNA	0	20	20	20	20	20	20	20	20	20
ICOSLG		NM_015259.4	NM_015259.4:1190	Endogenous	mRNA	77.78	20	139.55	103.87	54.7	108.29	20	114.39	158.07	231.8
ID4		NM_001546.3	NM_001546.3:2048	Endogenous	mRNA	66.67	20	20	656.14	135.17	70.56	20	51.86	542.9	52.28
IDO1		NM_002164.5	NM_002164.5:52	Endogenous	mRNA	44.44	20	20	45.01	28.29	20	351.62	20	25.27	20
IER3		NM_003897.3	NM_003897.3:204	Endogenous	mRNA	100	539.39	8349.51	238.91	370.94	690.25	659.29	2283.24	656.92	687.54
IFI16		NM_001206567.1	NM_001206567.1:2351	Endogenous	mRNA	77.78	20	100.24	467.43	315.61	373.77	20	195.23	1227.02	183
IFI27		NM_005532.3	NM_005532.3:390	Endogenous	mRNA	100	2766.11	750.83	1703.53	677.12	565.19	468.83	2091.06	4023.14	692.77
IFI35		NM_005533.4	NM_005533.4:729	Endogenous	mRNA	100	553.22	338.07	334.13	162.21	187.23	351.62	303.52	248.77	198.68
IFI6		NM_002038.3	NM_002038.3:410	Endogenous	mRNA	88.89	1175.6	711.52	716.73	198.67	581.96	20	654.31	1383.8	706.71
IFIH1		NM_022168.3	NM_022168.3:3250	Endogenous	mRNA	77.78	20	235.86	356.63	128.88	173.26	20	266.91	334.94	259.68
IFIT1		NM_001270930.1	NM_001270930.1:1675	Endogenous	mRNA	88.89	428.75	155.28	394.72	100.59	123.66	20	280.64	158.72	101.96
IFIT2		NM_001547.4	NM_001547.4:1995	Endogenous	mRNA	88.89	276.61	43.24	218.14	79.22	53.79	20	83.89	102.36	78.43
IFIT3		NM_001031683.3	NM_001031683.3:712	Endogenous	mRNA	88.89	484.07	143.48	330.67	95.56	128.55	20	228.78	217.03	107.18
IFITM1		NM_003641.3	NM_003641.3:536	Endogenous	mRNA	100	1092.61	434.38	1223.98	610.47	651.82	571.38	1773.82	2484.5	600.4
IFITM2		NM_006435.2	NM_006435.2:390	Endogenous	mRNA	100	1535.19	1570.45	2563.96	1772.95	1503.46	1259.98	1673.15	4497.36	1083.16
IFNA1		NM_024013.1	NM_024013.1:667	Endogenous	mRNA	11.11	359.59	20	20	20	20	20	20	20	20
IFNAR1		NM_000629.2	NM_000629.2:461	Endogenous	mRNA	77.78	20	131.69	296.04	319.38	386.34	20	204.38	420.45	305.87
IFNG		NM_000619.2	NM_000619.2:450	Endogenous	mRNA	11.11	20	41.28	20	20	20	20	20	20	20
IFNGR1		NM_000416.2	NM_000416.2:1025	Endogenous	mRNA	100	608.54	784.24	841.38	602.93	603.62	542.08	884.62	942.62	664.01
IFNGR2		NM_005534.3	NM_005534.3:1963	Endogenous	mRNA	100	926.65	1244.17	1040.47	731.81	996.25	761.85	1362.01	974.36	928.92
IGF2R		NM_000876.2	NM_000876.2:7820	Endogenous	mRNA	100	345.76	314.48	396.45	399.86	438.04	293.02	356.9	398.43	294.54
IHH		NM_002181.2	NM_002181.2:1693	Endogenous	mRNA	11.11	318.1	20	20	20	20	20	20	20	20
IKBKB		NM_001190720.2	NM_001190720.2:1891	Endogenous	mRNA	100	816	1086.93	301.23	394.83	292.03	322.32	683.29	350.49	407.82
IKBKG		NM_001099856.4	NM_001099856.4:1719	Endogenous	mRNA	100	1493.7	340.03	211.21	121.97	240.33	322.32	286.74	142.53	176.9
IL10		NM_000572.2	NM_000572.2:240	Endogenous	mRNA	55.56	20	53.07	36.36	20	20	20	39.66	29.8	26.14
IL10RA		NM_001558.2	NM_001558.2:150	Endogenous	mRNA	100	414.92	141.52	242.37	104.37	50.3	307.67	222.68	261.73	60.13
IL11		NM_000641.3	NM_000641.3:1723	Endogenous	mRNA	33.33	20	20	34.62	20	20	20	20	20.73	33.99
IL11RA		NM_147162.1	NM_147162.1:400	Endogenous	mRNA	88.89	318.1	108.1	169.66	93.05	60.08	20	120.49	204.07	41.83
IL12RB2		NM_001319233.1	NM_001319233.1:880	Endogenous	mRNA	22.22	20	20	50.21	20	20	20	20	59.6	20
IL15		NM_000585.4	NM_000585.4:715	Endogenous	mRNA	66.67	20	55.03	46.74	25.15	20	20	65.58	48.59	22.66
IL16		NM_004513.4	NM_004513.4:1262	Endogenous	mRNA	100	733.02	495.31	595.54	489.76	55.19	483.48	347.75	246.83	203.91
IL17A		NM_002190.2	NM_002190.2:183	Endogenous	mRNA	0	20	20	20	20	20	20	20	20	20
IL18		NM_001243211.1	NM_001243211.1:392	Endogenous	mRNA	77.78	20	41.28	65.79	78.59	33.53	20	53.38	85.52	54.03
IL18R1		NM_001282399.1	NM_001282399.1:683	Endogenous	mRNA	44.44	20	60.93	50.21	22	20	20	20	23.97	20
IL1A		NM_000575.3	NM_000575.3:2001	Endogenous	mRNA	0	20	20	20	20	20	20	20	20	20
IL1B		NM_000576.2	NM_000576.2:1122	Endogenous	mRNA	44.44	20	20	58.86	20	20	293.02	39.66	20.73	20
IL1R2		NR_048564.1	NR_048564.1:949	Endogenous	mRNA	55.56	484.07	155.28	76.17	40.24	20	20	62.53	20	20
IL1RN		NM_000577.3	NM_000577.3:480	Endogenous	mRNA	66.67	387.26	64.86	50.21	38.35	20	20	30.5	25.27	20
IL2		NM_000586.2	NM_000586.2:300	Endogenous	mRNA	11.11	20	20	38.09	20	20	20	20	20	20
IL21R		NM_021798.3	NM_021798.3:744	Endogenous	mRNA	22.22	20	20	38.09	20	115.97	20	20	20	20
IL22RA1		NM_021258.2	NM_021258.2:2524	Endogenous	mRNA	44.44	663.87	39.31	50.21	20	20	20	20	20	20.04
IL24		NM_001185158.1	NM_001185158.1:380	Endogenous	mRNA	22.22	20	20	41.55	20	20	20	94.56	20	20
IL2RA		NM_000417.2	NM_000417.2:1222	Endogenous	mRNA	33.33	401.09	20	74.44	20	20	20	20	75.15	20
IL2RB		NM_000878.2	NM_000878.2:1980	Endogenous	mRNA	88.89	373.43	43.24	98.68	63.5	57.29	20	86.94	77.09	41.83
IL2RG		NM_000206.1	NM_000206.1:595	Endogenous	mRNA	77.78	20	149.38	242.37	176.04	29.34	20	103.71	64.14	32.24
IL32		NM_004221.4	NM_004221.4:358	Endogenous	mRNA	77.78	20	982.76	1204.94	261.54	273.17	20	1174.41	765.76	214.37
IL33		NM_033439.3	NM_033439.3:1842	Endogenous	mRNA	66.67	484.07	20	202.55	91.16	20	20	35.08	115.32	23.53
IL34		NM_001172771.1	NM_001172771.1:1404	Endogenous	mRNA	66.67	580.88	20	58.86	28.29	28.64	20	20	71.26	56.64
IL4		NM_172348.1	NM_172348.1:535	Endogenous	mRNA	0	20	20	20	20	20	20	20	20	20
IL6		NM_000600.3	NM_000600.3:484	Endogenous	mRNA	33.33	20	20	74.44	20	20	20	38.13	682.18	20
IL6R		NM_000565.3	NM_000565.3:846	Endogenous	mRNA	100	497.9	581.79	278.73	249.6	59.38	483.48	343.17	132.81	63.61
IL7R		NM_002185.3	NM_002185.3:1355	Endogenous	mRNA	88.89	428.75	92.38	386.07	89.9	37.03	20	97.61	89.4	23.53
INHBA		NM_002192.2	NM_002192.2:1914	Endogenous	mRNA	77.78	20	55.03	45.01	51.55	208.19	20	94.56	386.77	230.92
IRF1		NM_002198.2	NM_002198.2:557	Endogenous	mRNA	100	401.09	640.76	683.84	474.67	271.77	673.94	849.54	380.29	230.92
IRF2		NM_002199.3	NM_002199.3:1624	Endogenous	mRNA	100	746.85	222.1	330.67	245.2	195.62	498.13	183.03	250.72	176.9
IRF3		NM_001197122.1	NM_001197122.1:607	Endogenous	mRNA	77.78	20	436.34	386.07	264.69	412.89	20	507.89	551.32	366.86
IRF4		NM_002460.1	NM_002460.1:325	Endogenous	mRNA	88.89	719.19	345.93	188.7	123.23	20	629.99	219.63	33.69	72.33
IRF5		NM_002200.3	NM_002200.3:1845	Endogenous	mRNA	77.78	20	127.76	105.61	73.56	51	20	115.92	58.95	124.61
IRF7		NM_004029.2	NM_004029.2:1705	Endogenous	mRNA	88.89	414.92	292.86	301.23	227.59	366.08	20	523.15	369.27	386.03
IRF8		NM_002163.2	NM_002163.2:1245	Endogenous	mRNA	77.78	20	86.48	167.93	173.52	40.52	20	61.01	126.98	87.14
IRF9		NM_006084.4	NM_006084.4:723	Endogenous	mRNA	100	290.44	499.24	528.03	313.72	308.8	424.88	427.06	613.51	368.61
ISG15		NM_005101.3	NM_005101.3:305	Endogenous	mRNA	100	1922.45	367.55	652.68	162.21	537.95	307.67	622.29	994.45	555.96
ITGA1		NM_181501.1	NM_181501.1:502	Endogenous	mRNA	66.67	20	20	180.05	137.69	248.71	20	77.79	253.96	261.42
ITGA2		NM_002203.3	NM_002203.3:903	Endogenous	mRNA	77.78	20	324.31	124.65	100.59	118.77	20	155.57	121.8	75.81
ITGA4		NM_000885.5	NM_000885.5:1019	Endogenous	mRNA	100	414.92	497.28	273.54	342.02	158.59	1040.21	318.77	220.27	221.34
ITGA6		NM_001316306.1	NM_001316306.1:1982	Endogenous	mRNA	77.78	20	257.48	614.59	293.61	334.64	20	80.84	452.2	116.77
ITGAE		NM_002208.4	NM_002208.4:3647	Endogenous	mRNA	88.89	331.93	100.24	178.32	138.94	125.06	20	76.26	154.84	175.15
ITGAL		NM_002209.2	NM_002209.2:3905	Endogenous	mRNA	100	705.36	475.65	337.59	227.59	55.89	322.32	338.6	69.32	54.03
ITGAM		NM_000632.3	NM_000632.3:1400	Endogenous	mRNA	100	318.1	550.34	190.44	347.67	53.1	615.34	318.77	132.16	55.77
ITGAV		NM_001144999.2	NM_001144999.2:2701	Endogenous	mRNA	100	373.43	538.55	808.49	510.51	2061.66	366.27	819.04	2032.95	1260.06
ITGAX		NM_000887.4	NM_000887.4:561	Endogenous	mRNA	100	912.82	768.52	403.38	350.82	191.43	644.64	904.45	452.2	299.77
ITGB2		NM_000211.3	NM_000211.3:1412	Endogenous	mRNA	100	622.38	1971.41	1551.19	1050.57	1254.04	1391.83	1302.53	961.41	498.45
ITGB3		NM_000212.2	NM_000212.2:4485	Endogenous	mRNA	100	331.93	60.93	157.54	171.01	374.47	483.48	126.59	165.2	158.6
ITGB8		NM_002214.2	NM_002214.2:2609	Endogenous	mRNA	77.78	304.27	80.59	74.44	20	81.74	20	62.53	408.79	83.66
ITPK1		NM_001142593.2	NM_001142593.2:958	Endogenous	mRNA	100	442.58	249.62	294.31	243.94	266.18	366.27	535.35	364.09	709.33
JAG1		NM_000214.2	NM_000214.2:3509	Endogenous	mRNA	77.78	20	78.62	415.5	298.64	512.8	20	151	818.23	405.21
JAG2		NM_002226.4	NM_002226.4:5480	Endogenous	mRNA	77.78	428.75	66.83	48.47	32.06	35.63	20	111.34	20	88.88
JAK1		NM_002227.1	NM_002227.1:285	Endogenous	mRNA	100	456.41	355.76	664.79	389.8	560.3	351.62	495.69	561.04	330.26
JAK2		NM_004972.2	NM_004972.2:455	Endogenous	mRNA	100	622.38	969	652.68	667.69	413.59	644.64	603.98	702.27	285.82
JAK3		NM_000215.2	NM_000215.2:1715	Endogenous	mRNA	88.89	20	241.76	183.51	140.2	71.26	293.02	228.78	183.34	53.16
KAT2B		NM_003884.4	NM_003884.4:1180	Endogenous	mRNA	100	511.73	575.9	964.3	1068.8	285.74	1670.2	370.63	304.49	205.65
KDR		NM_002253.2	NM_002253.2:336	Endogenous	mRNA	77.78	20	82.55	560.92	322.53	196.32	20	109.82	204.72	237.02
KIF2C		NM_006845.2	NM_006845.2:1020	Endogenous	mRNA	77.78	20	106.14	38.09	73.56	38.42	20	70.16	22.67	107.18
KIR2DL3		NM_015868.2	NM_015868.2:145	Endogenous	mRNA	22.22	608.54	20	76.17	20	20	20	20	20	20
KIR3DL1		NM_001322168.1	NM_001322168.1:466	Endogenous	mRNA	22.22	470.24	20	67.52	20	20	20	20	20	20
KIR3DL2		NM_006737.2	NM_006737.2:884	Endogenous	mRNA	11.11	470.24	20	20	20	20	20	20	20	20
KIT		NM_000222.2	NM_000222.2:802	Endogenous	mRNA	55.56	20	20	105.61	66.01	20	20	425.53	106.89	53.16
KLRB1		NM_002258.2	NM_002258.2:85	Endogenous	mRNA	55.56	20	20	98.68	56.58	20	293.02	41.18	32.39	20
KLRD1		NM_002262.3	NM_002262.3:393	Endogenous	mRNA	66.67	373.43	141.52	90.02	36.46	20	20	88.46	106.25	20
KLRK1		NM_007360.3	NM_007360.3:522	Endogenous	mRNA	55.56	20	43.24	69.25	45.9	20	20	42.71	36.93	20
KRAS		NM_004985.3	NM_004985.3:1790	Endogenous	mRNA	77.78	20	119.9	167.93	127.63	324.17	20	138.79	278.57	319.81
LAG3		NM_002286.5	NM_002286.5:1736	Endogenous	mRNA	66.67	20	47.17	51.94	27.66	20	20	44.23	61.55	46.18
LAIR1		NM_001289023.2	NM_001289023.2:864	Endogenous	mRNA	77.78	20	269.28	193.9	193.64	85.93	20	218.1	253.96	180.38
LAMA1		NM_005559.3	NM_005559.3:9002	Endogenous	mRNA	22.22	20	20	45.01	20	20	20	20	47.29	20
LAMB3		NM_000228.2	NM_000228.2:3350	Endogenous	mRNA	77.78	20	625.03	55.4	37.72	97.81	20	61.01	66.08	61
LAMC2		NM_005562.2	NM_005562.2:1027	Endogenous	mRNA	44.44	20	194.59	20	33.32	20	20	20	90.7	27.89
LCK		NM_005356.4	NM_005356.4:1723	Endogenous	mRNA	55.56	331.93	47.17	95.22	54.07	20	20	38.13	20	20
LDHA		NM_001135239.1	NM_001135239.1:1053	Endogenous	mRNA	100	484.07	739.03	1407.49	1366.81	2072.84	410.22	936.48	2907.54	1113.66
LDHB		NM_001174097.2	NM_001174097.2:1200	Endogenous	mRNA	100	276.61	255.52	1440.39	942.43	852.33	791.15	372.15	849.98	319.81
LGALS9		NM_002308.3	NM_002308.3:1206	Endogenous	mRNA	100	1023.46	310.55	361.83	148.37	155.1	629.99	349.27	257.2	233.54
LIF		NM_002309.4	NM_002309.4:3740	Endogenous	mRNA	88.89	636.21	188.69	67.52	28.29	51	20	80.84	289.59	47.93
LILRA1		NM_001278318.1	NM_001278318.1:486	Endogenous	mRNA	88.89	567.05	68.79	88.29	55.95	21.66	20	80.84	30.45	35.73
LILRA3		NM_001172654.2	NM_001172654.2:890	Endogenous	mRNA	66.67	636.21	489.41	88.29	225.71	20	512.78	128.12	20	20
LILRA5		NM_181879.2	NM_181879.2:545	Endogenous	mRNA	88.89	857.5	853.03	226.79	486.62	20	937.66	285.21	31.74	24.4
LILRB2		NM_001278405.1	NM_001278405.1:256	Endogenous	mRNA	88.89	359.59	169.03	115.99	288.58	54.49	20	147.95	153.54	48.8
LILRB4		NM_001278426.3	NM_001278426.3:591	Endogenous	mRNA	77.78	20	269.28	183.51	82.99	166.97	20	401.13	267.56	176.9
LOXL2		NM_002318.2	NM_002318.2:40	Endogenous	mRNA	88.89	318.1	90.41	103.87	47.15	104.1	20	54.91	182.69	73.2
LRRC32		NM_005512.2	NM_005512.2:3852	Endogenous	mRNA	88.89	511.73	64.86	238.91	182.32	138.33	20	109.82	626.47	151.63
LTB		NM_002341.1	NM_002341.1:330	Endogenous	mRNA	88.89	1632.01	703.65	612.86	153.4	22.36	673.94	395.03	25.27	20
LTBP1		NM_000627.3	NM_000627.3:1970	Endogenous	mRNA	88.89	20	338.07	1009.31	433.18	2297.8	849.75	446.89	1375.38	326.78
LY9		NM_001033667.2	NM_001033667.2:339	Endogenous	mRNA	22.22	20	20	51.94	20.12	20	20	20	20	20
LY96		NM_001195797.1	NM_001195797.1:135	Endogenous	mRNA	88.89	304.27	76.66	318.55	172.27	88.03	20	132.69	506.62	135.07
LYZ		NM_000239.2	NM_000239.2:381	Endogenous	mRNA	100	8644.1	22025.6	8522.87	23771.4	607.81	44582.6	12227.6	2825.27	2107.07
MAGEA1		NM_004988.4	NM_004988.4:344	Endogenous	mRNA	22.22	511.73	20	48.47	20	20	20	20	20	20
MAGEA12		NM_001166386.1	NM_001166386.1:567	Endogenous	mRNA	0	20	20	20	20	20	20	20	20	20
MAGEA3/A6		NM_005362.3	NM_005362.3:866	Endogenous	mRNA	11.11	304.27	20	20	20	20	20	20	20	20
MAGEA4		NM_001011548.1	NM_001011548.1:782	Endogenous	mRNA	11.11	428.75	20	20	20	20	20	20	20	20
MAGEB2		NM_002364.4	NM_002364.4:1026	Endogenous	mRNA	11.11	20	20	20	20	20	20	20	22.03	20
MAGEC1		NM_005462.4	NM_005462.4:338	Endogenous	mRNA	0	20	20	20	20	20	20	20	20	20
MAGEC2		NM_016249.3	NM_016249.3:327	Endogenous	mRNA	11.11	539.39	20	20	20	20	20	20	20	20
MAML2		NM_032427.1	NM_032427.1:4125	Endogenous	mRNA	66.67	20	20	188.7	66.01	83.14	20	42.71	156.78	84.53
MAP3K12		NM_006301.3	NM_006301.3:2680	Endogenous	mRNA	77.78	20	45.21	38.09	32.69	27.95	20	57.96	67.38	61
MAP3K5		NM_005923.3	NM_005923.3:3371	Endogenous	mRNA	77.78	20	155.28	230.25	188.61	53.1	20	117.44	135.4	98.47
MAP3K7		NM_003188.3	NM_003188.3:1178	Endogenous	mRNA	100	926.65	1114.45	727.12	532.51	687.45	586.04	767.18	629.71	487.99
MAP3K8		NM_001244134.1	NM_001244134.1:493	Endogenous	mRNA	88.89	318.1	229.97	147.15	174.78	58.69	20	207.43	461.92	54.03
MAPK10		NM_001318067.1	NM_001318067.1:2280	Endogenous	mRNA	55.56	387.26	20	77.91	42.75	57.99	20	20	38.87	20
MARCO		NM_006770.3	NM_006770.3:1435	Endogenous	mRNA	66.67	442.58	58.97	65.79	73.56	20	20	53.38	263.03	20
MB21D1		NM_138441.2	NM_138441.2:1198	Endogenous	mRNA	100	304.27	184.76	135.04	103.74	97.81	424.88	146.42	166.5	66.23
MELK		NM_014791.2	NM_014791.2:365	Endogenous	mRNA	88.89	20	261.41	48.47	62.87	48.21	366.27	99.14	25.91	172.54
MET		NM_000245.2	NM_000245.2:1488	Endogenous	mRNA	55.56	20	20	109.07	98.08	27.25	20	20	106.25	87.14
MFGE8		NM_001114614.1	NM_001114614.1:328	Endogenous	mRNA	100	885.16	259.45	1324.39	467.76	975.29	439.53	422.48	1849.61	359.89
MFNG		NM_002405.3	NM_002405.3:1768	Endogenous	mRNA	88.89	20	129.72	190.44	94.31	32.14	468.83	99.14	103.01	55.77
MGMT		NM_002412.3	NM_002412.3:323	Endogenous	mRNA	100	442.58	261.41	616.32	248.97	361.89	395.57	494.17	233.87	241.38
MICA		NM_000247.1	NM_000247.1:550	Endogenous	mRNA	77.78	20	192.62	197.36	108.14	122.96	20	167.77	246.83	95.86
MICB		NM_005931.3	NM_005931.3:1387	Endogenous	mRNA	88.89	20	94.34	76.17	57.84	126.45	336.97	74.74	160.67	27.01
MKI67		NM_002417.2	NM_002417.2:2005	Endogenous	mRNA	100	816	1326.72	244.1	523.71	207.49	1172.07	611.61	103.01	713.69
MLANA		NM_005511.1	NM_005511.1:246	Endogenous	mRNA	22.22	345.76	20	39.82	20	20	20	20	20	20
MLH1		NM_000249.2	NM_000249.2:1605	Endogenous	mRNA	100	746.85	509.07	280.46	287.32	297.62	835.1	334.02	301.9	294.54
MMP1		NM_002421.2	NM_002421.2:700	Endogenous	mRNA	33.33	456.41	20	100.41	20	20	20	20	62.84	20
MMP7		NM_002423.3	NM_002423.3:265	Endogenous	mRNA	11.11	20	20	20	20	20	20	20	96.53	20
MMP9		NM_004994.2	NM_004994.2:2011	Endogenous	mRNA	100	1673.5	3250.96	2060.17	1396.36	9383.32	1670.2	2014.8	3333.18	1707.09
MMRN2		NM_024756.2	NM_024756.2:3040	Endogenous	mRNA	88.89	926.65	133.65	514.18	328.18	118.77	20	430.11	346.6	188.22
MRC1		NM_002438.2	NM_002438.2:525	Endogenous	mRNA	55.56	20	20	306.43	129.51	48.9	20	20	406.85	27.01
MRE11		NM_001330347.1	NM_001330347.1:2169	Endogenous	mRNA	100	414.92	123.83	202.55	188.61	226.36	512.78	178.45	248.77	176.9
MS4A1		NM_021950.3	NM_021950.3:161	Endogenous	mRNA	77.78	636.21	96.31	297.77	23.89	20	600.69	91.51	20	21.79
MS4A2		NM_000139.3	NM_000139.3:126	Endogenous	mRNA	44.44	20	20	83.1	33.95	20	20	20	34.34	46.18
MS4A4A		NM_001243266.1	NM_001243266.1:692	Endogenous	mRNA	88.89	373.43	90.41	436.27	255.25	124.36	20	99.14	1140.86	86.27
MS4A6A		NM_152852.2	NM_152852.2:146	Endogenous	mRNA	77.78	456.41	20	148.89	57.21	37.03	20	54.91	93.94	44.44
MSH2		NM_000251.1	NM_000251.1:2514	Endogenous	mRNA	88.89	290.44	174.93	186.97	277.89	210.29	20	134.22	185.93	343.34
MSH6		NM_000179.2	NM_000179.2:1015	Endogenous	mRNA	100	470.24	849.1	238.91	202.44	146.71	395.57	326.39	125.68	259.68
MTOR		NM_004958.3	NM_004958.3:3444	Endogenous	mRNA	100	525.56	279.1	297.77	201.81	257.8	307.67	350.8	294.12	275.37
MX1		NM_001144925.2	NM_001144925.2:1369	Endogenous	mRNA	77.78	20	55.03	233.72	40.87	81.04	20	498.74	217.68	114.15
MXI1		NM_001008541.1	NM_001008541.1:2037	Endogenous	mRNA	100	746.85	198.52	353.17	138.94	113.88	600.69	237.93	65.43	51.41
MYC		NM_002467.3	NM_002467.3:1615	Endogenous	mRNA	100	1051.12	1747.34	389.53	420.6	318.58	1172.07	3451.55	800.09	580.36
MYCT1		NM_025107.2	NM_025107.2:159	Endogenous	mRNA	66.67	20	20	230.25	135.17	51	20	38.13	147.06	56.64
MYD88		NM_002468.3	NM_002468.3:2145	Endogenous	mRNA	100	567.05	676.14	545.34	365.91	576.37	498.13	462.14	525.4	522.85
NBN		NM_002485.4	NM_002485.4:1046	Endogenous	mRNA	77.78	20	279.1	287.38	426.89	680.47	20	330.97	446.37	691.03
NCAM1		NM_000615.6	NM_000615.6:1134	Endogenous	mRNA	55.56	20	20	515.91	143.34	376.56	20	20	40.17	28.76
NCR1		NM_001145457.2	NM_001145457.2:409	Endogenous	mRNA	66.67	525.56	145.45	86.56	38.35	20	20	54.91	20.08	20
NDUFA4L2		NM_020142.3	NM_020142.3:563	Endogenous	mRNA	88.89	871.33	78.62	271.8	82.99	238.23	20	100.66	347.25	167.31
NECTIN1		NM_002855.4	NM_002855.4:357	Endogenous	mRNA	100	442.58	324.31	114.26	181.7	401.01	322.32	167.77	147.06	203.04
NECTIN2		NM_001042724.1	NM_001042724.1:1120	Endogenous	mRNA	88.89	843.66	2166	758.28	1224.09	1391.67	20	1766.19	990.56	862.7
NEIL1		NM_024608.2	NM_024608.2:1675	Endogenous	mRNA	100	843.66	218.17	231.99	149.63	157.89	336.97	189.13	128.27	265.78
NF1		NM_000267.3	NM_000267.3:1260	Endogenous	mRNA	77.78	20	233.9	176.59	169.12	229.85	20	265.39	270.8	231.8
NFAM1		NM_145912.5	NM_145912.5:5290	Endogenous	mRNA	100	719.19	220.14	88.29	92.42	21.66	410.22	137.27	47.29	56.64
NFATC2		NM_173091.2	NM_173091.2:1840	Endogenous	mRNA	100	401.09	78.62	173.12	118.83	73.36	336.97	196.75	516.98	122
NFIL3		NM_001289999.1	NM_001289999.1:1466	Endogenous	mRNA	88.89	497.9	194.59	294.31	177.92	170.47	20	259.29	700.32	62.74
NFKB1		NM_003998.3	NM_003998.3:2920	Endogenous	mRNA	88.89	290.44	410.79	320.28	348.93	297.62	20	221.16	447.02	444.42
NFKB2		NM_001077494.3	NM_001077494.3:1986	Endogenous	mRNA	100	1064.95	1022.07	491.67	322.53	375.17	644.64	815.99	431.47	298.02
NFKBIA		NM_020529.2	NM_020529.2:1361	Endogenous	mRNA	100	788.34	615.21	946.99	1038.62	1877.22	600.69	780.91	1950.67	1085.78
NFKBIE		NM_004556.2	NM_004556.2:876	Endogenous	mRNA	66.67	20	20	62.32	34.58	98.51	20	57.96	73.21	61.87
NGFR		NM_002507.3	NM_002507.3:512	Endogenous	mRNA	88.89	456.41	74.69	418.96	241.42	78.95	20	99.14	228.69	116.77
NID2		NM_007361.3	NM_007361.3:1995	Endogenous	mRNA	77.78	20	135.62	529.76	144.6	199.81	20	266.91	893.38	234.41
NKG7		NM_005601.3	NM_005601.3:633	Endogenous	mRNA	88.89	995.8	2122.76	396.45	963.18	20	1157.42	578.05	83.57	44.44
NLRC5		NM_032206.4	NM_032206.4:3668	Endogenous	mRNA	88.89	20	385.24	230.25	199.3	74.05	571.38	254.71	159.37	65.36
NLRP3		NM_001079821.2	NM_001079821.2:3335	Endogenous	mRNA	44.44	470.24	88.45	50.21	20	20	20	67.11	20	20
NOD2		NM_022162.1	NM_022162.1:4080	Endogenous	mRNA	88.89	331.93	106.14	79.64	44.64	49.6	20	189.13	44.7	28.76
NOS2		NM_000625.4	NM_000625.4:1005	Endogenous	mRNA	11.11	345.76	20	20	20	20	20	20	20	20
NOTCH1		NM_017617.3	NM_017617.3:2999	Endogenous	mRNA	100	926.65	393.1	358.37	238.91	359.8	380.92	913.6	392.6	300.64
NOTCH2		NM_024408.3	NM_024408.3:2842	Endogenous	mRNA	100	705.36	782.27	1367.68	657.63	1745.18	571.38	1901.94	1819.81	971.62
NRAS		NM_002524.4	NM_002524.4:2168	Endogenous	mRNA	100	511.73	328.24	413.77	414.32	621.08	586.04	376.73	462.56	771.2
NT5E		NM_002526.3	NM_002526.3:3526	Endogenous	mRNA	66.67	20	20	231.99	57.21	192.12	20	68.63	369.92	116.77
OAS1		NM_001032409.1	NM_001032409.1:805	Endogenous	mRNA	88.89	276.61	373.45	382.6	179.18	300.41	20	295.89	393.24	316.32
OAS2		NM_016817.2	NM_016817.2:380	Endogenous	mRNA	88.89	497.9	513	654.41	234.51	556.81	20	456.04	549.38	335.49
OAS3		NM_006187.3	NM_006187.3:2354	Endogenous	mRNA	88.89	484.07	241.76	294.31	127.63	312.29	20	256.24	491.72	169.05
OASL		NM_003733.2	NM_003733.2:1570	Endogenous	mRNA	88.89	387.26	49.14	114.26	32.69	36.33	20	68.63	44.7	31.37
OLFML2B		NM_015441.1	NM_015441.1:2920	Endogenous	mRNA	100	456.41	86.48	746.16	223.19	1858.36	293.02	134.22	1093.57	374.71
OLR1		NM_002543.3	NM_002543.3:254	Endogenous	mRNA	77.78	20	165.1	46.74	149.63	26.55	20	155.57	112.08	115.03
OTOA		NM_001161683.1	NM_001161683.1:1693	Endogenous	mRNA	0	20	20	20	20	20	20	20	20	20
P2RY13		NM_023914.2	NM_023914.2:2350	Endogenous	mRNA	88.89	359.59	226.03	174.85	223.19	29.34	20	125.07	45.35	67.97
P4HA1		NM_000917.3	NM_000917.3:805	Endogenous	mRNA	77.78	20	76.66	186.97	152.78	226.36	20	106.76	367.98	155.11
P4HA2		NM_001017973.1	NM_001017973.1:1748	Endogenous	mRNA	66.67	20	20	79.64	59.1	234.04	20	97.61	371.86	148.14
PALMD		NM_017734.4	NM_017734.4:224	Endogenous	mRNA	88.89	663.87	129.72	708.07	422.49	67.07	20	184.55	384.82	66.23
PARP12		NM_022750.3	NM_022750.3:1843	Endogenous	mRNA	88.89	401.09	192.62	199.09	130.14	141.12	20	129.64	221.56	188.22
PARP4		NM_006437.3	NM_006437.3:1399	Endogenous	mRNA	100	304.27	404.9	259.69	274.74	259.19	556.73	237.93	370.57	221.34
PARP9		NM_001146103.1	NM_001146103.1:1188	Endogenous	mRNA	77.78	20	58.97	174.85	154.03	219.37	20	126.59	360.85	186.48
PC		NM_000920.3	NM_000920.3:262	Endogenous	mRNA	100	276.61	222.1	370.48	245.2	415.69	351.62	271.49	205.37	365.99
PCK2		NM_001018073.2	NM_001018073.2:1307	Endogenous	mRNA	100	525.56	165.1	140.23	127	163.48	366.27	134.22	149.01	362.51
PDCD1		NM_005018.1	NM_005018.1:175	Endogenous	mRNA	33.33	414.92	39.31	48.47	20	20	20	20	20	20
PDCD1LG2		NM_025239.3	NM_025239.3:235	Endogenous	mRNA	55.56	20	20	100.41	25.15	24.45	20	32.03	45.35	20
PDGFA		NM_033023.4	NM_033023.4:2390	Endogenous	mRNA	88.89	525.56	84.52	119.46	55.95	278.06	20	62.53	222.86	128.97
PDGFB		NM_002608.2	NM_002608.2:1941	Endogenous	mRNA	77.78	20	157.24	105.61	73.56	84.53	20	65.58	85.52	97.6
PDGFRB		NM_002609.3	NM_002609.3:460	Endogenous	mRNA	100	954.31	1033.86	2619.36	724.9	999.04	542.08	1046.29	2343.27	1070.96
PDK1		NM_002610.3	NM_002610.3:401	Endogenous	mRNA	77.78	20	102.21	126.38	141.46	111.08	20	86.94	119.2	138.55
PDZK1IP1		NM_005764.3	NM_005764.3:229	Endogenous	mRNA	100	1825.63	684	62.32	116.94	263.38	820.45	1293.38	48.59	162.95
PECAM1		NM_000442.4	NM_000442.4:2492	Endogenous	mRNA	88.89	442.58	241.76	1552.92	801.6	299.71	20	318.77	1573.62	307.61
PF4		NM_002619.3	NM_002619.3:55	Endogenous	mRNA	22.22	484.07	20	39.82	20	20	20	20	20	20
PFKFB3		NM_004566.3	NM_004566.3:1925	Endogenous	mRNA	100	484.07	98.28	183.51	132.03	115.97	293.02	520.1	225.45	107.18
PFKM		NM_000289.5	NM_000289.5:2672	Endogenous	mRNA	100	428.75	117.93	474.36	292.35	50.3	307.67	106.76	87.46	172.54
PGPEP1		NM_001300927.1	NM_001300927.1:6607	Endogenous	mRNA	88.89	857.5	180.83	173.12	106.25	92.22	20	208.95	83.57	189.97
PIAS4		NM_015897.2	NM_015897.2:454	Endogenous	mRNA	100	511.73	334.14	254.49	282.92	334.64	439.53	358.42	349.19	397.36
PIK3CA		NM_006218.2	NM_006218.2:3296	Endogenous	mRNA	77.78	20	108.1	202.55	178.55	131.34	20	126.59	282.46	142.04
PIK3CD		NM_001350234.1	NM_001350234.1:664	Endogenous	mRNA	100	636.21	969	313.35	248.97	30.74	732.54	376.73	94.59	61.87
PIK3CG		NM_001282426.1	NM_001282426.1:1805	Endogenous	mRNA	88.89	276.61	131.69	143.69	170.38	51.7	20	106.76	117.91	69.71
PIK3R1		NM_001242466.1	NM_001242466.1:889	Endogenous	mRNA	88.89	20	273.21	444.93	284.17	478.56	322.32	157.1	395.19	468.82
PIK3R2		NM_005027.3	NM_005027.3:344	Endogenous	mRNA	100	2752.28	1961.58	567.84	531.26	868.4	703.24	1333.03	426.93	930.67
PIK3R5		NM_014308.3	NM_014308.3:3275	Endogenous	mRNA	88.89	414.92	167.07	218.14	157.18	59.38	20	176.92	149.01	116.77
PKM		NM_001206796.2	NM_001206796.2:1533	Endogenous	mRNA	100	1106.45	2329.13	2311.2	2727.32	3539.97	1186.72	2158.17	3280.7	2272.64
PLA1A		NM_015900.2	NM_015900.2:1250	Endogenous	mRNA	22.22	20	20	53.67	20	20	20	35.08	20	20
PLA2G2A		NM_000300.2	NM_000300.2:715	Endogenous	mRNA	77.78	802.17	41.28	306.43	218.16	27.25	20	253.18	3703.1	20
PLOD2		NM_182943.2	NM_182943.2:2588	Endogenous	mRNA	77.78	20	84.52	207.75	194.9	708.41	20	216.58	770.94	183.87
PMS2		NM_000535.6	NM_000535.6:894	Endogenous	mRNA	88.89	401.09	139.55	138.5	138.94	190.73	20	173.87	144.47	248.35
PNOC		NM_001284244.1	NM_001284244.1:241	Endogenous	mRNA	55.56	387.26	41.28	45.01	20	31.44	293.02	20	20	20
POLD1		NM_001256849.1	NM_001256849.1:1356	Endogenous	mRNA	100	484.07	212.28	65.79	77.96	99.21	629.99	183.03	72.56	155.98
PPARG		NM_005037.5	NM_005037.5:434	Endogenous	mRNA	88.89	290.44	72.72	418.96	194.27	44.01	20	82.36	64.14	58.38
PPARGC1B		NM_001172699.1	NM_001172699.1:1010	Endogenous	mRNA	88.89	511.73	76.66	109.07	60.36	64.27	20	91.51	51.83	34.86
PRF1		NM_001083116.1	NM_001083116.1:631	Endogenous	mRNA	55.56	373.43	20	77.91	35.84	20	20	33.55	27.86	20
PRKAA2		NM_006252.3	NM_006252.3:4014	Endogenous	mRNA	77.78	20	51.1	109.07	108.77	26.55	20	30.5	39.52	152.5
PRKACB		NM_182948.2	NM_182948.2:805	Endogenous	mRNA	77.78	20	57	244.1	164.72	319.27	20	88.46	503.38	165.57
PRKCA		NM_002737.2	NM_002737.2:818	Endogenous	mRNA	88.89	20	94.34	136.77	81.1	57.99	322.32	45.76	160.02	30.5
PRKX		NM_005044.4	NM_005044.4:462	Endogenous	mRNA	11.11	20	20	34.62	20	20	20	20	20	20
PRLR		NM_000949.5	NM_000949.5:990	Endogenous	mRNA	88.89	304.27	243.72	55.4	130.14	531.66	20	382.83	120.5	321.55
PROM1		NM_001145847.1	NM_001145847.1:596	Endogenous	mRNA	55.56	345.76	58.97	39.82	22.63	20	20	492.64	20	20
PRR5		NM_015366.3	NM_015366.3:1635	Endogenous	mRNA	100	871.33	326.28	154.08	137.69	79.64	336.97	128.12	172.33	110.67
PSMB10		NM_002801.3	NM_002801.3:249	Endogenous	mRNA	100	484.07	304.65	346.25	247.71	229.15	366.27	402.66	271.45	204.78
PSMB5		NM_001130725.1	NM_001130725.1:426	Endogenous	mRNA	100	857.5	744.93	668.26	647.57	972.5	439.53	782.43	680.89	808.67
PSMB8		NM_004159.4	NM_004159.4:1080	Endogenous	mRNA	100	456.41	318.41	489.94	264.69	493.23	322.32	475.87	563.63	349.44
PSMB9		NM_002800.4	NM_002800.4:394	Endogenous	mRNA	88.89	318.1	194.59	285.65	157.18	111.08	20	247.08	235.17	115.9
PTCD2		NM_001284403.1	NM_001284403.1:326	Endogenous	mRNA	77.78	20	55.03	95.22	70.42	70.56	20	82.36	64.78	45.31
PTEN		NM_000314.6	NM_000314.6:6696	Endogenous	mRNA	77.78	20	70.76	302.97	201.19	321.37	20	128.12	249.42	264.91
PTGER4		NM_000958.2	NM_000958.2:975	Endogenous	mRNA	88.89	663.87	133.65	228.52	84.88	75.45	20	99.14	216.38	101.96
PTGS2		NM_000963.1	NM_000963.1:495	Endogenous	mRNA	77.78	650.04	178.86	79.64	33.32	20	395.57	89.99	101.06	20
PTPN11		NM_001330437.1	NM_001330437.1:228	Endogenous	mRNA	100	926.65	876.62	1194.55	701.01	964.81	615.34	619.24	878.48	1050.92
PTPRC		NM_080921.3	NM_080921.3:99	Endogenous	mRNA	88.89	20	334.14	257.95	271.6	63.58	410.22	201.33	160.02	81.91
PVR		NM_001135768.2	NM_001135768.2:448	Endogenous	mRNA	88.89	511.73	163.14	143.69	92.42	116.67	20	309.62	134.1	120.25
PVRIG		NM_024070.3	NM_024070.3:1390	Endogenous	mRNA	100	719.19	119.9	129.84	82.99	114.58	424.88	109.82	49.24	196.94
RAD50		NM_005732.3	NM_005732.3:1357	Endogenous	mRNA	88.89	331.93	277.14	299.5	330.7	435.95	20	396.55	401.02	422.63
RAD51		NM_133487.3	NM_133487.3:1570	Endogenous	mRNA	88.89	304.27	117.93	67.52	44.64	34.93	20	32.03	25.27	81.04
RAD51C		NM_058216.2	NM_058216.2:15	Endogenous	mRNA	88.89	760.68	259.45	186.97	104.37	123.66	20	224.21	90.7	160.34
RASAL1		NM_001193520.1	NM_001193520.1:3097	Endogenous	mRNA	77.78	857.5	68.79	53.67	21.38	37.03	20	20	28.51	20.91
RASGRF1		NM_001145648.1	NM_001145648.1:2843	Endogenous	mRNA	22.22	20	20	41.55	20	22.36	20	20	20	20
RB1		NM_000321.2	NM_000321.2:2769	Endogenous	mRNA	88.89	20	224.07	448.39	289.83	414.29	351.62	266.91	513.1	464.46
RBL2		NM_001323611.1	NM_001323611.1:1085	Endogenous	mRNA	100	401.09	644.69	517.64	664.54	650.43	322.32	439.26	868.76	365.99
RELA		NM_021975.3	NM_021975.3:1990	Endogenous	mRNA	100	816	656.48	528.03	312.47	551.92	351.62	527.72	588.89	295.41
RELB		NM_006509.3	NM_006509.3:956	Endogenous	mRNA	77.78	20	190.65	147.15	70.42	134.84	20	115.92	163.26	94.98
RELN		NM_005045.3	NM_005045.3:988	Endogenous	mRNA	11.11	20	20	20	20	20	20	20	28.51	20
REN		NM_000537.3	NM_000537.3:356	Endogenous	mRNA	0	20	20	20	20	20	20	20	20	20
RICTOR		NM_001285439.1	NM_001285439.1:117	Endogenous	mRNA	77.78	20	165.1	233.72	291.72	221.47	20	253.18	371.86	315.45
RIPK1		NM_003804.3	NM_003804.3:1304	Endogenous	mRNA	77.78	20	119.9	157.54	189.87	324.86	20	143.37	260.43	250.97
RIPK2		NM_003821.5	NM_003821.5:1306	Endogenous	mRNA	77.78	20	62.9	117.72	79.85	129.25	20	79.31	168.44	124.61
RIPK3		NM_006871.3	NM_006871.3:1072	Endogenous	mRNA	77.78	20	100.24	41.55	77.96	39.82	20	48.81	84.87	72.33
RNLS		NM_001031709.2	NM_001031709.2:726	Endogenous	mRNA	77.78	373.43	20	65.79	59.1	114.58	20	45.76	69.32	68.84
ROBO4		NM_019055.5	NM_019055.5:3080	Endogenous	mRNA	66.67	20	20	320.28	135.17	71.96	20	41.18	170.38	57.51
ROCK1		NM_005406.2	NM_005406.2:3796	Endogenous	mRNA	77.78	20	281.07	313.35	247.71	208.89	20	327.92	320.04	312.84
ROR2		NM_001318204.1	NM_001318204.1:674	Endogenous	mRNA	88.89	594.71	90.41	141.96	112.54	67.07	20	521.62	513.1	43.57
RORC		NM_001001523.1	NM_001001523.1:2839	Endogenous	mRNA	77.78	20	78.62	79.64	45.27	166.97	20	164.72	21.38	67.97
RPL23		NM_000978.3	NM_000978.3:100	Endogenous	mRNA	100	4688.56	9597.61	13746	8305.83	10544.5	7310.79	12209.3	10059.8	8215.66
RPL7A		NM_000972.2	NM_000972.2:657	Endogenous	mRNA	100	2005.43	3109.44	5915.63	5887.2	7663.29	3560.16	5185.71	8286.63	7400.02
RPS6KB1		NM_001272042.1	NM_001272042.1:2451	Endogenous	mRNA	100	663.87	110.07	231.99	159.06	111.08	483.48	118.97	162.61	152.5
RPTOR		NM_001163034.1	NM_001163034.1:3139	Endogenous	mRNA	88.89	373.43	239.79	240.64	267.2	147.41	20	393.5	183.99	204.78
RRM2		NM_001034.1	NM_001034.1:490	Endogenous	mRNA	100	774.51	1715.89	365.29	650.71	363.99	1450.44	732.1	150.3	843.53
RSAD2		NM_080657.4	NM_080657.4:1057	Endogenous	mRNA	100	456.41	235.86	373.95	216.9	74.05	629.99	254.71	127.63	70.58
RUNX3		NM_001031680.2	NM_001031680.2:3786	Endogenous	mRNA	77.78	20	51.1	100.41	47.78	94.32	20	61.01	45.35	63.61
S100A12		NM_005621.1	NM_005621.1:260	Endogenous	mRNA	77.78	1535.19	5981.06	1260.34	5898.52	20	3062.03	1871.43	20	72.33
S100A8		NM_002964.4	NM_002964.4:365	Endogenous	mRNA	100	8962.21	48992.4	7215.78	26974.6	75.45	21492.8	13707.1	109.49	379.93
S100A9		NM_002965.3	NM_002965.3:137	Endogenous	mRNA	100	9944.18	65292.4	10226.4	32557.5	238.23	13171.1	18415.4	454.79	302.38
SAMD9		NM_017654.3	NM_017654.3:490	Endogenous	mRNA	100	304.27	202.45	384.33	235.76	155.1	439.53	172.35	288.94	149.01
SAMSN1		NM_001256370.1	NM_001256370.1:1094	Endogenous	mRNA	77.78	20	104.17	178.32	152.15	44.01	20	118.97	124.39	101.96
SBNO2		NM_001100122.1	NM_001100122.1:1686	Endogenous	mRNA	77.78	20	912	180.05	277.89	290.63	20	603.98	591.49	400.85
SELE		NM_000450.2	NM_000450.2:257	Endogenous	mRNA	66.67	20	45.21	112.53	30.81	20	20	38.13	239.7	22.66
SELL		NM_000655.4	NM_000655.4:1872	Endogenous	mRNA	88.89	663.87	404.9	226.79	246.45	20	395.57	137.27	26.56	27.89
SELP		NM_003005.3	NM_003005.3:120	Endogenous	mRNA	33.33	20	20	83.1	43.38	20	20	20	126.33	20
SERPINA1		NM_001127702.1	NM_001127702.1:963	Endogenous	mRNA	88.89	20	163.14	206.02	201.81	42.62	336.97	500.27	108.84	93.24
SERPINB5		NM_002639.4	NM_002639.4:90	Endogenous	mRNA	66.67	276.61	212.28	51.94	20	63.58	20	38.13	20	21.79
SERPINH1		NM_001207014.1	NM_001207014.1:1850	Endogenous	mRNA	77.78	20	43.24	261.42	165.35	708.41	20	132.69	896.62	722.4
SFRP1		NM_003012.3	NM_003012.3:1320	Endogenous	mRNA	100	511.73	53.07	207.75	178.55	115.97	351.62	64.06	1282.09	20.04
SFRP4		NM_003014.2	NM_003014.2:1060	Endogenous	mRNA	88.89	20	76.66	2091.33	395.46	1487.39	307.67	1069.17	6933.92	375.58
SFXN1		NM_001322977.1	NM_001322977.1:191	Endogenous	mRNA	88.89	276.61	231.93	214.67	286.06	175.36	20	236.41	267.56	175.15
SGK1		NM_005627.3	NM_005627.3:1621	Endogenous	mRNA	100	898.99	501.21	528.03	362.76	215.88	454.18	785.48	1343.64	271.88
SH2D1A		NM_001114937.2	NM_001114937.2:418	Endogenous	mRNA	77.78	359.59	66.83	77.91	31.44	20	20	54.91	21.38	21.79
SHC2		NM_012435.2	NM_012435.2:681	Endogenous	mRNA	77.78	20	320.38	67.52	262.8	86.63	20	138.79	186.58	120.25
SIGLEC1		NM_023068.3	NM_023068.3:4559	Endogenous	mRNA	100	304.27	180.83	235.45	78.59	95.71	380.92	251.66	299.95	126.35
SIGLEC5		NM_003830.3	NM_003830.3:2082	Endogenous	mRNA	77.78	677.7	363.62	76.17	180.44	20	410.22	118.97	20	27.89
SIGLEC8		NM_014442.2	NM_014442.2:1672	Endogenous	mRNA	11.11	414.92	20	20	20	20	20	20	20	20
SIRPA		NM_001040023.1	NM_001040023.1:3355	Endogenous	mRNA	88.89	373.43	92.38	186.97	149	70.56	20	138.79	329.11	91.5
SIRPB2		NM_001134836.1	NM_001134836.1:600	Endogenous	mRNA	88.89	318.1	129.72	133.31	142.72	41.22	20	73.21	56.36	36.6
SLAMF7		NM_021181.3	NM_021181.3:215	Endogenous	mRNA	66.67	20	62.9	43.28	21.38	34.93	20	44.23	20	37.47
SLC11A1		NM_000578.3	NM_000578.3:1679	Endogenous	mRNA	66.67	20	383.28	110.8	120.08	20	20	288.26	143.17	43.57
SLC16A1		NM_003051.3	NM_003051.3:635	Endogenous	mRNA	77.78	20	72.72	178.32	218.16	121.56	20	74.74	154.84	52.28
SLC1A5		NM_001145144.1	NM_001145144.1:648	Endogenous	mRNA	100	567.05	658.45	571.31	799.71	818.1	703.24	744.3	578.53	1149.39
SLC2A1		NM_006516.2	NM_006516.2:264	Endogenous	mRNA	100	511.73	129.72	76.17	75.44	53.79	410.22	57.96	47.94	73.2
SLC7A5		NM_003486.6	NM_003486.6:2011	Endogenous	mRNA	100	456.41	275.17	136.77	212.5	210.99	424.88	250.13	163.91	83.66
SMAD5		NM_005903.5	NM_005903.5:5007	Endogenous	mRNA	77.78	20	55.03	228.52	190.5	523.28	20	100.66	410.74	410.43
SMAP1		NM_001044305.2	NM_001044305.2:823	Endogenous	mRNA	88.89	359.59	336.1	448.39	306.18	384.95	20	385.88	422.4	358.15
SNAI1		NM_005985.3	NM_005985.3:960	Endogenous	mRNA	100	733.02	112.03	268.34	64.76	137.63	424.88	190.65	225.45	103.7
SNCA		NM_001146055.1	NM_001146055.1:480	Endogenous	mRNA	100	926.65	1002.41	1509.64	1764.15	23.75	2798.32	722.95	126.33	36.6
SOCS1		NM_003745.1	NM_003745.1:1022	Endogenous	mRNA	55.56	20	20	45.01	30.81	42.62	20	20	67.38	24.4
SOX10		NM_006941.3	NM_006941.3:2601	Endogenous	mRNA	22.22	802.17	20	39.82	20	20	20	20	20	20
SOX11		NM_003108.3	NM_003108.3:4548	Endogenous	mRNA	33.33	359.59	20	39.82	20	43.32	20	20	20	20
SOX2		NM_003106.2	NM_003106.2:151	Endogenous	mRNA	33.33	20	64.86	20	20	20	20	42.71	20	44.44
SPIB		NM_003121.3	NM_003121.3:1029	Endogenous	mRNA	33.33	20	70.76	124.65	25.78	20	20	20	20	20
SPP1		NM_000582.2	NM_000582.2:760	Endogenous	mRNA	88.89	20	3592.96	8370.52	2326.21	26436.2	439.53	4070.78	5656.36	2883.5
SPRY4		NM_030964.3	NM_030964.3:1900	Endogenous	mRNA	88.89	663.87	80.59	235.45	82.36	212.38	20	96.09	256.55	167.31
SREBF1		NM_001005291.1	NM_001005291.1:1392	Endogenous	mRNA	88.89	20	1026	760.01	403	3321.3	410.22	747.35	849.33	2516.63
SRP54		NM_001146282.1	NM_001146282.1:951	Endogenous	mRNA	77.78	20	92.38	122.92	133.29	208.19	20	125.07	198.24	166.44
STAT1		NM_007315.3	NM_007315.3:239	Endogenous	mRNA	100	995.8	361.65	827.53	438.21	438.04	424.88	629.91	854.51	576.87
STAT2		NM_005419.2	NM_005419.2:1965	Endogenous	mRNA	100	580.88	573.93	1272.46	614.25	847.44	410.22	846.49	1471.91	679.7
STAT3		NM_003150.3	NM_003150.3:2936	Endogenous	mRNA	77.78	20	385.24	792.91	860.07	1451.06	20	736.68	2270.06	713.69
STAT4		NM_001243835.1	NM_001243835.1:808	Endogenous	mRNA	66.67	276.61	49.14	128.11	60.36	20	20	42.71	53.12	20
STC1		NM_003155.2	NM_003155.2:2172	Endogenous	mRNA	77.78	456.41	20	62.32	60.36	66.37	20	45.76	354.37	54.9
SYK		NM_003177.5	NM_003177.5:808	Endogenous	mRNA	88.89	20	434.38	277	315.61	82.44	586.04	314.19	225.45	95.86
TAF3		NM_031923.3	NM_031923.3:869	Endogenous	mRNA	66.67	20	20	51.94	40.24	23.05	20	33.55	50.53	35.73
TAP1		NM_000593.5	NM_000593.5:1000	Endogenous	mRNA	88.89	401.09	172.97	211.21	152.15	179.55	20	300.47	312.26	228.31
TAP2		NM_018833.2	NM_018833.2:912	Endogenous	mRNA	100	428.75	255.52	290.85	168.49	215.18	307.67	424.01	376.4	168.18
TAPBP		NM_003190.4	NM_003190.4:1082	Endogenous	mRNA	100	1078.78	1745.38	1371.14	850.64	1295.26	571.38	2023.95	1541.88	955.07
TAPBPL		NM_018009.4	NM_018009.4:1425	Endogenous	mRNA	88.89	705.36	285	216.4	152.78	241.03	20	202.85	185.93	110.67
TBX21		NM_013351.1	NM_013351.1:1380	Endogenous	mRNA	22.22	553.22	20	41.55	20	20	20	20	20	20
TBXAS1		NM_001061.4	NM_001061.4:709	Endogenous	mRNA	88.89	20	275.17	225.06	229.48	142.52	395.57	263.86	281.17	217.85
TCF3		NM_003200.3	NM_003200.3:276	Endogenous	mRNA	100	746.85	467.79	386.07	463.98	569.38	1054.86	454.51	529.29	335.49
TCL1A		NM_001098725.1	NM_001098725.1:370	Endogenous	mRNA	44.44	20	55.03	325.47	23.26	20	351.62	20	20	20
TDO2		NM_005651.3	NM_005651.3:315	Endogenous	mRNA	44.44	20	20	41.55	20	23.75	20	74.74	56.36	20
TGFB1		NM_000660.4	NM_000660.4:1473	Endogenous	mRNA	100	8865.39	7113.2	3711.77	2101.76	3409.32	5362.22	4587.83	1985.65	1729.75
TGFB2		NM_001135599.3	NM_001135599.3:1972	Endogenous	mRNA	100	304.27	76.66	126.38	60.98	82.44	307.67	71.68	196.95	54.03
TGFB3		NM_001329938.1	NM_001329938.1:262	Endogenous	mRNA	88.89	636.21	1189.14	296.04	143.97	494.63	20	431.63	772.24	982.08
TGFBR1		NM_001130916.2	NM_001130916.2:3011	Endogenous	mRNA	100	373.43	226.03	436.27	477.82	1264.52	395.57	445.36	1680.52	493.22
TGFBR2		NM_001024847.2	NM_001024847.2:870	Endogenous	mRNA	77.78	20	82.55	711.54	504.22	340.93	20	114.39	984.73	196.94
THBD		NM_000361.2	NM_000361.2:1674	Endogenous	mRNA	88.89	525.56	121.86	102.14	100.59	109.69	20	82.36	249.42	55.77
THBS1		NM_003246.2	NM_003246.2:3816	Endogenous	mRNA	100	331.93	835.34	1606.59	882.7	4854.79	483.48	575	6922.91	2124.5
THY1		NM_006288.3	NM_006288.3:420	Endogenous	mRNA	88.89	318.1	125.79	618.05	343.9	909.62	20	349.27	4101.53	720.66
TICAM1		NM_182919.3	NM_182919.3:2552	Endogenous	mRNA	77.78	20	55.03	48.47	37.09	57.29	20	54.91	58.31	68.84
TIE1		NM_005424.4	NM_005424.4:2940	Endogenous	mRNA	100	428.75	155.28	569.58	248.97	143.92	322.32	141.84	266.91	124.61
TIGIT		NM_173799.2	NM_173799.2:1968	Endogenous	mRNA	22.22	331.93	20	72.71	20	20	20	20	20	20
TLR1		NM_003263.3	NM_003263.3:696	Endogenous	mRNA	77.78	20	68.79	90.02	104.37	42.62	20	79.31	91.35	56.64
TLR2		NM_001318787.1	NM_001318787.1:484	Endogenous	mRNA	100	414.92	172.97	159.27	150.89	102	322.32	289.79	287	135.07
TLR3		NM_003265.2	NM_003265.2:37	Endogenous	mRNA	66.67	20	20	109.07	76.07	87.33	20	38.13	128.92	78.43
TLR4		NR_024168.1	NR_024168.1:2575	Endogenous	mRNA	100	622.38	369.52	780.79	316.87	172.56	468.83	427.06	586.3	316.32
TLR5		NM_003268.5	NM_003268.5:2570	Endogenous	mRNA	88.89	553.22	55.03	67.52	44.01	95.71	20	97.61	79.69	71.46
TLR7		NM_016562.3	NM_016562.3:4120	Endogenous	mRNA	88.89	816	45.21	57.13	23.89	29.34	20	53.38	51.18	54.03
TLR8		NM_138636.4	NM_138636.4:2210	Endogenous	mRNA	88.89	816	414.72	147.15	316.87	233.34	20	579.58	126.98	149.88
TLR9		NM_017442.2	NM_017442.2:985	Endogenous	mRNA	66.67	359.59	47.17	60.59	20.12	20	20	32.03	22.03	20
TMEM140		NM_018295.3	NM_018295.3:377	Endogenous	mRNA	88.89	456.41	190.65	448.39	196.16	58.69	20	201.33	182.69	84.53
TMEM173		NM_198282.1	NM_198282.1:725	Endogenous	mRNA	100	484.07	548.38	612.86	370.31	353.51	380.92	503.32	919.3	359.02
TNF		NM_000594.3	NM_000594.3:1366	Endogenous	mRNA	100	525.56	94.34	90.02	38.35	46.11	293.02	83.89	29.8	53.16
TNFAIP3		NM_001270508.1	NM_001270508.1:3240	Endogenous	mRNA	88.89	401.09	39.31	74.44	42.75	29.34	20	53.38	75.8	27.89
TNFAIP6		NM_007115.3	NM_007115.3:165	Endogenous	mRNA	77.78	20	96.31	240.64	115.68	129.25	20	147.95	682.18	217.85
TNFRSF10B		NM_003842.3	NM_003842.3:565	Endogenous	mRNA	77.78	20	131.69	192.17	99.96	160.69	20	196.75	266.27	83.66
TNFRSF10C		NM_003841.3	NM_003841.3:682	Endogenous	mRNA	77.78	20	269.28	180.05	255.88	51.7	20	204.38	31.74	41.83
TNFRSF10D		NM_003840.4	NM_003840.4:838	Endogenous	mRNA	66.67	567.05	51.1	79.64	26.41	20	20	57.96	61.55	20
TNFRSF11A		NM_001270949.1	NM_001270949.1:1940	Endogenous	mRNA	66.67	20	20	105.61	36.46	204.7	20	99.14	109.49	111.54
TNFRSF11B		NM_002546.3	NM_002546.3:572	Endogenous	mRNA	88.89	428.75	72.72	69.25	24.52	48.21	20	99.14	199.54	22.66
TNFRSF14		NM_003820.3	NM_003820.3:503	Endogenous	mRNA	100	525.56	432.41	455.31	253.37	447.82	366.27	273.01	608.33	535.05
TNFRSF17		NM_001192.2	NM_001192.2:305	Endogenous	mRNA	22.22	20	20	20	24.52	20	20	20	20	25.27
TNFRSF18		NM_148901.1	NM_148901.1:282	Endogenous	mRNA	66.67	20	182.79	46.74	20.75	24.45	20	67.11	20	30.5
TNFRSF1A		NM_001065.2	NM_001065.2:515	Endogenous	mRNA	100	373.43	570	754.82	552	643.44	424.88	565.85	1182.32	330.26
TNFRSF1B		NM_001066.2	NM_001066.2:596	Endogenous	mRNA	88.89	20	265.34	389.53	255.25	66.37	483.48	285.21	322.63	124.61
TNFRSF25		NM_148970.1	NM_148970.1:151	Endogenous	mRNA	100	567.05	253.55	368.75	158.43	109.69	307.67	410.28	242.3	778.17
TNFRSF4		NM_003327.3	NM_003327.3:981	Endogenous	mRNA	33.33	428.75	20	50.21	20	20	20	20	20	20.04
TNFRSF8		NM_001243.3	NM_001243.3:549	Endogenous	mRNA	11.11	871.33	20	20	20	20	20	20	20	20
TNFRSF9		NM_001561.5	NM_001561.5:567	Endogenous	mRNA	55.56	20	20	48.47	23.89	72.66	20	32.03	53.12	20
TNFSF10		NM_003810.3	NM_003810.3:155	Endogenous	mRNA	88.89	691.53	328.24	744.43	997.76	1804.57	20	320.29	656.92	321.55
TNFSF12		NM_003809.2	NM_003809.2:339	Endogenous	mRNA	77.78	20	251.59	656.14	248.97	273.86	20	242.51	549.38	440.06
TNFSF13		NM_003808.3	NM_003808.3:810	Endogenous	mRNA	100	2088.42	758.69	244.1	129.51	165.58	600.69	344.7	154.84	531.56
TNFSF13B		NM_001145645.2	NM_001145645.2:142	Endogenous	mRNA	77.78	20	68.79	81.37	76.07	35.63	20	53.38	63.49	65.36
TNFSF18		NM_005092.3	NM_005092.3:350	Endogenous	mRNA	11.11	276.61	20	20	20	20	20	20	20	20
TNFSF4		NM_001297562.1	NM_001297562.1:332	Endogenous	mRNA	66.67	345.76	20	43.28	32.06	29.34	20	20	44.05	20.04
TNFSF8		NM_001244.3	NM_001244.3:399	Endogenous	mRNA	77.78	622.38	45.21	69.25	23.89	20	20	41.18	43.41	26.14
TNFSF9		NM_003811.3	NM_003811.3:239	Endogenous	mRNA	11.11	20	55.03	20	20	20	20	20	20	20
TNKS		NM_003747.2	NM_003747.2:1948	Endogenous	mRNA	77.78	20	196.55	245.84	184.21	288.53	20	179.97	288.29	160.34
TP53		NM_000546.2	NM_000546.2:1330	Endogenous	mRNA	77.78	20	233.9	290.85	273.49	582.66	20	378.25	520.22	340.72
TPI1		NM_000365.5	NM_000365.5:153	Endogenous	mRNA	100	1217.09	3168.41	2300.81	2444.41	2856.01	1025.56	2399.15	1716.8	2038.23
TPM1		NM_000366.5	NM_000366.5:830	Endogenous	mRNA	100	774.51	1961.58	4944.41	2558.83	1825.52	439.53	1920.24	1418.14	908.88
TPSAB1/B2		NM_003294.3	NM_003294.3:556	Endogenous	mRNA	100	511.73	349.86	1760.67	665.17	25.15	366.27	57.96	942.62	1146.78
TRAF1		NM_001190945.1	NM_001190945.1:712	Endogenous	mRNA	88.89	345.76	125.79	107.34	81.1	82.44	20	106.76	101.71	67.1
TRAT1		NM_016388.3	NM_016388.3:578	Endogenous	mRNA	22.22	20	20	62.32	21.38	20	20	20	20	20
TREM1		NM_001242589.2	NM_001242589.2:101	Endogenous	mRNA	66.67	20	117.93	64.06	40.87	20	293.02	135.74	137.34	20
TREM2		NM_018965.3	NM_018965.3:848	Endogenous	mRNA	88.89	567.05	198.52	112.53	103.74	141.12	20	300.47	231.28	313.71
TRIM21		NM_003141.3	NM_003141.3:1190	Endogenous	mRNA	88.89	276.61	117.93	197.36	120.71	98.51	20	123.54	95.88	66.23
TSLP		NM_033035.4	NM_033035.4:898	Endogenous	mRNA	11.11	20	20	41.55	20	20	20	20	20	20
TTC30A		NM_152275.3	NM_152275.3:2492	Endogenous	mRNA	66.67	20	20	81.37	73.56	82.44	20	48.81	69.97	109.8
TWF1		NM_002822.4	NM_002822.4:1574	Endogenous	mRNA	100	774.51	855	713.27	511.14	1559.35	366.27	512.47	849.98	866.18
TWIST1		NM_000474.3	NM_000474.3:293	Endogenous	mRNA	88.89	345.76	49.14	141.96	86.13	113.88	20	77.79	230.63	129.84
TWIST2		NM_001271893.3	NM_001271893.3:617	Endogenous	mRNA	11.11	304.27	20	20	20	20	20	20	20	20
TYMP		NM_001113755.2	NM_001113755.2:645	Endogenous	mRNA	88.89	539.39	684	379.14	345.16	444.33	20	1079.85	934.2	656.17
TYMS		NM_001071.1	NM_001071.1:395	Endogenous	mRNA	100	1189.43	1421.07	344.52	361.51	255	1611.6	831.24	83.57	420.89
UBA7		NM_003335.2	NM_003335.2:580	Endogenous	mRNA	100	1092.61	882.52	540.15	314.35	330.45	1069.51	471.29	309.02	410.43
UBE2C		NM_007019.2	NM_007019.2:445	Endogenous	mRNA	77.78	20	253.55	67.52	186.1	113.88	20	183.03	96.53	318.06
UBE2T		NM_014176.1	NM_014176.1:50	Endogenous	mRNA	88.89	636.21	391.14	83.1	99.96	52.4	20	382.83	31.74	277.98
ULBP2		NM_025217.2	NM_025217.2:905	Endogenous	mRNA	55.56	622.38	20	84.83	20	20.26	20	30.5	37.58	20
VCAM1		NM_001078.3	NM_001078.3:2535	Endogenous	mRNA	100	484.07	338.07	1828.18	498.56	191.43	439.53	273.01	1000.28	220.47
VCAN		NM_001126336.2	NM_001126336.2:394	Endogenous	mRNA	100	1286.24	2637.72	4852.65	3025.96	2336.22	1670.2	2806.39	19957.6	5130.87
VEGFA		NM_001171623.1	NM_001171623.1:2212	Endogenous	mRNA	100	539.39	481.55	302.97	345.79	464.59	307.67	420.96	362.15	311.09
VEGFB		NM_003377.3	NM_003377.3:687	Endogenous	mRNA	88.89	442.58	127.76	557.46	316.24	465.29	20	207.43	701.62	406.95
VEGFC		NM_005429.4	NM_005429.4:588	Endogenous	mRNA	88.89	290.44	57	223.33	121.97	201.9	20	64.06	226.75	76.68
VHL		NM_198156.1	NM_198156.1:420	Endogenous	mRNA	100	746.85	367.55	173.12	113.8	153	439.53	183.03	124.39	174.28
VSIR		NM_022153.1	NM_022153.1:185	Endogenous	mRNA	100	511.73	627	334.13	251.48	100.6	703.24	327.92	253.96	96.73
VTCN1		NM_001253849.1	NM_001253849.1:871	Endogenous	mRNA	66.67	20	70.76	79.64	81.73	944.55	20	623.81	109.49	20
WDR76		NM_024908.3	NM_024908.3:1875	Endogenous	mRNA	88.89	359.59	129.72	77.91	77.96	44.71	20	57.96	46	102.83
WNT10A		NM_025216.2	NM_025216.2:1781	Endogenous	mRNA	33.33	20	20	36.36	20	20	20	32.03	20	20.04
WNT11		XM_011545241.2	XM_011545241.2:1015	Endogenous	mRNA	33.33	20	20	55.4	176.67	20	20	20	33.04	20
WNT2		NM_003391.2	NM_003391.2:2014	Endogenous	mRNA	11.11	290.44	20	20	20	20	20	20	20	20
WNT2B		NM_001291880.1	NM_001291880.1:1169	Endogenous	mRNA	88.89	650.04	68.79	100.41	54.7	113.18	20	73.21	117.26	69.71
WNT3A		NM_033131.3	NM_033131.3:430	Endogenous	mRNA	11.11	401.09	20	20	20	20	20	20	20	20
WNT4		NM_030761.4	NM_030761.4:2935	Endogenous	mRNA	33.33	484.07	66.83	20	20	20	20	20	20	25.27
WNT5A		NM_003392.3	NM_003392.3:987	Endogenous	mRNA	88.89	484.07	196.55	110.8	26.41	215.88	20	1929.39	200.83	86.27
WNT5B		NM_030775.2	NM_030775.2:254	Endogenous	mRNA	88.89	622.38	167.07	150.62	42.12	255.7	20	146.42	227.39	46.18
WNT7B		NM_058238.2	NM_058238.2:1874	Endogenous	mRNA	55.56	345.76	72.72	20	20	48.21	20	20	32.39	21.79
XCL1/2		NM_002995.2	NM_002995.2:266	Endogenous	mRNA	11.11	20	20	51.94	20	20	20	20	20	20
ZAP70		NM_001079.3	NM_001079.3:1175	Endogenous	mRNA	66.67	484.07	108.1	109.07	50.3	20	20	65.58	24.62	20
ZC3H12A		NM_025079.2	NM_025079.2:1379	Endogenous	mRNA	88.89	497.9	112.03	57.13	86.13	86.63	20	103.71	68.02	142.04
ZEB1		NM_001128128.2	NM_001128128.2:2292	Endogenous	mRNA	88.89	304.27	57	553.99	418.09	263.38	20	123.54	812.4	226.57
ZEB2		NM_001171653.1	NM_001171653.1:1879	Endogenous	mRNA	88.89	20	326.28	2034.2	765.76	934.77	600.69	395.03	1617.03	455.75
ABCF1		NM_001090.2	NM_001090.2:857	Housekeeping	mRNA	100	276.61	224.07	271.8	286.06	372.37	366.27	297.42	388.06	317.19
DNAJC14		NM_032364.5	NM_032364.5:787	Housekeeping	mRNA	88.89	677.7	845.17	322.01	307.44	523.28	20	507.89	371.86	476.66
ERCC3		NM_000122.1	NM_000122.1:1624	Housekeeping	mRNA	88.89	20	306.62	311.62	323.15	258.49	322.32	292.84	364.74	433.96
G6PD		NM_000402.4	NM_000402.4:923	Housekeeping	mRNA	100	691.53	739.03	228.52	225.71	154.4	512.78	1145.43	125.68	115.03
GUSB		NM_000181.1	NM_000181.1:1350	Housekeeping	mRNA	100	414.92	556.24	283.92	321.27	390.54	395.57	407.23	237.76	438.32
MRPL19		NM_014763.3	NM_014763.3:385	Housekeeping	mRNA	88.89	20	214.24	290.85	296.75	386.34	307.67	277.59	286.35	335.49
NRDE2		NM_017970.3	NM_017970.3:3233	Housekeeping	mRNA	88.89	373.43	62.9	148.89	133.29	183.04	20	71.68	214.44	179.51
OAZ1		NM_004152.2	NM_004152.2:313	Housekeeping	mRNA	100	511.73	2134.55	4123.8	3824.42	2576.55	1230.67	2243.58	3131.05	3066.49
POLR2A		NM_000937.2	NM_000937.2:3775	Housekeeping	mRNA	100	1659.67	2109	1168.58	615.5	1080.08	996.26	1163.73	1063.77	1315.83
PSMC4		NM_006503.2	NM_006503.2:300	Housekeeping	mRNA	88.89	20	212.28	278.73	269.71	413.59	498.13	230.31	415.27	460.1
PUM1		NM_001020658.1	NM_001020658.1:640	Housekeeping	mRNA	100	304.27	273.21	477.82	474.04	775.48	395.57	510.95	829.89	835.68
SDHA		NM_004168.3	NM_004168.3:342	Housekeeping	mRNA	100	691.53	452.07	806.76	1146.76	738.45	307.67	552.13	612.22	806.05
SF3A1		NM_005877.4	NM_005877.4:1485	Housekeeping	mRNA	100	456.41	809.79	573.04	487.25	501.62	629.99	506.37	538.36	513.26
STK11IP		NM_052902.2	NM_052902.2:565	Housekeeping	mRNA	77.78	20	204.41	115.99	98.08	96.41	20	138.79	143.17	74.07
TBC1D10B		NM_015527.3	NM_015527.3:2915	Housekeeping	mRNA	88.89	843.66	292.86	199.09	178.55	248.01	20	257.76	204.07	305.87
TBP		NM_001172085.1	NM_001172085.1:587	Housekeeping	mRNA	88.89	276.61	196.55	197.36	259.66	192.82	20	286.74	224.8	192.58
TFRC		NM_003234.1	NM_003234.1:1220	Housekeeping	mRNA	88.89	20	959.17	669.99	1324.05	357	1846.01	596.36	253.31	132.45
TLK2		NM_006852.3	NM_006852.3:2286	Housekeeping	mRNA	88.89	276.61	145.45	261.42	175.41	228.45	20	167.77	312.26	272.75
TMUB2		NM_177441.2	NM_177441.2:1416	Housekeeping	mRNA	100	608.54	218.17	285.65	272.86	271.77	498.13	305.04	323.92	322.42
UBB		NM_018955.3	NM_018955.3:1052	Housekeeping	mRNA	100	1756.48	2869.65	6093.94	7999.02	4353.87	6373.13	2861.29	5138.08	4861.6
NEG_A		ERCC_00096.1	ERCC_00096.1:230	Negative	SYSTEM	0	26	16	14	9	12	18	11	8	10
NEG_B		ERCC_00041.1	ERCC_00041.1:440	Negative	SYSTEM	0	10	16	21	9	9	12	8	19	12
NEG_C		ERCC_00019.1	ERCC_00019.1:140	Negative	SYSTEM	0	23	19	21	15	15	16	15	8	22
NEG_D		ERCC_00076.1	ERCC_00076.1:355	Negative	SYSTEM	0	11	17	12	10	4	7	8	5	9
NEG_E		ERCC_00098.1	ERCC_00098.1:785	Negative	SYSTEM	0	16	19	15	15	18	15	19	12	22
NEG_F		ERCC_00126.1	ERCC_00126.1:220	Negative	SYSTEM	0	19	26	23	24	18	19	21	18	18
NEG_G		ERCC_00144.1	ERCC_00144.1:15	Negative	SYSTEM	0	9	17	14	14	9	9	11	18	12
NEG_H		ERCC_00154.1	ERCC_00154.1:115	Negative	SYSTEM	0	15	12	5	11	11	9	9	4	11
POS_A		ERCC_00117.1	ERCC_00117.1:385	Positive	SYSTEM	0	47709	49455	54496	42462	32450	37538	45384	22270	41814
POS_B		ERCC_00112.1	ERCC_00112.1:695	Positive	SYSTEM	0	14714	15112	16659	13153	10062	11975	13719	7058	12532
POS_C		ERCC_00002.1	ERCC_00002.1:850	Positive	SYSTEM	0	4075	4121	4723	3576	2845	3542	3888	1888	3532
POS_D		ERCC_00092.1	ERCC_00092.1:540	Positive	SYSTEM	0	990	1076	1162	881	672	772	909	442	874
POS_E		ERCC_00035.1	ERCC_00035.1:485	Positive	SYSTEM	0	198	183	215	163	128	135	189	93	158
POS_F		ERCC_00034.1	ERCC_00034.1:195	Positive	SYSTEM	0	90	82	111	63	46	68	86	51	78

## Sheet: Fig. 1C
File	Angiogenesis	Antigen Presentation	Apoptosis	Autophagy	Cell Proliferation	Costimulatory Signaling	Cytokine and Chemokine Signaling	Cytotoxicity	DNA Damage Repair	Epigenetic Regulation	Hedgehog Signaling	Hypoxia	Immune Cell Adhesion and Migration	Interferon Signaling	JAK-STAT Signaling	Lymphoid Compartment	MAPK	Matrix Remodeling and Metastasis	Metabolic Stress	Myeloid Compartment	NF-kappaB Signaling	Notch Signaling	PI3K-Akt	TGF-beta Signaling	Wnt Signaling
20220426_30102441910621-01_Sample03_03.RCC	-2.80411	2.34494	2.37482	3.01716	3.68357	2.10993	3.13112	-0.238512	3.03777	0.962826	-0.577563	2.11341	4.27584	-0.0632943	2.12645	1.58553	3.16986	-4.55967	2.771	5.02042	2.48031	2.09406	3.17482	-3.16539	0.230962
20220426_30102441910621-01_Sample05_05.RCC	-0.971668	-1.14188	0.200524	0.142603	-0.798765	0.0977504	0.256546	-2.35034	-1.08469	0.079262	-1.49596	0.420208	0.105954	-2.85988	0.697508	-1.12568	0.174121	-1.94563	0.104771	2.09578	-0.737627	0.587864	1.1407	-1.00982	0.195964
20220426_30102441910621-01_Sample08_08.RCC	-3.49818	3.98513	4.08513	2.76217	5.40495	5.33188	4.90602	-0.821987	4.52897	2.50104	0.723145	4.75308	5.16969	-0.0921715	3.45322	4.69791	4.68472	-4.46608	6.42283	5.22525	3.31603	3.01424	6.0562	-1.27478	3.43212
20220426_30102441910621-01_Sample10_10.RCC	-1.92704	1.63527	0.903199	1.62059	1.23541	0.793309	2.13884	1.30559	0.549057	1.10362	0.44896	0.700807	1.8608	1.81344	1.58921	0.957196	2.25687	-2.33523	1.6747	3.23459	1.71305	1.78456	2.2233	-2.50292	1.12258
20220426_30102441910621-01_Sample11_11.RCC	1.88774	-1.6502	-1.54827	-1.4587	-4.93936	-1.75057	-1.1985	1.3526	-3.7758	-2.56697	1.88445	-0.815737	-3.01193	1.23761	-1.07008	-2.6554	-1.47317	3.64701	-1.75852	-2.49757	-1.48312	-1.0428	-2.39105	1.97761	1.84035
20220426_30102441910621-01_Sample12_12.RCC	0.904137	-3.46924	-0.191278	-0.417285	0.206453	-2.99571	-4.35305	-2.01679	-0.25598	-1.47177	-1.42166	-1.96461	-3.61744	-2.66496	-3.85183	-3.30339	-2.71632	0.52679	-2.25888	-4.59403	-1.43753	-0.871228	-3.23267	-1.31085	-1.67257
20220609_30102735520723-01_Sample02_02.RCC	0.282135	2.65892	1.23634	0.0428418	3.27264	2.80766	3.21573	-1.11165	1.47649	1.13511	0.165156	1.66309	3.20541	-0.133277	3.41226	3.37437	0.922218	-0.61356	1.86399	4.01378	1.50418	0.0413012	2.95547	-0.753198	0.0861913
20220609_30102735520723-01_Sample04_04.RCC	1.14224	-1.24818	-2.95479	-1.6106	-3.20482	-2.92596	-2.51975	-1.10735	-2.42228	-0.525255	0.739428	-1.84376	-2.48473	-1.61097	-2.26395	-1.43115	-2.45135	1.59951	-2.37793	-2.75536	-0.940601	-1.43618	-3.19136	1.39489	-1.65252
20220609_30102735520723-01_Sample06_06.RCC	1.70854	-0.548111	-1.16911	-0.913925	-1.45364	-0.494372	-1.72521	7.3513	-0.804281	-0.704556	-1.34193	-2.05571	-1.67486	7.61136	-1.56905	1.06894	-2.04373	1.90861	-2.97009	-4.48434	-1.07549	-2.25575	-2.4466	1.16336	-1.89003
20220609_30102735520723-01_Sample08_08.RCC	2.69164	-4.17053	-2.69865	-1.26529	-5.00299	-3.80964	-4.82698	-1.62687	-3.56719	-1.82234	0.0611163	-2.27473	-4.46164	-2.49405	-3.20379	-4.88724	-3.02031	4.31543	-3.73062	-5.33445	-2.70806	-1.86442	-4.41828	2.51228	-1.68596
20220623_30102735670723-01_Sample02_02.RCC	2.39265	-3.45654	-2.18547	-2.46478	-2.3892	-4.22745	-5.45125	-1.72136	-2.04785	-1.24511	0.952038	-3.46528	-4.56719	-2.64458	-4.12881	-4.53337	-3.74835	3.26057	-3.90484	-6.57798	-2.10245	-1.99038	-4.98814	1.59212	-1.93663
20220623_30102735670723-01_Sample12_12.RCC	-2.51253	3.27651	1.23928	1.17277	2.69432	2.84682	3.46218	2.7324	1.80348	1.48962	-1.89868	1.26803	3.77533	3.58234	3.08541	3.45848	2.1683	-3.47525	1.84539	4.06654	1.52789	1.21804	3.65577	-1.51219	0.518558
20220712_30102735650723-01_Sample09_09.RCC	1.01908	-1.0035	-0.834357	-0.721355	-1.42179	-1.01912	-1.27384	-0.410112	-0.454962	-0.476346	1.13953	-0.937922	-1.92445	-0.647754	-0.969897	-0.542069	-1.06077	2.13284	-1.4128	-1.88	-1.55131	-0.893281	-1.94507	2.04951	-0.795142
20220712_30102735650723-01_Sample12_12.RCC	-0.314624	2.78739	1.54264	0.0937843	2.71323	3.23547	4.23815	-1.33691	3.01728	1.54087	0.621972	2.43913	3.34922	-1.03381	2.69335	3.33587	3.13789	0.00466255	3.73101	4.46737	1.49473	1.61398	3.40691	0.839388	2.20612

## Sheet: Fig. 1D
Patient ID	ADORA2A	CD27	CD274	CD276	CD28	CD40	CD40LG	CD70	CD80	CD86	CTLA4	HAVCR2	ICOS	ICOSLG	IDO1	LAG3	PDCD1	PDCD1LG2	TIGIT	TNFRSF18	TNFRSF4	TNFRSF9	TNFSF18	TNFSF4	TNFSF9	VSIR
4	20	336.97	20	20	20	20	20	20	20	20	20	20	20	20	351.62	20	20	20	20	20	20	20	20	20	20	703.24
15	243.72	64.86	20	426.52	20	72.72	20	45.21	20	20	20	20	20	139.55	20	47.17	39.31	20	20	182.79	20	20	20	20	55.03	627
8	215.48	20	20	367.12	183.56	167.6	20	20	20	20	20	20	20	20	20	183.56	159.62	20	20	20	20	20	20	20	159.62	750.2
7	86.25	71.87	31.94	447.2	52.71	51.11	46.32	20	31.94	35.14	20	20	20	47.91	68.68	59.09	20	33.54	54.3	20	20	20	20	39.93	20	610.11
3	89.99	174.07	20	681.53	70.81	100.31	60.48	20	20	54.58	20	54.58	20	576.8	91.46	50.16	20	36.88	48.68	20	20	66.38	20	39.83	20	547.29
13	163.2	48.81	20	515.52	20	94.56	20	20	82.36	44.23	20	80.84	20	114.39	20	44.23	20	32.03	20	67.11	20	32.03	20	20	20	327.92
9	111.28	37.09	20.75	503.59	44.64	103.11	31.44	20	20	20	20	55.95	20	54.7	28.29	27.66	20	25.15	20	20.75	20	23.89	20	32.06	20	251.48
20	20	20	20	627.47	20	125.49	20	20	20	20	20	110.73	20	151.33	20	88.58	20	95.97	20	20	20	20	20	20	77.51	199.32
16	36.93	20	24.62	1755.02	47.29	214.44	20	25.27	40.81	75.15	26.56	204.07	20	158.07	25.27	61.55	20	45.35	20	20	20	53.12	20	44.05	20	253.96
11	43.59	20	37.36	1183.07	20	154.11	20	20	32.69	60.71	20	91.84	20	241.28	49.81	37.36	20	42.03	20	20	20	20	20	48.26	20	222.6
14	39.77	43.56	45.45	1349.39	43.56	97.53	31.25	25.57	42.61	68.18	20	93.75	24.62	169.5	127.84	129.73	20	52.08	45.45	22.73	20	39.77	20	24.62	20	164.77
5	37.47	42.7	22.66	963.78	27.89	93.24	20	20	43.57	38.34	20	78.43	20	231.8	20	46.18	20	20	20	30.5	20.04	20	20	20.04	20	96.73
18	45.22	20	20	1936.52	38.41	128.23	20	20	25.4	63.19	20	87.97	20	213.72	20	25.4	20	36.55	20	20	20	39.65	20	47.7	20	141.86
2	20	20	20	1725.77	25.51	67.34	20	20	20	20.41	20	48.46	20	102.03	20	20	20	20	20	20	20	49.48	20	22.96	20	95.9

## Sheet: Fig.1E
CD45
High Myeloid							Low Myeloid
8.24607	7.58847	7.76082	7.53512	8.68092	8.41726	7.67482	6.77564	5.68311	7.00051	6.94963	6.47866	5.54663	6.93353
Neutrophils
High Myeloid							Low Myeloid
9.59192	8.74259	9.49237	8.57997	9.34912	9.18788	9.10078	5.00436	5.2648	5.73059	4.46573	4.1977	3.54731	6.29428
Macrophages
High Myeloid							Low Myeloid
6.40304	7.24202	7.6059	7.00378	7.31673	7.20445	9.32212	9.26121	6.2177	8.01692	8.58852	7.31842	6.6104	8.64301
Cytotoxic Cells
High Myeloid							Low Myeloid
7.36236	5.81761	7.46071	6.45452	7.34107	7.18445	7.2458	4.85491	3.24987	4.72286	5.16004	3.14191	2.80119	5.22404

## Sheet: Fig. 1F
Patient ID	Days	High Myeloid	Low Myeloid
4	0	0
15	391	0
8	2066	0
7	651	0
3	1049	0
13	264	0
9	793	1
20	666		1
16	263		1
11	145		1
14	1290		0
5	540		1
18	1078		0
2	4198*		1*

## Sheet: Fig. 1H
Cocktail	Code	Name	Antigen	Class	Control	RCCfile	SubCodeSet	ROIAnnotation	x	y	ROIArea	ROINucleus	id	CodeClass	Accession	Count	Count.calibrated
IO	NA	Tag-001	Rabbit IgG	Endogenous	NEG	20190920_UOC REHYB_01_01.RCC	A	:01	375	100	2679337	NA	Tag-001.A	Endogenous1s	Gene_1.1	42	42
IO	NA	Tag-001	Rabbit IgG	Endogenous	NEG	20190920_UOC REHYB_01_02.RCC	A	:02	347	135	2679337	NA	Tag-001.A	Endogenous1s	Gene_1.1	43	43
IO	NA	Tag-001	Rabbit IgG	Endogenous	NEG	20190920_UOC REHYB_01_03.RCC	A	:03	343	182	2679337	NA	Tag-001.A	Endogenous1s	Gene_1.1	52	52
IO	NA	Tag-001	Rabbit IgG	Endogenous	NEG	20190920_UOC REHYB_01_04.RCC	A	:04	296	195	2679337	NA	Tag-001.A	Endogenous1s	Gene_1.1	52	52
IO	NA	Tag-001	Rabbit IgG	Endogenous	NEG	20190920_UOC REHYB_01_05.RCC	A	:05	195	292	670556	NA	Tag-001.A	Endogenous1s	Gene_1.1	14	14
IO	NA	Tag-001	Rabbit IgG	Endogenous	NEG	20190920_UOC REHYB_01_06.RCC	A	:06	206	313	670556	NA	Tag-001.A	Endogenous1s	Gene_1.1	9	9
IO	NA	Tag-001	Rabbit IgG	Endogenous	NEG	20190920_UOC REHYB_01_07.RCC	A	:07	186	314	670556	NA	Tag-001.A	Endogenous1s	Gene_1.1	10	10
IO	NA	Tag-001	Rabbit IgG	Endogenous	NEG	20190920_UOC REHYB_01_08.RCC	A	:08	177	359	670556	NA	Tag-001.A	Endogenous1s	Gene_1.1	8	8
IO	NA	Tag-001	Rabbit IgG	Endogenous	NEG	20190920_UOC REHYB_01_09.RCC	A	:09	138	410	670556	NA	Tag-001.A	Endogenous1s	Gene_1.1	5	5
IO	NA	Tag-001	Rabbit IgG	Endogenous	NEG	20190920_UOC REHYB_01_10.RCC	A	:10	156	362	670556	NA	Tag-001.A	Endogenous1s	Gene_1.1	14	14
IO	NA	Tag-001	Rabbit IgG	Endogenous	NEG	20190920_UOC REHYB_01_11.RCC	A	:11	149	380	670556	NA	Tag-001.A	Endogenous1s	Gene_1.1	15	15
IO	NA	Tag-001	Rabbit IgG	Endogenous	NEG	20190920_UOC REHYB_01_12.RCC	A	:12	91	388	670556	NA	Tag-001.A	Endogenous1s	Gene_1.1	20	20
IO	NA	Tag-002	Mouse IgG1	Endogenous	NEG	20190920_UOC REHYB_01_01.RCC	A	:01	375	100	2679337	NA	Tag-002.A	Endogenous1s	Gene_2.1	76	76
IO	NA	Tag-002	Mouse IgG1	Endogenous	NEG	20190920_UOC REHYB_01_02.RCC	A	:02	347	135	2679337	NA	Tag-002.A	Endogenous1s	Gene_2.1	51	51
IO	NA	Tag-002	Mouse IgG1	Endogenous	NEG	20190920_UOC REHYB_01_03.RCC	A	:03	343	182	2679337	NA	Tag-002.A	Endogenous1s	Gene_2.1	69	69
IO	NA	Tag-002	Mouse IgG1	Endogenous	NEG	20190920_UOC REHYB_01_04.RCC	A	:04	296	195	2679337	NA	Tag-002.A	Endogenous1s	Gene_2.1	76	76
IO	NA	Tag-002	Mouse IgG1	Endogenous	NEG	20190920_UOC REHYB_01_05.RCC	A	:05	195	292	670556	NA	Tag-002.A	Endogenous1s	Gene_2.1	23	23
IO	NA	Tag-002	Mouse IgG1	Endogenous	NEG	20190920_UOC REHYB_01_06.RCC	A	:06	206	313	670556	NA	Tag-002.A	Endogenous1s	Gene_2.1	23	23
IO	NA	Tag-002	Mouse IgG1	Endogenous	NEG	20190920_UOC REHYB_01_07.RCC	A	:07	186	314	670556	NA	Tag-002.A	Endogenous1s	Gene_2.1	13	13
IO	NA	Tag-002	Mouse IgG1	Endogenous	NEG	20190920_UOC REHYB_01_08.RCC	A	:08	177	359	670556	NA	Tag-002.A	Endogenous1s	Gene_2.1	18	18
IO	NA	Tag-002	Mouse IgG1	Endogenous	NEG	20190920_UOC REHYB_01_09.RCC	A	:09	138	410	670556	NA	Tag-002.A	Endogenous1s	Gene_2.1	7	7
IO	NA	Tag-002	Mouse IgG1	Endogenous	NEG	20190920_UOC REHYB_01_10.RCC	A	:10	156	362	670556	NA	Tag-002.A	Endogenous1s	Gene_2.1	12	12
IO	NA	Tag-002	Mouse IgG1	Endogenous	NEG	20190920_UOC REHYB_01_11.RCC	A	:11	149	380	670556	NA	Tag-002.A	Endogenous1s	Gene_2.1	18	18
IO	NA	Tag-002	Mouse IgG1	Endogenous	NEG	20190920_UOC REHYB_01_12.RCC	A	:12	91	388	670556	NA	Tag-002.A	Endogenous1s	Gene_2.1	23	23
IO	NA	Tag-003	Mouse IgG2a	Endogenous	NEG	20190920_UOC REHYB_01_01.RCC	A	:01	375	100	2679337	NA	Tag-003.A	Endogenous1s	Gene_3.1	31	31
IO	NA	Tag-003	Mouse IgG2a	Endogenous	NEG	20190920_UOC REHYB_01_02.RCC	A	:02	347	135	2679337	NA	Tag-003.A	Endogenous1s	Gene_3.1	20	20
IO	NA	Tag-003	Mouse IgG2a	Endogenous	NEG	20190920_UOC REHYB_01_03.RCC	A	:03	343	182	2679337	NA	Tag-003.A	Endogenous1s	Gene_3.1	28	28
IO	NA	Tag-003	Mouse IgG2a	Endogenous	NEG	20190920_UOC REHYB_01_04.RCC	A	:04	296	195	2679337	NA	Tag-003.A	Endogenous1s	Gene_3.1	40	40
IO	NA	Tag-003	Mouse IgG2a	Endogenous	NEG	20190920_UOC REHYB_01_05.RCC	A	:05	195	292	670556	NA	Tag-003.A	Endogenous1s	Gene_3.1	13	13
IO	NA	Tag-003	Mouse IgG2a	Endogenous	NEG	20190920_UOC REHYB_01_06.RCC	A	:06	206	313	670556	NA	Tag-003.A	Endogenous1s	Gene_3.1	6	6
IO	NA	Tag-003	Mouse IgG2a	Endogenous	NEG	20190920_UOC REHYB_01_07.RCC	A	:07	186	314	670556	NA	Tag-003.A	Endogenous1s	Gene_3.1	9	9
IO	NA	Tag-003	Mouse IgG2a	Endogenous	NEG	20190920_UOC REHYB_01_08.RCC	A	:08	177	359	670556	NA	Tag-003.A	Endogenous1s	Gene_3.1	10	10
IO	NA	Tag-003	Mouse IgG2a	Endogenous	NEG	20190920_UOC REHYB_01_09.RCC	A	:09	138	410	670556	NA	Tag-003.A	Endogenous1s	Gene_3.1	3	3
IO	NA	Tag-003	Mouse IgG2a	Endogenous	NEG	20190920_UOC REHYB_01_10.RCC	A	:10	156	362	670556	NA	Tag-003.A	Endogenous1s	Gene_3.1	10	10
IO	NA	Tag-003	Mouse IgG2a	Endogenous	NEG	20190920_UOC REHYB_01_11.RCC	A	:11	149	380	670556	NA	Tag-003.A	Endogenous1s	Gene_3.1	11	11
IO	NA	Tag-003	Mouse IgG2a	Endogenous	NEG	20190920_UOC REHYB_01_12.RCC	A	:12	91	388	670556	NA	Tag-003.A	Endogenous1s	Gene_3.1	8	8
IO	NA	Tag-004	PD-1	Endogenous	NA	20190920_UOC REHYB_01_01.RCC	A	:01	375	100	2679337	NA	Tag-004.A	Endogenous1s	Gene_4.1	34	34
IO	NA	Tag-004	PD-1	Endogenous	NA	20190920_UOC REHYB_01_02.RCC	A	:02	347	135	2679337	NA	Tag-004.A	Endogenous1s	Gene_4.1	25	25
IO	NA	Tag-004	PD-1	Endogenous	NA	20190920_UOC REHYB_01_03.RCC	A	:03	343	182	2679337	NA	Tag-004.A	Endogenous1s	Gene_4.1	20	20
IO	NA	Tag-004	PD-1	Endogenous	NA	20190920_UOC REHYB_01_04.RCC	A	:04	296	195	2679337	NA	Tag-004.A	Endogenous1s	Gene_4.1	33	33
IO	NA	Tag-004	PD-1	Endogenous	NA	20190920_UOC REHYB_01_05.RCC	A	:05	195	292	670556	NA	Tag-004.A	Endogenous1s	Gene_4.1	13	13
IO	NA	Tag-004	PD-1	Endogenous	NA	20190920_UOC REHYB_01_06.RCC	A	:06	206	313	670556	NA	Tag-004.A	Endogenous1s	Gene_4.1	10	10
IO	NA	Tag-004	PD-1	Endogenous	NA	20190920_UOC REHYB_01_07.RCC	A	:07	186	314	670556	NA	Tag-004.A	Endogenous1s	Gene_4.1	12	12
IO	NA	Tag-004	PD-1	Endogenous	NA	20190920_UOC REHYB_01_08.RCC	A	:08	177	359	670556	NA	Tag-004.A	Endogenous1s	Gene_4.1	12	12
IO	NA	Tag-004	PD-1	Endogenous	NA	20190920_UOC REHYB_01_09.RCC	A	:09	138	410	670556	NA	Tag-004.A	Endogenous1s	Gene_4.1	9	9
IO	NA	Tag-004	PD-1	Endogenous	NA	20190920_UOC REHYB_01_10.RCC	A	:10	156	362	670556	NA	Tag-004.A	Endogenous1s	Gene_4.1	14	14
IO	NA	Tag-004	PD-1	Endogenous	NA	20190920_UOC REHYB_01_11.RCC	A	:11	149	380	670556	NA	Tag-004.A	Endogenous1s	Gene_4.1	12	12
IO	NA	Tag-004	PD-1	Endogenous	NA	20190920_UOC REHYB_01_12.RCC	A	:12	91	388	670556	NA	Tag-004.A	Endogenous1s	Gene_4.1	20	20
IO	NA	Tag-005	Histone H3	Endogenous	HK	20190920_UOC REHYB_01_01.RCC	A	:01	375	100	2679337	NA	Tag-005.A	Endogenous1s	Gene_5.1	58271	58271
IO	NA	Tag-005	Histone H3	Endogenous	HK	20190920_UOC REHYB_01_02.RCC	A	:02	347	135	2679337	NA	Tag-005.A	Endogenous1s	Gene_5.1	48527	48527
IO	NA	Tag-005	Histone H3	Endogenous	HK	20190920_UOC REHYB_01_03.RCC	A	:03	343	182	2679337	NA	Tag-005.A	Endogenous1s	Gene_5.1	48510	48510
IO	NA	Tag-005	Histone H3	Endogenous	HK	20190920_UOC REHYB_01_04.RCC	A	:04	296	195	2679337	NA	Tag-005.A	Endogenous1s	Gene_5.1	58354	58354
IO	NA	Tag-005	Histone H3	Endogenous	HK	20190920_UOC REHYB_01_05.RCC	A	:05	195	292	670556	NA	Tag-005.A	Endogenous1s	Gene_5.1	13222	13222
IO	NA	Tag-005	Histone H3	Endogenous	HK	20190920_UOC REHYB_01_06.RCC	A	:06	206	313	670556	NA	Tag-005.A	Endogenous1s	Gene_5.1	16562	16562
IO	NA	Tag-005	Histone H3	Endogenous	HK	20190920_UOC REHYB_01_07.RCC	A	:07	186	314	670556	NA	Tag-005.A	Endogenous1s	Gene_5.1	12356	12356
IO	NA	Tag-005	Histone H3	Endogenous	HK	20190920_UOC REHYB_01_08.RCC	A	:08	177	359	670556	NA	Tag-005.A	Endogenous1s	Gene_5.1	6714	6714
IO	NA	Tag-005	Histone H3	Endogenous	HK	20190920_UOC REHYB_01_09.RCC	A	:09	138	410	670556	NA	Tag-005.A	Endogenous1s	Gene_5.1	6425	6425
IO	NA	Tag-005	Histone H3	Endogenous	HK	20190920_UOC REHYB_01_10.RCC	A	:10	156	362	670556	NA	Tag-005.A	Endogenous1s	Gene_5.1	10319	10319
IO	NA	Tag-005	Histone H3	Endogenous	HK	20190920_UOC REHYB_01_11.RCC	A	:11	149	380	670556	NA	Tag-005.A	Endogenous1s	Gene_5.1	8494	8494
IO	NA	Tag-005	Histone H3	Endogenous	HK	20190920_UOC REHYB_01_12.RCC	A	:12	91	388	670556	NA	Tag-005.A	Endogenous1s	Gene_5.1	14997	14997
IO	NA	Tag-006	CD68	Endogenous	NA	20190920_UOC REHYB_01_01.RCC	A	:01	375	100	2679337	NA	Tag-006.A	Endogenous1s	Gene_6.1	702	702
IO	NA	Tag-006	CD68	Endogenous	NA	20190920_UOC REHYB_01_02.RCC	A	:02	347	135	2679337	NA	Tag-006.A	Endogenous1s	Gene_6.1	527	527
IO	NA	Tag-006	CD68	Endogenous	NA	20190920_UOC REHYB_01_03.RCC	A	:03	343	182	2679337	NA	Tag-006.A	Endogenous1s	Gene_6.1	605	605
IO	NA	Tag-006	CD68	Endogenous	NA	20190920_UOC REHYB_01_04.RCC	A	:04	296	195	2679337	NA	Tag-006.A	Endogenous1s	Gene_6.1	774	774
IO	NA	Tag-006	CD68	Endogenous	NA	20190920_UOC REHYB_01_05.RCC	A	:05	195	292	670556	NA	Tag-006.A	Endogenous1s	Gene_6.1	570	570
IO	NA	Tag-006	CD68	Endogenous	NA	20190920_UOC REHYB_01_06.RCC	A	:06	206	313	670556	NA	Tag-006.A	Endogenous1s	Gene_6.1	552	552
IO	NA	Tag-006	CD68	Endogenous	NA	20190920_UOC REHYB_01_07.RCC	A	:07	186	314	670556	NA	Tag-006.A	Endogenous1s	Gene_6.1	412	412
IO	NA	Tag-006	CD68	Endogenous	NA	20190920_UOC REHYB_01_08.RCC	A	:08	177	359	670556	NA	Tag-006.A	Endogenous1s	Gene_6.1	455	455
IO	NA	Tag-006	CD68	Endogenous	NA	20190920_UOC REHYB_01_09.RCC	A	:09	138	410	670556	NA	Tag-006.A	Endogenous1s	Gene_6.1	162	162
IO	NA	Tag-006	CD68	Endogenous	NA	20190920_UOC REHYB_01_10.RCC	A	:10	156	362	670556	NA	Tag-006.A	Endogenous1s	Gene_6.1	427	427
IO	NA	Tag-006	CD68	Endogenous	NA	20190920_UOC REHYB_01_11.RCC	A	:11	149	380	670556	NA	Tag-006.A	Endogenous1s	Gene_6.1	510	510
IO	NA	Tag-006	CD68	Endogenous	NA	20190920_UOC REHYB_01_12.RCC	A	:12	91	388	670556	NA	Tag-006.A	Endogenous1s	Gene_6.1	748	748
IO	NA	Tag-007	HLA-DR	Endogenous	NA	20190920_UOC REHYB_01_01.RCC	A	:01	375	100	2679337	NA	Tag-007.A	Endogenous1s	Gene_7.1	751	751
IO	NA	Tag-007	HLA-DR	Endogenous	NA	20190920_UOC REHYB_01_02.RCC	A	:02	347	135	2679337	NA	Tag-007.A	Endogenous1s	Gene_7.1	500	500
IO	NA	Tag-007	HLA-DR	Endogenous	NA	20190920_UOC REHYB_01_03.RCC	A	:03	343	182	2679337	NA	Tag-007.A	Endogenous1s	Gene_7.1	490	490
IO	NA	Tag-007	HLA-DR	Endogenous	NA	20190920_UOC REHYB_01_04.RCC	A	:04	296	195	2679337	NA	Tag-007.A	Endogenous1s	Gene_7.1	491	491
IO	NA	Tag-007	HLA-DR	Endogenous	NA	20190920_UOC REHYB_01_05.RCC	A	:05	195	292	670556	NA	Tag-007.A	Endogenous1s	Gene_7.1	198	198
IO	NA	Tag-007	HLA-DR	Endogenous	NA	20190920_UOC REHYB_01_06.RCC	A	:06	206	313	670556	NA	Tag-007.A	Endogenous1s	Gene_7.1	259	259
IO	NA	Tag-007	HLA-DR	Endogenous	NA	20190920_UOC REHYB_01_07.RCC	A	:07	186	314	670556	NA	Tag-007.A	Endogenous1s	Gene_7.1	180	180
IO	NA	Tag-007	HLA-DR	Endogenous	NA	20190920_UOC REHYB_01_08.RCC	A	:08	177	359	670556	NA	Tag-007.A	Endogenous1s	Gene_7.1	618	618
IO	NA	Tag-007	HLA-DR	Endogenous	NA	20190920_UOC REHYB_01_09.RCC	A	:09	138	410	670556	NA	Tag-007.A	Endogenous1s	Gene_7.1	205	205
IO	NA	Tag-007	HLA-DR	Endogenous	NA	20190920_UOC REHYB_01_10.RCC	A	:10	156	362	670556	NA	Tag-007.A	Endogenous1s	Gene_7.1	637	637
IO	NA	Tag-007	HLA-DR	Endogenous	NA	20190920_UOC REHYB_01_11.RCC	A	:11	149	380	670556	NA	Tag-007.A	Endogenous1s	Gene_7.1	480	480
IO	NA	Tag-007	HLA-DR	Endogenous	NA	20190920_UOC REHYB_01_12.RCC	A	:12	91	388	670556	NA	Tag-007.A	Endogenous1s	Gene_7.1	470	470
IO	NA	Tag-008	NA	Endogenous	NA	20190920_UOC REHYB_01_01.RCC	A	:01	375	100	2679337	NA	Tag-008.A	Endogenous1s	Gene_8.1	2	2
IO	NA	Tag-008	NA	Endogenous	NA	20190920_UOC REHYB_01_02.RCC	A	:02	347	135	2679337	NA	Tag-008.A	Endogenous1s	Gene_8.1	5	5
IO	NA	Tag-008	NA	Endogenous	NA	20190920_UOC REHYB_01_03.RCC	A	:03	343	182	2679337	NA	Tag-008.A	Endogenous1s	Gene_8.1	1	1
IO	NA	Tag-008	NA	Endogenous	NA	20190920_UOC REHYB_01_04.RCC	A	:04	296	195	2679337	NA	Tag-008.A	Endogenous1s	Gene_8.1	2	2
IO	NA	Tag-008	NA	Endogenous	NA	20190920_UOC REHYB_01_05.RCC	A	:05	195	292	670556	NA	Tag-008.A	Endogenous1s	Gene_8.1	4	4
IO	NA	Tag-008	NA	Endogenous	NA	20190920_UOC REHYB_01_06.RCC	A	:06	206	313	670556	NA	Tag-008.A	Endogenous1s	Gene_8.1	1	1
IO	NA	Tag-008	NA	Endogenous	NA	20190920_UOC REHYB_01_07.RCC	A	:07	186	314	670556	NA	Tag-008.A	Endogenous1s	Gene_8.1	2	2
IO	NA	Tag-008	NA	Endogenous	NA	20190920_UOC REHYB_01_08.RCC	A	:08	177	359	670556	NA	Tag-008.A	Endogenous1s	Gene_8.1	1	1
IO	NA	Tag-008	NA	Endogenous	NA	20190920_UOC REHYB_01_09.RCC	A	:09	138	410	670556	NA	Tag-008.A	Endogenous1s	Gene_8.1	1	1
IO	NA	Tag-008	NA	Endogenous	NA	20190920_UOC REHYB_01_10.RCC	A	:10	156	362	670556	NA	Tag-008.A	Endogenous1s	Gene_8.1	5	5
IO	NA	Tag-008	NA	Endogenous	NA	20190920_UOC REHYB_01_11.RCC	A	:11	149	380	670556	NA	Tag-008.A	Endogenous1s	Gene_8.1	3	3
IO	NA	Tag-008	NA	Endogenous	NA	20190920_UOC REHYB_01_12.RCC	A	:12	91	388	670556	NA	Tag-008.A	Endogenous1s	Gene_8.1	4	4
IO	NA	Tag-009	S6	Endogenous	HK	20190920_UOC REHYB_01_01.RCC	A	:01	375	100	2679337	NA	Tag-009.A	Endogenous1s	Gene_9.1	9011	9011
IO	NA	Tag-009	S6	Endogenous	HK	20190920_UOC REHYB_01_02.RCC	A	:02	347	135	2679337	NA	Tag-009.A	Endogenous1s	Gene_9.1	7921	7921
IO	NA	Tag-009	S6	Endogenous	HK	20190920_UOC REHYB_01_03.RCC	A	:03	343	182	2679337	NA	Tag-009.A	Endogenous1s	Gene_9.1	7767	7767
IO	NA	Tag-009	S6	Endogenous	HK	20190920_UOC REHYB_01_04.RCC	A	:04	296	195	2679337	NA	Tag-009.A	Endogenous1s	Gene_9.1	8763	8763
IO	NA	Tag-009	S6	Endogenous	HK	20190920_UOC REHYB_01_05.RCC	A	:05	195	292	670556	NA	Tag-009.A	Endogenous1s	Gene_9.1	2709	2709
IO	NA	Tag-009	S6	Endogenous	HK	20190920_UOC REHYB_01_06.RCC	A	:06	206	313	670556	NA	Tag-009.A	Endogenous1s	Gene_9.1	3769	3769
IO	NA	Tag-009	S6	Endogenous	HK	20190920_UOC REHYB_01_07.RCC	A	:07	186	314	670556	NA	Tag-009.A	Endogenous1s	Gene_9.1	2593	2593
IO	NA	Tag-009	S6	Endogenous	HK	20190920_UOC REHYB_01_08.RCC	A	:08	177	359	670556	NA	Tag-009.A	Endogenous1s	Gene_9.1	2256	2256
IO	NA	Tag-009	S6	Endogenous	HK	20190920_UOC REHYB_01_09.RCC	A	:09	138	410	670556	NA	Tag-009.A	Endogenous1s	Gene_9.1	1188	1188
IO	NA	Tag-009	S6	Endogenous	HK	20190920_UOC REHYB_01_10.RCC	A	:10	156	362	670556	NA	Tag-009.A	Endogenous1s	Gene_9.1	2345	2345
IO	NA	Tag-009	S6	Endogenous	HK	20190920_UOC REHYB_01_11.RCC	A	:11	149	380	670556	NA	Tag-009.A	Endogenous1s	Gene_9.1	2231	2231
IO	NA	Tag-009	S6	Endogenous	HK	20190920_UOC REHYB_01_12.RCC	A	:12	91	388	670556	NA	Tag-009.A	Endogenous1s	Gene_9.1	2201	2201
IO	NA	Tag-010	Ki-67	Endogenous	NA	20190920_UOC REHYB_01_01.RCC	A	:01	375	100	2679337	NA	Tag-010.A	Endogenous1s	Gene_10.1	1706	1706
IO	NA	Tag-010	Ki-67	Endogenous	NA	20190920_UOC REHYB_01_02.RCC	A	:02	347	135	2679337	NA	Tag-010.A	Endogenous1s	Gene_10.1	1692	1692
IO	NA	Tag-010	Ki-67	Endogenous	NA	20190920_UOC REHYB_01_03.RCC	A	:03	343	182	2679337	NA	Tag-010.A	Endogenous1s	Gene_10.1	1625	1625
IO	NA	Tag-010	Ki-67	Endogenous	NA	20190920_UOC REHYB_01_04.RCC	A	:04	296	195	2679337	NA	Tag-010.A	Endogenous1s	Gene_10.1	2105	2105
IO	NA	Tag-010	Ki-67	Endogenous	NA	20190920_UOC REHYB_01_05.RCC	A	:05	195	292	670556	NA	Tag-010.A	Endogenous1s	Gene_10.1	222	222
IO	NA	Tag-010	Ki-67	Endogenous	NA	20190920_UOC REHYB_01_06.RCC	A	:06	206	313	670556	NA	Tag-010.A	Endogenous1s	Gene_10.1	467	467
IO	NA	Tag-010	Ki-67	Endogenous	NA	20190920_UOC REHYB_01_07.RCC	A	:07	186	314	670556	NA	Tag-010.A	Endogenous1s	Gene_10.1	303	303
IO	NA	Tag-010	Ki-67	Endogenous	NA	20190920_UOC REHYB_01_08.RCC	A	:08	177	359	670556	NA	Tag-010.A	Endogenous1s	Gene_10.1	95	95
IO	NA	Tag-010	Ki-67	Endogenous	NA	20190920_UOC REHYB_01_09.RCC	A	:09	138	410	670556	NA	Tag-010.A	Endogenous1s	Gene_10.1	255	255
IO	NA	Tag-010	Ki-67	Endogenous	NA	20190920_UOC REHYB_01_10.RCC	A	:10	156	362	670556	NA	Tag-010.A	Endogenous1s	Gene_10.1	164	164
IO	NA	Tag-010	Ki-67	Endogenous	NA	20190920_UOC REHYB_01_11.RCC	A	:11	149	380	670556	NA	Tag-010.A	Endogenous1s	Gene_10.1	147	147
IO	NA	Tag-010	Ki-67	Endogenous	NA	20190920_UOC REHYB_01_12.RCC	A	:12	91	388	670556	NA	Tag-010.A	Endogenous1s	Gene_10.1	705	705
IO	NA	Tag-011	beta-2-microglobulin	Endogenous	NA	20190920_UOC REHYB_01_01.RCC	A	:01	375	100	2679337	NA	Tag-011.A	Endogenous1s	Gene_11.1	565	565
IO	NA	Tag-011	beta-2-microglobulin	Endogenous	NA	20190920_UOC REHYB_01_02.RCC	A	:02	347	135	2679337	NA	Tag-011.A	Endogenous1s	Gene_11.1	437	437
IO	NA	Tag-011	beta-2-microglobulin	Endogenous	NA	20190920_UOC REHYB_01_03.RCC	A	:03	343	182	2679337	NA	Tag-011.A	Endogenous1s	Gene_11.1	454	454
IO	NA	Tag-011	beta-2-microglobulin	Endogenous	NA	20190920_UOC REHYB_01_04.RCC	A	:04	296	195	2679337	NA	Tag-011.A	Endogenous1s	Gene_11.1	382	382
IO	NA	Tag-011	beta-2-microglobulin	Endogenous	NA	20190920_UOC REHYB_01_05.RCC	A	:05	195	292	670556	NA	Tag-011.A	Endogenous1s	Gene_11.1	278	278
IO	NA	Tag-011	beta-2-microglobulin	Endogenous	NA	20190920_UOC REHYB_01_06.RCC	A	:06	206	313	670556	NA	Tag-011.A	Endogenous1s	Gene_11.1	352	352
IO	NA	Tag-011	beta-2-microglobulin	Endogenous	NA	20190920_UOC REHYB_01_07.RCC	A	:07	186	314	670556	NA	Tag-011.A	Endogenous1s	Gene_11.1	266	266
IO	NA	Tag-011	beta-2-microglobulin	Endogenous	NA	20190920_UOC REHYB_01_08.RCC	A	:08	177	359	670556	NA	Tag-011.A	Endogenous1s	Gene_11.1	682	682
IO	NA	Tag-011	beta-2-microglobulin	Endogenous	NA	20190920_UOC REHYB_01_09.RCC	A	:09	138	410	670556	NA	Tag-011.A	Endogenous1s	Gene_11.1	408	408
IO	NA	Tag-011	beta-2-microglobulin	Endogenous	NA	20190920_UOC REHYB_01_10.RCC	A	:10	156	362	670556	NA	Tag-011.A	Endogenous1s	Gene_11.1	673	673
IO	NA	Tag-011	beta-2-microglobulin	Endogenous	NA	20190920_UOC REHYB_01_11.RCC	A	:11	149	380	670556	NA	Tag-011.A	Endogenous1s	Gene_11.1	607	607
IO	NA	Tag-011	beta-2-microglobulin	Endogenous	NA	20190920_UOC REHYB_01_12.RCC	A	:12	91	388	670556	NA	Tag-011.A	Endogenous1s	Gene_11.1	1084	1084
IO	NA	Tag-012	CD11c	Endogenous	NA	20190920_UOC REHYB_01_01.RCC	A	:01	375	100	2679337	NA	Tag-012.A	Endogenous1s	Gene_12.1	465	465
IO	NA	Tag-012	CD11c	Endogenous	NA	20190920_UOC REHYB_01_02.RCC	A	:02	347	135	2679337	NA	Tag-012.A	Endogenous1s	Gene_12.1	414	414
IO	NA	Tag-012	CD11c	Endogenous	NA	20190920_UOC REHYB_01_03.RCC	A	:03	343	182	2679337	NA	Tag-012.A	Endogenous1s	Gene_12.1	511	511
IO	NA	Tag-012	CD11c	Endogenous	NA	20190920_UOC REHYB_01_04.RCC	A	:04	296	195	2679337	NA	Tag-012.A	Endogenous1s	Gene_12.1	492	492
IO	NA	Tag-012	CD11c	Endogenous	NA	20190920_UOC REHYB_01_05.RCC	A	:05	195	292	670556	NA	Tag-012.A	Endogenous1s	Gene_12.1	340	340
IO	NA	Tag-012	CD11c	Endogenous	NA	20190920_UOC REHYB_01_06.RCC	A	:06	206	313	670556	NA	Tag-012.A	Endogenous1s	Gene_12.1	353	353
IO	NA	Tag-012	CD11c	Endogenous	NA	20190920_UOC REHYB_01_07.RCC	A	:07	186	314	670556	NA	Tag-012.A	Endogenous1s	Gene_12.1	256	256
IO	NA	Tag-012	CD11c	Endogenous	NA	20190920_UOC REHYB_01_08.RCC	A	:08	177	359	670556	NA	Tag-012.A	Endogenous1s	Gene_12.1	693	693
IO	NA	Tag-012	CD11c	Endogenous	NA	20190920_UOC REHYB_01_09.RCC	A	:09	138	410	670556	NA	Tag-012.A	Endogenous1s	Gene_12.1	121	121
IO	NA	Tag-012	CD11c	Endogenous	NA	20190920_UOC REHYB_01_10.RCC	A	:10	156	362	670556	NA	Tag-012.A	Endogenous1s	Gene_12.1	641	641
IO	NA	Tag-012	CD11c	Endogenous	NA	20190920_UOC REHYB_01_11.RCC	A	:11	149	380	670556	NA	Tag-012.A	Endogenous1s	Gene_12.1	707	707
IO	NA	Tag-012	CD11c	Endogenous	NA	20190920_UOC REHYB_01_12.RCC	A	:12	91	388	670556	NA	Tag-012.A	Endogenous1s	Gene_12.1	443	443
IO	NA	Tag-013	CD20	Endogenous	NA	20190920_UOC REHYB_01_01.RCC	A	:01	375	100	2679337	NA	Tag-013.A	Endogenous1s	Gene_13.1	62	62
IO	NA	Tag-013	CD20	Endogenous	NA	20190920_UOC REHYB_01_02.RCC	A	:02	347	135	2679337	NA	Tag-013.A	Endogenous1s	Gene_13.1	38	38
IO	NA	Tag-013	CD20	Endogenous	NA	20190920_UOC REHYB_01_03.RCC	A	:03	343	182	2679337	NA	Tag-013.A	Endogenous1s	Gene_13.1	56	56
IO	NA	Tag-013	CD20	Endogenous	NA	20190920_UOC REHYB_01_04.RCC	A	:04	296	195	2679337	NA	Tag-013.A	Endogenous1s	Gene_13.1	47	47
IO	NA	Tag-013	CD20	Endogenous	NA	20190920_UOC REHYB_01_05.RCC	A	:05	195	292	670556	NA	Tag-013.A	Endogenous1s	Gene_13.1	36	36
IO	NA	Tag-013	CD20	Endogenous	NA	20190920_UOC REHYB_01_06.RCC	A	:06	206	313	670556	NA	Tag-013.A	Endogenous1s	Gene_13.1	21	21
IO	NA	Tag-013	CD20	Endogenous	NA	20190920_UOC REHYB_01_07.RCC	A	:07	186	314	670556	NA	Tag-013.A	Endogenous1s	Gene_13.1	10	10
IO	NA	Tag-013	CD20	Endogenous	NA	20190920_UOC REHYB_01_08.RCC	A	:08	177	359	670556	NA	Tag-013.A	Endogenous1s	Gene_13.1	42	42
IO	NA	Tag-013	CD20	Endogenous	NA	20190920_UOC REHYB_01_09.RCC	A	:09	138	410	670556	NA	Tag-013.A	Endogenous1s	Gene_13.1	52	52
IO	NA	Tag-013	CD20	Endogenous	NA	20190920_UOC REHYB_01_10.RCC	A	:10	156	362	670556	NA	Tag-013.A	Endogenous1s	Gene_13.1	31	31
IO	NA	Tag-013	CD20	Endogenous	NA	20190920_UOC REHYB_01_11.RCC	A	:11	149	380	670556	NA	Tag-013.A	Endogenous1s	Gene_13.1	45	45
IO	NA	Tag-013	CD20	Endogenous	NA	20190920_UOC REHYB_01_12.RCC	A	:12	91	388	670556	NA	Tag-013.A	Endogenous1s	Gene_13.1	174	174
IO	NA	Tag-014	CD3	Endogenous	NA	20190920_UOC REHYB_01_01.RCC	A	:01	375	100	2679337	NA	Tag-014.A	Endogenous1s	Gene_14.1	123	123
IO	NA	Tag-014	CD3	Endogenous	NA	20190920_UOC REHYB_01_02.RCC	A	:02	347	135	2679337	NA	Tag-014.A	Endogenous1s	Gene_14.1	85	85
IO	NA	Tag-014	CD3	Endogenous	NA	20190920_UOC REHYB_01_03.RCC	A	:03	343	182	2679337	NA	Tag-014.A	Endogenous1s	Gene_14.1	107	107
IO	NA	Tag-014	CD3	Endogenous	NA	20190920_UOC REHYB_01_04.RCC	A	:04	296	195	2679337	NA	Tag-014.A	Endogenous1s	Gene_14.1	122	122
IO	NA	Tag-014	CD3	Endogenous	NA	20190920_UOC REHYB_01_05.RCC	A	:05	195	292	670556	NA	Tag-014.A	Endogenous1s	Gene_14.1	31	31
IO	NA	Tag-014	CD3	Endogenous	NA	20190920_UOC REHYB_01_06.RCC	A	:06	206	313	670556	NA	Tag-014.A	Endogenous1s	Gene_14.1	39	39
IO	NA	Tag-014	CD3	Endogenous	NA	20190920_UOC REHYB_01_07.RCC	A	:07	186	314	670556	NA	Tag-014.A	Endogenous1s	Gene_14.1	32	32
IO	NA	Tag-014	CD3	Endogenous	NA	20190920_UOC REHYB_01_08.RCC	A	:08	177	359	670556	NA	Tag-014.A	Endogenous1s	Gene_14.1	83	83
IO	NA	Tag-014	CD3	Endogenous	NA	20190920_UOC REHYB_01_09.RCC	A	:09	138	410	670556	NA	Tag-014.A	Endogenous1s	Gene_14.1	98	98
IO	NA	Tag-014	CD3	Endogenous	NA	20190920_UOC REHYB_01_10.RCC	A	:10	156	362	670556	NA	Tag-014.A	Endogenous1s	Gene_14.1	192	192
IO	NA	Tag-014	CD3	Endogenous	NA	20190920_UOC REHYB_01_11.RCC	A	:11	149	380	670556	NA	Tag-014.A	Endogenous1s	Gene_14.1	98	98
IO	NA	Tag-014	CD3	Endogenous	NA	20190920_UOC REHYB_01_12.RCC	A	:12	91	388	670556	NA	Tag-014.A	Endogenous1s	Gene_14.1	413	413
IO	NA	Tag-015	CD4	Endogenous	NA	20190920_UOC REHYB_01_01.RCC	A	:01	375	100	2679337	NA	Tag-015.A	Endogenous1s	Gene_15.1	248	248
IO	NA	Tag-015	CD4	Endogenous	NA	20190920_UOC REHYB_01_02.RCC	A	:02	347	135	2679337	NA	Tag-015.A	Endogenous1s	Gene_15.1	199	199
IO	NA	Tag-015	CD4	Endogenous	NA	20190920_UOC REHYB_01_03.RCC	A	:03	343	182	2679337	NA	Tag-015.A	Endogenous1s	Gene_15.1	234	234
IO	NA	Tag-015	CD4	Endogenous	NA	20190920_UOC REHYB_01_04.RCC	A	:04	296	195	2679337	NA	Tag-015.A	Endogenous1s	Gene_15.1	204	204
IO	NA	Tag-015	CD4	Endogenous	NA	20190920_UOC REHYB_01_05.RCC	A	:05	195	292	670556	NA	Tag-015.A	Endogenous1s	Gene_15.1	143	143
IO	NA	Tag-015	CD4	Endogenous	NA	20190920_UOC REHYB_01_06.RCC	A	:06	206	313	670556	NA	Tag-015.A	Endogenous1s	Gene_15.1	151	151
IO	NA	Tag-015	CD4	Endogenous	NA	20190920_UOC REHYB_01_07.RCC	A	:07	186	314	670556	NA	Tag-015.A	Endogenous1s	Gene_15.1	122	122
IO	NA	Tag-015	CD4	Endogenous	NA	20190920_UOC REHYB_01_08.RCC	A	:08	177	359	670556	NA	Tag-015.A	Endogenous1s	Gene_15.1	282	282
IO	NA	Tag-015	CD4	Endogenous	NA	20190920_UOC REHYB_01_09.RCC	A	:09	138	410	670556	NA	Tag-015.A	Endogenous1s	Gene_15.1	162	162
IO	NA	Tag-015	CD4	Endogenous	NA	20190920_UOC REHYB_01_10.RCC	A	:10	156	362	670556	NA	Tag-015.A	Endogenous1s	Gene_15.1	254	254
IO	NA	Tag-015	CD4	Endogenous	NA	20190920_UOC REHYB_01_11.RCC	A	:11	149	380	670556	NA	Tag-015.A	Endogenous1s	Gene_15.1	255	255
IO	NA	Tag-015	CD4	Endogenous	NA	20190920_UOC REHYB_01_12.RCC	A	:12	91	388	670556	NA	Tag-015.A	Endogenous1s	Gene_15.1	533	533
IO	NA	Tag-016	CD45	Endogenous	NA	20190920_UOC REHYB_01_01.RCC	A	:01	375	100	2679337	NA	Tag-016.A	Endogenous1s	Gene_16.1	407	407
IO	NA	Tag-016	CD45	Endogenous	NA	20190920_UOC REHYB_01_02.RCC	A	:02	347	135	2679337	NA	Tag-016.A	Endogenous1s	Gene_16.1	266	266
IO	NA	Tag-016	CD45	Endogenous	NA	20190920_UOC REHYB_01_03.RCC	A	:03	343	182	2679337	NA	Tag-016.A	Endogenous1s	Gene_16.1	263	263
IO	NA	Tag-016	CD45	Endogenous	NA	20190920_UOC REHYB_01_04.RCC	A	:04	296	195	2679337	NA	Tag-016.A	Endogenous1s	Gene_16.1	231	231
IO	NA	Tag-016	CD45	Endogenous	NA	20190920_UOC REHYB_01_05.RCC	A	:05	195	292	670556	NA	Tag-016.A	Endogenous1s	Gene_16.1	183	183
IO	NA	Tag-016	CD45	Endogenous	NA	20190920_UOC REHYB_01_06.RCC	A	:06	206	313	670556	NA	Tag-016.A	Endogenous1s	Gene_16.1	176	176
IO	NA	Tag-016	CD45	Endogenous	NA	20190920_UOC REHYB_01_07.RCC	A	:07	186	314	670556	NA	Tag-016.A	Endogenous1s	Gene_16.1	118	118
IO	NA	Tag-016	CD45	Endogenous	NA	20190920_UOC REHYB_01_08.RCC	A	:08	177	359	670556	NA	Tag-016.A	Endogenous1s	Gene_16.1	262	262
IO	NA	Tag-016	CD45	Endogenous	NA	20190920_UOC REHYB_01_09.RCC	A	:09	138	410	670556	NA	Tag-016.A	Endogenous1s	Gene_16.1	263	263
IO	NA	Tag-016	CD45	Endogenous	NA	20190920_UOC REHYB_01_10.RCC	A	:10	156	362	670556	NA	Tag-016.A	Endogenous1s	Gene_16.1	499	499
IO	NA	Tag-016	CD45	Endogenous	NA	20190920_UOC REHYB_01_11.RCC	A	:11	149	380	670556	NA	Tag-016.A	Endogenous1s	Gene_16.1	356	356
IO	NA	Tag-016	CD45	Endogenous	NA	20190920_UOC REHYB_01_12.RCC	A	:12	91	388	670556	NA	Tag-016.A	Endogenous1s	Gene_16.1	1530	1530
IO	NA	Tag-017	CD56	Endogenous	NA	20190920_UOC REHYB_01_01.RCC	A	:01	375	100	2679337	NA	Tag-017.A	Endogenous1s	Gene_17.1	125	125
IO	NA	Tag-017	CD56	Endogenous	NA	20190920_UOC REHYB_01_02.RCC	A	:02	347	135	2679337	NA	Tag-017.A	Endogenous1s	Gene_17.1	112	112
IO	NA	Tag-017	CD56	Endogenous	NA	20190920_UOC REHYB_01_03.RCC	A	:03	343	182	2679337	NA	Tag-017.A	Endogenous1s	Gene_17.1	90	90
IO	NA	Tag-017	CD56	Endogenous	NA	20190920_UOC REHYB_01_04.RCC	A	:04	296	195	2679337	NA	Tag-017.A	Endogenous1s	Gene_17.1	125	125
IO	NA	Tag-017	CD56	Endogenous	NA	20190920_UOC REHYB_01_05.RCC	A	:05	195	292	670556	NA	Tag-017.A	Endogenous1s	Gene_17.1	44	44
IO	NA	Tag-017	CD56	Endogenous	NA	20190920_UOC REHYB_01_06.RCC	A	:06	206	313	670556	NA	Tag-017.A	Endogenous1s	Gene_17.1	52	52
IO	NA	Tag-017	CD56	Endogenous	NA	20190920_UOC REHYB_01_07.RCC	A	:07	186	314	670556	NA	Tag-017.A	Endogenous1s	Gene_17.1	54	54
IO	NA	Tag-017	CD56	Endogenous	NA	20190920_UOC REHYB_01_08.RCC	A	:08	177	359	670556	NA	Tag-017.A	Endogenous1s	Gene_17.1	528	528
IO	NA	Tag-017	CD56	Endogenous	NA	20190920_UOC REHYB_01_09.RCC	A	:09	138	410	670556	NA	Tag-017.A	Endogenous1s	Gene_17.1	658	658
IO	NA	Tag-017	CD56	Endogenous	NA	20190920_UOC REHYB_01_10.RCC	A	:10	156	362	670556	NA	Tag-017.A	Endogenous1s	Gene_17.1	29	29
IO	NA	Tag-017	CD56	Endogenous	NA	20190920_UOC REHYB_01_11.RCC	A	:11	149	380	670556	NA	Tag-017.A	Endogenous1s	Gene_17.1	48	48
IO	NA	Tag-017	CD56	Endogenous	NA	20190920_UOC REHYB_01_12.RCC	A	:12	91	388	670556	NA	Tag-017.A	Endogenous1s	Gene_17.1	394	394
IO	NA	Tag-018	CD8	Endogenous	NA	20190920_UOC REHYB_01_01.RCC	A	:01	375	100	2679337	NA	Tag-018.A	Endogenous1s	Gene_18.1	115	115
IO	NA	Tag-018	CD8	Endogenous	NA	20190920_UOC REHYB_01_02.RCC	A	:02	347	135	2679337	NA	Tag-018.A	Endogenous1s	Gene_18.1	111	111
IO	NA	Tag-018	CD8	Endogenous	NA	20190920_UOC REHYB_01_03.RCC	A	:03	343	182	2679337	NA	Tag-018.A	Endogenous1s	Gene_18.1	107	107
IO	NA	Tag-018	CD8	Endogenous	NA	20190920_UOC REHYB_01_04.RCC	A	:04	296	195	2679337	NA	Tag-018.A	Endogenous1s	Gene_18.1	102	102
IO	NA	Tag-018	CD8	Endogenous	NA	20190920_UOC REHYB_01_05.RCC	A	:05	195	292	670556	NA	Tag-018.A	Endogenous1s	Gene_18.1	33	33
IO	NA	Tag-018	CD8	Endogenous	NA	20190920_UOC REHYB_01_06.RCC	A	:06	206	313	670556	NA	Tag-018.A	Endogenous1s	Gene_18.1	43	43
IO	NA	Tag-018	CD8	Endogenous	NA	20190920_UOC REHYB_01_07.RCC	A	:07	186	314	670556	NA	Tag-018.A	Endogenous1s	Gene_18.1	25	25
IO	NA	Tag-018	CD8	Endogenous	NA	20190920_UOC REHYB_01_08.RCC	A	:08	177	359	670556	NA	Tag-018.A	Endogenous1s	Gene_18.1	103	103
IO	NA	Tag-018	CD8	Endogenous	NA	20190920_UOC REHYB_01_09.RCC	A	:09	138	410	670556	NA	Tag-018.A	Endogenous1s	Gene_18.1	93	93
IO	NA	Tag-018	CD8	Endogenous	NA	20190920_UOC REHYB_01_10.RCC	A	:10	156	362	670556	NA	Tag-018.A	Endogenous1s	Gene_18.1	262	262
IO	NA	Tag-018	CD8	Endogenous	NA	20190920_UOC REHYB_01_11.RCC	A	:11	149	380	670556	NA	Tag-018.A	Endogenous1s	Gene_18.1	108	108
IO	NA	Tag-018	CD8	Endogenous	NA	20190920_UOC REHYB_01_12.RCC	A	:12	91	388	670556	NA	Tag-018.A	Endogenous1s	Gene_18.1	870	870
IO	NA	Tag-019	CTLA4	Endogenous	NA	20190920_UOC REHYB_01_01.RCC	A	:01	375	100	2679337	NA	Tag-019.A	Endogenous1s	Gene_19.1	573	573
IO	NA	Tag-019	CTLA4	Endogenous	NA	20190920_UOC REHYB_01_02.RCC	A	:02	347	135	2679337	NA	Tag-019.A	Endogenous1s	Gene_19.1	577	577
IO	NA	Tag-019	CTLA4	Endogenous	NA	20190920_UOC REHYB_01_03.RCC	A	:03	343	182	2679337	NA	Tag-019.A	Endogenous1s	Gene_19.1	632	632
IO	NA	Tag-019	CTLA4	Endogenous	NA	20190920_UOC REHYB_01_04.RCC	A	:04	296	195	2679337	NA	Tag-019.A	Endogenous1s	Gene_19.1	576	576
IO	NA	Tag-019	CTLA4	Endogenous	NA	20190920_UOC REHYB_01_05.RCC	A	:05	195	292	670556	NA	Tag-019.A	Endogenous1s	Gene_19.1	78	78
IO	NA	Tag-019	CTLA4	Endogenous	NA	20190920_UOC REHYB_01_06.RCC	A	:06	206	313	670556	NA	Tag-019.A	Endogenous1s	Gene_19.1	79	79
IO	NA	Tag-019	CTLA4	Endogenous	NA	20190920_UOC REHYB_01_07.RCC	A	:07	186	314	670556	NA	Tag-019.A	Endogenous1s	Gene_19.1	84	84
IO	NA	Tag-019	CTLA4	Endogenous	NA	20190920_UOC REHYB_01_08.RCC	A	:08	177	359	670556	NA	Tag-019.A	Endogenous1s	Gene_19.1	63	63
IO	NA	Tag-019	CTLA4	Endogenous	NA	20190920_UOC REHYB_01_09.RCC	A	:09	138	410	670556	NA	Tag-019.A	Endogenous1s	Gene_19.1	48	48
IO	NA	Tag-019	CTLA4	Endogenous	NA	20190920_UOC REHYB_01_10.RCC	A	:10	156	362	670556	NA	Tag-019.A	Endogenous1s	Gene_19.1	81	81
IO	NA	Tag-019	CTLA4	Endogenous	NA	20190920_UOC REHYB_01_11.RCC	A	:11	149	380	670556	NA	Tag-019.A	Endogenous1s	Gene_19.1	60	60
IO	NA	Tag-019	CTLA4	Endogenous	NA	20190920_UOC REHYB_01_12.RCC	A	:12	91	388	670556	NA	Tag-019.A	Endogenous1s	Gene_19.1	65	65
IO	NA	Tag-020	GZMB	Endogenous	NA	20190920_UOC REHYB_01_01.RCC	A	:01	375	100	2679337	NA	Tag-020.A	Endogenous1s	Gene_20.1	174	174
IO	NA	Tag-020	GZMB	Endogenous	NA	20190920_UOC REHYB_01_02.RCC	A	:02	347	135	2679337	NA	Tag-020.A	Endogenous1s	Gene_20.1	169	169
IO	NA	Tag-020	GZMB	Endogenous	NA	20190920_UOC REHYB_01_03.RCC	A	:03	343	182	2679337	NA	Tag-020.A	Endogenous1s	Gene_20.1	114	114
IO	NA	Tag-020	GZMB	Endogenous	NA	20190920_UOC REHYB_01_04.RCC	A	:04	296	195	2679337	NA	Tag-020.A	Endogenous1s	Gene_20.1	148	148
IO	NA	Tag-020	GZMB	Endogenous	NA	20190920_UOC REHYB_01_05.RCC	A	:05	195	292	670556	NA	Tag-020.A	Endogenous1s	Gene_20.1	44	44
IO	NA	Tag-020	GZMB	Endogenous	NA	20190920_UOC REHYB_01_06.RCC	A	:06	206	313	670556	NA	Tag-020.A	Endogenous1s	Gene_20.1	78	78
IO	NA	Tag-020	GZMB	Endogenous	NA	20190920_UOC REHYB_01_07.RCC	A	:07	186	314	670556	NA	Tag-020.A	Endogenous1s	Gene_20.1	46	46
IO	NA	Tag-020	GZMB	Endogenous	NA	20190920_UOC REHYB_01_08.RCC	A	:08	177	359	670556	NA	Tag-020.A	Endogenous1s	Gene_20.1	50	50
IO	NA	Tag-020	GZMB	Endogenous	NA	20190920_UOC REHYB_01_09.RCC	A	:09	138	410	670556	NA	Tag-020.A	Endogenous1s	Gene_20.1	21	21
IO	NA	Tag-020	GZMB	Endogenous	NA	20190920_UOC REHYB_01_10.RCC	A	:10	156	362	670556	NA	Tag-020.A	Endogenous1s	Gene_20.1	53	53
IO	NA	Tag-020	GZMB	Endogenous	NA	20190920_UOC REHYB_01_11.RCC	A	:11	149	380	670556	NA	Tag-020.A	Endogenous1s	Gene_20.1	67	67
IO	NA	Tag-020	GZMB	Endogenous	NA	20190920_UOC REHYB_01_12.RCC	A	:12	91	388	670556	NA	Tag-020.A	Endogenous1s	Gene_20.1	50	50
IO	NA	Tag-021	GAPDH	Endogenous	HK	20190920_UOC REHYB_01_01.RCC	A	:01	375	100	2679337	NA	Tag-021.A	Endogenous1s	Gene_21.1	1480	1480
IO	NA	Tag-021	GAPDH	Endogenous	HK	20190920_UOC REHYB_01_02.RCC	A	:02	347	135	2679337	NA	Tag-021.A	Endogenous1s	Gene_21.1	1304	1304
IO	NA	Tag-021	GAPDH	Endogenous	HK	20190920_UOC REHYB_01_03.RCC	A	:03	343	182	2679337	NA	Tag-021.A	Endogenous1s	Gene_21.1	1762	1762
IO	NA	Tag-021	GAPDH	Endogenous	HK	20190920_UOC REHYB_01_04.RCC	A	:04	296	195	2679337	NA	Tag-021.A	Endogenous1s	Gene_21.1	2642	2642
IO	NA	Tag-021	GAPDH	Endogenous	HK	20190920_UOC REHYB_01_05.RCC	A	:05	195	292	670556	NA	Tag-021.A	Endogenous1s	Gene_21.1	344	344
IO	NA	Tag-021	GAPDH	Endogenous	HK	20190920_UOC REHYB_01_06.RCC	A	:06	206	313	670556	NA	Tag-021.A	Endogenous1s	Gene_21.1	478	478
IO	NA	Tag-021	GAPDH	Endogenous	HK	20190920_UOC REHYB_01_07.RCC	A	:07	186	314	670556	NA	Tag-021.A	Endogenous1s	Gene_21.1	305	305
IO	NA	Tag-021	GAPDH	Endogenous	HK	20190920_UOC REHYB_01_08.RCC	A	:08	177	359	670556	NA	Tag-021.A	Endogenous1s	Gene_21.1	228	228
IO	NA	Tag-021	GAPDH	Endogenous	HK	20190920_UOC REHYB_01_09.RCC	A	:09	138	410	670556	NA	Tag-021.A	Endogenous1s	Gene_21.1	127	127
IO	NA	Tag-021	GAPDH	Endogenous	HK	20190920_UOC REHYB_01_10.RCC	A	:10	156	362	670556	NA	Tag-021.A	Endogenous1s	Gene_21.1	297	297
IO	NA	Tag-021	GAPDH	Endogenous	HK	20190920_UOC REHYB_01_11.RCC	A	:11	149	380	670556	NA	Tag-021.A	Endogenous1s	Gene_21.1	184	184
IO	NA	Tag-021	GAPDH	Endogenous	HK	20190920_UOC REHYB_01_12.RCC	A	:12	91	388	670556	NA	Tag-021.A	Endogenous1s	Gene_21.1	315	315
IO	NA	Tag-022	PD-L1	Endogenous	NA	20190920_UOC REHYB_01_01.RCC	A	:01	375	100	2679337	NA	Tag-022.A	Endogenous1s	Gene_22.1	18	18
IO	NA	Tag-022	PD-L1	Endogenous	NA	20190920_UOC REHYB_01_02.RCC	A	:02	347	135	2679337	NA	Tag-022.A	Endogenous1s	Gene_22.1	16	16
IO	NA	Tag-022	PD-L1	Endogenous	NA	20190920_UOC REHYB_01_03.RCC	A	:03	343	182	2679337	NA	Tag-022.A	Endogenous1s	Gene_22.1	12	12
IO	NA	Tag-022	PD-L1	Endogenous	NA	20190920_UOC REHYB_01_04.RCC	A	:04	296	195	2679337	NA	Tag-022.A	Endogenous1s	Gene_22.1	19	19
IO	NA	Tag-022	PD-L1	Endogenous	NA	20190920_UOC REHYB_01_05.RCC	A	:05	195	292	670556	NA	Tag-022.A	Endogenous1s	Gene_22.1	3	3
IO	NA	Tag-022	PD-L1	Endogenous	NA	20190920_UOC REHYB_01_06.RCC	A	:06	206	313	670556	NA	Tag-022.A	Endogenous1s	Gene_22.1	3	3
IO	NA	Tag-022	PD-L1	Endogenous	NA	20190920_UOC REHYB_01_07.RCC	A	:07	186	314	670556	NA	Tag-022.A	Endogenous1s	Gene_22.1	4	4
IO	NA	Tag-022	PD-L1	Endogenous	NA	20190920_UOC REHYB_01_08.RCC	A	:08	177	359	670556	NA	Tag-022.A	Endogenous1s	Gene_22.1	5	5
IO	NA	Tag-022	PD-L1	Endogenous	NA	20190920_UOC REHYB_01_09.RCC	A	:09	138	410	670556	NA	Tag-022.A	Endogenous1s	Gene_22.1	3	3
IO	NA	Tag-022	PD-L1	Endogenous	NA	20190920_UOC REHYB_01_10.RCC	A	:10	156	362	670556	NA	Tag-022.A	Endogenous1s	Gene_22.1	7	7
IO	NA	Tag-022	PD-L1	Endogenous	NA	20190920_UOC REHYB_01_11.RCC	A	:11	149	380	670556	NA	Tag-022.A	Endogenous1s	Gene_22.1	2	2
IO	NA	Tag-022	PD-L1	Endogenous	NA	20190920_UOC REHYB_01_12.RCC	A	:12	91	388	670556	NA	Tag-022.A	Endogenous1s	Gene_22.1	7	7
IO	NA	Tag-023	Pan-Cytokeratin	Endogenous	NA	20190920_UOC REHYB_01_01.RCC	A	:01	375	100	2679337	NA	Tag-023.A	Endogenous1s	Gene_23.1	1387	1387
IO	NA	Tag-023	Pan-Cytokeratin	Endogenous	NA	20190920_UOC REHYB_01_02.RCC	A	:02	347	135	2679337	NA	Tag-023.A	Endogenous1s	Gene_23.1	1310	1310
IO	NA	Tag-023	Pan-Cytokeratin	Endogenous	NA	20190920_UOC REHYB_01_03.RCC	A	:03	343	182	2679337	NA	Tag-023.A	Endogenous1s	Gene_23.1	1100	1100
IO	NA	Tag-023	Pan-Cytokeratin	Endogenous	NA	20190920_UOC REHYB_01_04.RCC	A	:04	296	195	2679337	NA	Tag-023.A	Endogenous1s	Gene_23.1	1244	1244
IO	NA	Tag-023	Pan-Cytokeratin	Endogenous	NA	20190920_UOC REHYB_01_05.RCC	A	:05	195	292	670556	NA	Tag-023.A	Endogenous1s	Gene_23.1	302	302
IO	NA	Tag-023	Pan-Cytokeratin	Endogenous	NA	20190920_UOC REHYB_01_06.RCC	A	:06	206	313	670556	NA	Tag-023.A	Endogenous1s	Gene_23.1	440	440
IO	NA	Tag-023	Pan-Cytokeratin	Endogenous	NA	20190920_UOC REHYB_01_07.RCC	A	:07	186	314	670556	NA	Tag-023.A	Endogenous1s	Gene_23.1	298	298
IO	NA	Tag-023	Pan-Cytokeratin	Endogenous	NA	20190920_UOC REHYB_01_08.RCC	A	:08	177	359	670556	NA	Tag-023.A	Endogenous1s	Gene_23.1	140	140
IO	NA	Tag-023	Pan-Cytokeratin	Endogenous	NA	20190920_UOC REHYB_01_09.RCC	A	:09	138	410	670556	NA	Tag-023.A	Endogenous1s	Gene_23.1	55	55
IO	NA	Tag-023	Pan-Cytokeratin	Endogenous	NA	20190920_UOC REHYB_01_10.RCC	A	:10	156	362	670556	NA	Tag-023.A	Endogenous1s	Gene_23.1	159	159
IO	NA	Tag-023	Pan-Cytokeratin	Endogenous	NA	20190920_UOC REHYB_01_11.RCC	A	:11	149	380	670556	NA	Tag-023.A	Endogenous1s	Gene_23.1	174	174
IO	NA	Tag-023	Pan-Cytokeratin	Endogenous	NA	20190920_UOC REHYB_01_12.RCC	A	:12	91	388	670556	NA	Tag-023.A	Endogenous1s	Gene_23.1	146	146
IO	NA	Tag-024	SMA	Endogenous	NA	20190920_UOC REHYB_01_01.RCC	A	:01	375	100	2679337	NA	Tag-024.A	Endogenous1s	Gene_24.1	13945	13945
IO	NA	Tag-024	SMA	Endogenous	NA	20190920_UOC REHYB_01_02.RCC	A	:02	347	135	2679337	NA	Tag-024.A	Endogenous1s	Gene_24.1	13409	13409
IO	NA	Tag-024	SMA	Endogenous	NA	20190920_UOC REHYB_01_03.RCC	A	:03	343	182	2679337	NA	Tag-024.A	Endogenous1s	Gene_24.1	12757	12757
IO	NA	Tag-024	SMA	Endogenous	NA	20190920_UOC REHYB_01_04.RCC	A	:04	296	195	2679337	NA	Tag-024.A	Endogenous1s	Gene_24.1	13548	13548
IO	NA	Tag-024	SMA	Endogenous	NA	20190920_UOC REHYB_01_05.RCC	A	:05	195	292	670556	NA	Tag-024.A	Endogenous1s	Gene_24.1	10989	10989
IO	NA	Tag-024	SMA	Endogenous	NA	20190920_UOC REHYB_01_06.RCC	A	:06	206	313	670556	NA	Tag-024.A	Endogenous1s	Gene_24.1	8806	8806
IO	NA	Tag-024	SMA	Endogenous	NA	20190920_UOC REHYB_01_07.RCC	A	:07	186	314	670556	NA	Tag-024.A	Endogenous1s	Gene_24.1	9611	9611
IO	NA	Tag-024	SMA	Endogenous	NA	20190920_UOC REHYB_01_08.RCC	A	:08	177	359	670556	NA	Tag-024.A	Endogenous1s	Gene_24.1	9736	9736
IO	NA	Tag-024	SMA	Endogenous	NA	20190920_UOC REHYB_01_09.RCC	A	:09	138	410	670556	NA	Tag-024.A	Endogenous1s	Gene_24.1	2821	2821
IO	NA	Tag-024	SMA	Endogenous	NA	20190920_UOC REHYB_01_10.RCC	A	:10	156	362	670556	NA	Tag-024.A	Endogenous1s	Gene_24.1	7597	7597
IO	NA	Tag-024	SMA	Endogenous	NA	20190920_UOC REHYB_01_11.RCC	A	:11	149	380	670556	NA	Tag-024.A	Endogenous1s	Gene_24.1	5857	5857
IO	NA	Tag-024	SMA	Endogenous	NA	20190920_UOC REHYB_01_12.RCC	A	:12	91	388	670556	NA	Tag-024.A	Endogenous1s	Gene_24.1	4423	4423
IO	NA	Tag-025	Fibronectin	Endogenous	NA	20190920_UOC REHYB_01_01.RCC	A	:01	375	100	2679337	NA	Tag-025.A	Endogenous1s	Gene_25.1	657	657
IO	NA	Tag-025	Fibronectin	Endogenous	NA	20190920_UOC REHYB_01_02.RCC	A	:02	347	135	2679337	NA	Tag-025.A	Endogenous1s	Gene_25.1	546	546
IO	NA	Tag-025	Fibronectin	Endogenous	NA	20190920_UOC REHYB_01_03.RCC	A	:03	343	182	2679337	NA	Tag-025.A	Endogenous1s	Gene_25.1	680	680
IO	NA	Tag-025	Fibronectin	Endogenous	NA	20190920_UOC REHYB_01_04.RCC	A	:04	296	195	2679337	NA	Tag-025.A	Endogenous1s	Gene_25.1	443	443
IO	NA	Tag-025	Fibronectin	Endogenous	NA	20190920_UOC REHYB_01_05.RCC	A	:05	195	292	670556	NA	Tag-025.A	Endogenous1s	Gene_25.1	54	54
IO	NA	Tag-025	Fibronectin	Endogenous	NA	20190920_UOC REHYB_01_06.RCC	A	:06	206	313	670556	NA	Tag-025.A	Endogenous1s	Gene_25.1	47	47
IO	NA	Tag-025	Fibronectin	Endogenous	NA	20190920_UOC REHYB_01_07.RCC	A	:07	186	314	670556	NA	Tag-025.A	Endogenous1s	Gene_25.1	50	50
IO	NA	Tag-025	Fibronectin	Endogenous	NA	20190920_UOC REHYB_01_08.RCC	A	:08	177	359	670556	NA	Tag-025.A	Endogenous1s	Gene_25.1	335	335
IO	NA	Tag-025	Fibronectin	Endogenous	NA	20190920_UOC REHYB_01_09.RCC	A	:09	138	410	670556	NA	Tag-025.A	Endogenous1s	Gene_25.1	107	107
IO	NA	Tag-025	Fibronectin	Endogenous	NA	20190920_UOC REHYB_01_10.RCC	A	:10	156	362	670556	NA	Tag-025.A	Endogenous1s	Gene_25.1	55	55
IO	NA	Tag-025	Fibronectin	Endogenous	NA	20190920_UOC REHYB_01_11.RCC	A	:11	149	380	670556	NA	Tag-025.A	Endogenous1s	Gene_25.1	69	69
IO	NA	Tag-025	Fibronectin	Endogenous	NA	20190920_UOC REHYB_01_12.RCC	A	:12	91	388	670556	NA	Tag-025.A	Endogenous1s	Gene_25.1	118	118
IO	NA	Tag-026	NA	Endogenous	NA	20190920_UOC REHYB_01_01.RCC	A	:01	375	100	2679337	NA	Tag-026.A	Endogenous1s	Gene_26.1	5	5
IO	NA	Tag-026	NA	Endogenous	NA	20190920_UOC REHYB_01_02.RCC	A	:02	347	135	2679337	NA	Tag-026.A	Endogenous1s	Gene_26.1	1	1
IO	NA	Tag-026	NA	Endogenous	NA	20190920_UOC REHYB_01_03.RCC	A	:03	343	182	2679337	NA	Tag-026.A	Endogenous1s	Gene_26.1	1	1
IO	NA	Tag-026	NA	Endogenous	NA	20190920_UOC REHYB_01_04.RCC	A	:04	296	195	2679337	NA	Tag-026.A	Endogenous1s	Gene_26.1	2	2
IO	NA	Tag-026	NA	Endogenous	NA	20190920_UOC REHYB_01_05.RCC	A	:05	195	292	670556	NA	Tag-026.A	Endogenous1s	Gene_26.1	1	1
IO	NA	Tag-026	NA	Endogenous	NA	20190920_UOC REHYB_01_06.RCC	A	:06	206	313	670556	NA	Tag-026.A	Endogenous1s	Gene_26.1	1	1
IO	NA	Tag-026	NA	Endogenous	NA	20190920_UOC REHYB_01_07.RCC	A	:07	186	314	670556	NA	Tag-026.A	Endogenous1s	Gene_26.1	2	2
IO	NA	Tag-026	NA	Endogenous	NA	20190920_UOC REHYB_01_08.RCC	A	:08	177	359	670556	NA	Tag-026.A	Endogenous1s	Gene_26.1	1	1
IO	NA	Tag-026	NA	Endogenous	NA	20190920_UOC REHYB_01_09.RCC	A	:09	138	410	670556	NA	Tag-026.A	Endogenous1s	Gene_26.1	1	1
IO	NA	Tag-026	NA	Endogenous	NA	20190920_UOC REHYB_01_10.RCC	A	:10	156	362	670556	NA	Tag-026.A	Endogenous1s	Gene_26.1	1	1
IO	NA	Tag-026	NA	Endogenous	NA	20190920_UOC REHYB_01_11.RCC	A	:11	149	380	670556	NA	Tag-026.A	Endogenous1s	Gene_26.1	3	3
IO	NA	Tag-026	NA	Endogenous	NA	20190920_UOC REHYB_01_12.RCC	A	:12	91	388	670556	NA	Tag-026.A	Endogenous1s	Gene_26.1	1	1
IO	NA	Tag-027	4-1BB	Endogenous	NA	20190920_UOC REHYB_01_01.RCC	A	:01	375	100	2679337	NA	Tag-027.A	Endogenous1s	Gene_27.1	43	43
IO	NA	Tag-027	4-1BB	Endogenous	NA	20190920_UOC REHYB_01_02.RCC	A	:02	347	135	2679337	NA	Tag-027.A	Endogenous1s	Gene_27.1	40	40
IO	NA	Tag-027	4-1BB	Endogenous	NA	20190920_UOC REHYB_01_03.RCC	A	:03	343	182	2679337	NA	Tag-027.A	Endogenous1s	Gene_27.1	40	40
IO	NA	Tag-027	4-1BB	Endogenous	NA	20190920_UOC REHYB_01_04.RCC	A	:04	296	195	2679337	NA	Tag-027.A	Endogenous1s	Gene_27.1	43	43
IO	NA	Tag-027	4-1BB	Endogenous	NA	20190920_UOC REHYB_01_05.RCC	A	:05	195	292	670556	NA	Tag-027.A	Endogenous1s	Gene_27.1	10	10
IO	NA	Tag-027	4-1BB	Endogenous	NA	20190920_UOC REHYB_01_06.RCC	A	:06	206	313	670556	NA	Tag-027.A	Endogenous1s	Gene_27.1	18	18
IO	NA	Tag-027	4-1BB	Endogenous	NA	20190920_UOC REHYB_01_07.RCC	A	:07	186	314	670556	NA	Tag-027.A	Endogenous1s	Gene_27.1	12	12
IO	NA	Tag-027	4-1BB	Endogenous	NA	20190920_UOC REHYB_01_08.RCC	A	:08	177	359	670556	NA	Tag-027.A	Endogenous1s	Gene_27.1	33	33
IO	NA	Tag-027	4-1BB	Endogenous	NA	20190920_UOC REHYB_01_09.RCC	A	:09	138	410	670556	NA	Tag-027.A	Endogenous1s	Gene_27.1	6	6
IO	NA	Tag-027	4-1BB	Endogenous	NA	20190920_UOC REHYB_01_10.RCC	A	:10	156	362	670556	NA	Tag-027.A	Endogenous1s	Gene_27.1	24	24
IO	NA	Tag-027	4-1BB	Endogenous	NA	20190920_UOC REHYB_01_11.RCC	A	:11	149	380	670556	NA	Tag-027.A	Endogenous1s	Gene_27.1	17	17
IO	NA	Tag-027	4-1BB	Endogenous	NA	20190920_UOC REHYB_01_12.RCC	A	:12	91	388	670556	NA	Tag-027.A	Endogenous1s	Gene_27.1	21	21
IO	NA	Tag-028	LAG3	Endogenous	NA	20190920_UOC REHYB_01_01.RCC	A	:01	375	100	2679337	NA	Tag-028.A	Endogenous1s	Gene_28.1	34	34
IO	NA	Tag-028	LAG3	Endogenous	NA	20190920_UOC REHYB_01_02.RCC	A	:02	347	135	2679337	NA	Tag-028.A	Endogenous1s	Gene_28.1	39	39
IO	NA	Tag-028	LAG3	Endogenous	NA	20190920_UOC REHYB_01_03.RCC	A	:03	343	182	2679337	NA	Tag-028.A	Endogenous1s	Gene_28.1	37	37
IO	NA	Tag-028	LAG3	Endogenous	NA	20190920_UOC REHYB_01_04.RCC	A	:04	296	195	2679337	NA	Tag-028.A	Endogenous1s	Gene_28.1	46	46
IO	NA	Tag-028	LAG3	Endogenous	NA	20190920_UOC REHYB_01_05.RCC	A	:05	195	292	670556	NA	Tag-028.A	Endogenous1s	Gene_28.1	10	10
IO	NA	Tag-028	LAG3	Endogenous	NA	20190920_UOC REHYB_01_06.RCC	A	:06	206	313	670556	NA	Tag-028.A	Endogenous1s	Gene_28.1	14	14
IO	NA	Tag-028	LAG3	Endogenous	NA	20190920_UOC REHYB_01_07.RCC	A	:07	186	314	670556	NA	Tag-028.A	Endogenous1s	Gene_28.1	13	13
IO	NA	Tag-028	LAG3	Endogenous	NA	20190920_UOC REHYB_01_08.RCC	A	:08	177	359	670556	NA	Tag-028.A	Endogenous1s	Gene_28.1	12	12
IO	NA	Tag-028	LAG3	Endogenous	NA	20190920_UOC REHYB_01_09.RCC	A	:09	138	410	670556	NA	Tag-028.A	Endogenous1s	Gene_28.1	4	4
IO	NA	Tag-028	LAG3	Endogenous	NA	20190920_UOC REHYB_01_10.RCC	A	:10	156	362	670556	NA	Tag-028.A	Endogenous1s	Gene_28.1	11	11
IO	NA	Tag-028	LAG3	Endogenous	NA	20190920_UOC REHYB_01_11.RCC	A	:11	149	380	670556	NA	Tag-028.A	Endogenous1s	Gene_28.1	10	10
IO	NA	Tag-028	LAG3	Endogenous	NA	20190920_UOC REHYB_01_12.RCC	A	:12	91	388	670556	NA	Tag-028.A	Endogenous1s	Gene_28.1	11	11
IO	NA	Tag-029	OX40L	Endogenous	NA	20190920_UOC REHYB_01_01.RCC	A	:01	375	100	2679337	NA	Tag-029.A	Endogenous1s	Gene_29.1	49	49
IO	NA	Tag-029	OX40L	Endogenous	NA	20190920_UOC REHYB_01_02.RCC	A	:02	347	135	2679337	NA	Tag-029.A	Endogenous1s	Gene_29.1	36	36
IO	NA	Tag-029	OX40L	Endogenous	NA	20190920_UOC REHYB_01_03.RCC	A	:03	343	182	2679337	NA	Tag-029.A	Endogenous1s	Gene_29.1	46	46
IO	NA	Tag-029	OX40L	Endogenous	NA	20190920_UOC REHYB_01_04.RCC	A	:04	296	195	2679337	NA	Tag-029.A	Endogenous1s	Gene_29.1	49	49
IO	NA	Tag-029	OX40L	Endogenous	NA	20190920_UOC REHYB_01_05.RCC	A	:05	195	292	670556	NA	Tag-029.A	Endogenous1s	Gene_29.1	18	18
IO	NA	Tag-029	OX40L	Endogenous	NA	20190920_UOC REHYB_01_06.RCC	A	:06	206	313	670556	NA	Tag-029.A	Endogenous1s	Gene_29.1	24	24
IO	NA	Tag-029	OX40L	Endogenous	NA	20190920_UOC REHYB_01_07.RCC	A	:07	186	314	670556	NA	Tag-029.A	Endogenous1s	Gene_29.1	18	18
IO	NA	Tag-029	OX40L	Endogenous	NA	20190920_UOC REHYB_01_08.RCC	A	:08	177	359	670556	NA	Tag-029.A	Endogenous1s	Gene_29.1	15	15
IO	NA	Tag-029	OX40L	Endogenous	NA	20190920_UOC REHYB_01_09.RCC	A	:09	138	410	670556	NA	Tag-029.A	Endogenous1s	Gene_29.1	8	8
IO	NA	Tag-029	OX40L	Endogenous	NA	20190920_UOC REHYB_01_10.RCC	A	:10	156	362	670556	NA	Tag-029.A	Endogenous1s	Gene_29.1	19	19
IO	NA	Tag-029	OX40L	Endogenous	NA	20190920_UOC REHYB_01_11.RCC	A	:11	149	380	670556	NA	Tag-029.A	Endogenous1s	Gene_29.1	18	18
IO	NA	Tag-029	OX40L	Endogenous	NA	20190920_UOC REHYB_01_12.RCC	A	:12	91	388	670556	NA	Tag-029.A	Endogenous1s	Gene_29.1	19	19
IO	NA	Tag-030	TIM-3	Endogenous	NA	20190920_UOC REHYB_01_01.RCC	A	:01	375	100	2679337	NA	Tag-030.A	Endogenous1s	Gene_30.1	87	87
IO	NA	Tag-030	TIM-3	Endogenous	NA	20190920_UOC REHYB_01_02.RCC	A	:02	347	135	2679337	NA	Tag-030.A	Endogenous1s	Gene_30.1	68	68
IO	NA	Tag-030	TIM-3	Endogenous	NA	20190920_UOC REHYB_01_03.RCC	A	:03	343	182	2679337	NA	Tag-030.A	Endogenous1s	Gene_30.1	54	54
IO	NA	Tag-030	TIM-3	Endogenous	NA	20190920_UOC REHYB_01_04.RCC	A	:04	296	195	2679337	NA	Tag-030.A	Endogenous1s	Gene_30.1	67	67
IO	NA	Tag-030	TIM-3	Endogenous	NA	20190920_UOC REHYB_01_05.RCC	A	:05	195	292	670556	NA	Tag-030.A	Endogenous1s	Gene_30.1	28	28
IO	NA	Tag-030	TIM-3	Endogenous	NA	20190920_UOC REHYB_01_06.RCC	A	:06	206	313	670556	NA	Tag-030.A	Endogenous1s	Gene_30.1	27	27
IO	NA	Tag-030	TIM-3	Endogenous	NA	20190920_UOC REHYB_01_07.RCC	A	:07	186	314	670556	NA	Tag-030.A	Endogenous1s	Gene_30.1	15	15
IO	NA	Tag-030	TIM-3	Endogenous	NA	20190920_UOC REHYB_01_08.RCC	A	:08	177	359	670556	NA	Tag-030.A	Endogenous1s	Gene_30.1	58	58
IO	NA	Tag-030	TIM-3	Endogenous	NA	20190920_UOC REHYB_01_09.RCC	A	:09	138	410	670556	NA	Tag-030.A	Endogenous1s	Gene_30.1	36	36
IO	NA	Tag-030	TIM-3	Endogenous	NA	20190920_UOC REHYB_01_10.RCC	A	:10	156	362	670556	NA	Tag-030.A	Endogenous1s	Gene_30.1	38	38
IO	NA	Tag-030	TIM-3	Endogenous	NA	20190920_UOC REHYB_01_11.RCC	A	:11	149	380	670556	NA	Tag-030.A	Endogenous1s	Gene_30.1	37	37
IO	NA	Tag-030	TIM-3	Endogenous	NA	20190920_UOC REHYB_01_12.RCC	A	:12	91	388	670556	NA	Tag-030.A	Endogenous1s	Gene_30.1	44	44
IO	NA	Tag-031	VISTA	Endogenous	NA	20190920_UOC REHYB_01_01.RCC	A	:01	375	100	2679337	NA	Tag-031.A	Endogenous1s	Gene_31.1	158	158
IO	NA	Tag-031	VISTA	Endogenous	NA	20190920_UOC REHYB_01_02.RCC	A	:02	347	135	2679337	NA	Tag-031.A	Endogenous1s	Gene_31.1	93	93
IO	NA	Tag-031	VISTA	Endogenous	NA	20190920_UOC REHYB_01_03.RCC	A	:03	343	182	2679337	NA	Tag-031.A	Endogenous1s	Gene_31.1	79	79
IO	NA	Tag-031	VISTA	Endogenous	NA	20190920_UOC REHYB_01_04.RCC	A	:04	296	195	2679337	NA	Tag-031.A	Endogenous1s	Gene_31.1	82	82
IO	NA	Tag-031	VISTA	Endogenous	NA	20190920_UOC REHYB_01_05.RCC	A	:05	195	292	670556	NA	Tag-031.A	Endogenous1s	Gene_31.1	47	47
IO	NA	Tag-031	VISTA	Endogenous	NA	20190920_UOC REHYB_01_06.RCC	A	:06	206	313	670556	NA	Tag-031.A	Endogenous1s	Gene_31.1	63	63
IO	NA	Tag-031	VISTA	Endogenous	NA	20190920_UOC REHYB_01_07.RCC	A	:07	186	314	670556	NA	Tag-031.A	Endogenous1s	Gene_31.1	57	57
IO	NA	Tag-031	VISTA	Endogenous	NA	20190920_UOC REHYB_01_08.RCC	A	:08	177	359	670556	NA	Tag-031.A	Endogenous1s	Gene_31.1	54	54
IO	NA	Tag-031	VISTA	Endogenous	NA	20190920_UOC REHYB_01_09.RCC	A	:09	138	410	670556	NA	Tag-031.A	Endogenous1s	Gene_31.1	54	54
IO	NA	Tag-031	VISTA	Endogenous	NA	20190920_UOC REHYB_01_10.RCC	A	:10	156	362	670556	NA	Tag-031.A	Endogenous1s	Gene_31.1	67	67
IO	NA	Tag-031	VISTA	Endogenous	NA	20190920_UOC REHYB_01_11.RCC	A	:11	149	380	670556	NA	Tag-031.A	Endogenous1s	Gene_31.1	61	61
IO	NA	Tag-031	VISTA	Endogenous	NA	20190920_UOC REHYB_01_12.RCC	A	:12	91	388	670556	NA	Tag-031.A	Endogenous1s	Gene_31.1	136	136
IO	NA	Tag-032	ARG1	Endogenous	NA	20190920_UOC REHYB_01_01.RCC	A	:01	375	100	2679337	NA	Tag-032.A	Endogenous1s	Gene_32.1	83	83
IO	NA	Tag-032	ARG1	Endogenous	NA	20190920_UOC REHYB_01_02.RCC	A	:02	347	135	2679337	NA	Tag-032.A	Endogenous1s	Gene_32.1	79	79
IO	NA	Tag-032	ARG1	Endogenous	NA	20190920_UOC REHYB_01_03.RCC	A	:03	343	182	2679337	NA	Tag-032.A	Endogenous1s	Gene_32.1	74	74
IO	NA	Tag-032	ARG1	Endogenous	NA	20190920_UOC REHYB_01_04.RCC	A	:04	296	195	2679337	NA	Tag-032.A	Endogenous1s	Gene_32.1	106	106
IO	NA	Tag-032	ARG1	Endogenous	NA	20190920_UOC REHYB_01_05.RCC	A	:05	195	292	670556	NA	Tag-032.A	Endogenous1s	Gene_32.1	32	32
IO	NA	Tag-032	ARG1	Endogenous	NA	20190920_UOC REHYB_01_06.RCC	A	:06	206	313	670556	NA	Tag-032.A	Endogenous1s	Gene_32.1	28	28
IO	NA	Tag-032	ARG1	Endogenous	NA	20190920_UOC REHYB_01_07.RCC	A	:07	186	314	670556	NA	Tag-032.A	Endogenous1s	Gene_32.1	26	26
IO	NA	Tag-032	ARG1	Endogenous	NA	20190920_UOC REHYB_01_08.RCC	A	:08	177	359	670556	NA	Tag-032.A	Endogenous1s	Gene_32.1	19	19
IO	NA	Tag-032	ARG1	Endogenous	NA	20190920_UOC REHYB_01_09.RCC	A	:09	138	410	670556	NA	Tag-032.A	Endogenous1s	Gene_32.1	19	19
IO	NA	Tag-032	ARG1	Endogenous	NA	20190920_UOC REHYB_01_10.RCC	A	:10	156	362	670556	NA	Tag-032.A	Endogenous1s	Gene_32.1	28	28
IO	NA	Tag-032	ARG1	Endogenous	NA	20190920_UOC REHYB_01_11.RCC	A	:11	149	380	670556	NA	Tag-032.A	Endogenous1s	Gene_32.1	23	23
IO	NA	Tag-032	ARG1	Endogenous	NA	20190920_UOC REHYB_01_12.RCC	A	:12	91	388	670556	NA	Tag-032.A	Endogenous1s	Gene_32.1	37	37
IO	NA	Tag-033	B7-H3	Endogenous	NA	20190920_UOC REHYB_01_01.RCC	A	:01	375	100	2679337	NA	Tag-033.A	Endogenous1s	Gene_33.1	4440	4440
IO	NA	Tag-033	B7-H3	Endogenous	NA	20190920_UOC REHYB_01_02.RCC	A	:02	347	135	2679337	NA	Tag-033.A	Endogenous1s	Gene_33.1	3678	3678
IO	NA	Tag-033	B7-H3	Endogenous	NA	20190920_UOC REHYB_01_03.RCC	A	:03	343	182	2679337	NA	Tag-033.A	Endogenous1s	Gene_33.1	4606	4606
IO	NA	Tag-033	B7-H3	Endogenous	NA	20190920_UOC REHYB_01_04.RCC	A	:04	296	195	2679337	NA	Tag-033.A	Endogenous1s	Gene_33.1	4703	4703
IO	NA	Tag-033	B7-H3	Endogenous	NA	20190920_UOC REHYB_01_05.RCC	A	:05	195	292	670556	NA	Tag-033.A	Endogenous1s	Gene_33.1	1572	1572
IO	NA	Tag-033	B7-H3	Endogenous	NA	20190920_UOC REHYB_01_06.RCC	A	:06	206	313	670556	NA	Tag-033.A	Endogenous1s	Gene_33.1	1458	1458
IO	NA	Tag-033	B7-H3	Endogenous	NA	20190920_UOC REHYB_01_07.RCC	A	:07	186	314	670556	NA	Tag-033.A	Endogenous1s	Gene_33.1	1356	1356
IO	NA	Tag-033	B7-H3	Endogenous	NA	20190920_UOC REHYB_01_08.RCC	A	:08	177	359	670556	NA	Tag-033.A	Endogenous1s	Gene_33.1	3282	3282
IO	NA	Tag-033	B7-H3	Endogenous	NA	20190920_UOC REHYB_01_09.RCC	A	:09	138	410	670556	NA	Tag-033.A	Endogenous1s	Gene_33.1	586	586
IO	NA	Tag-033	B7-H3	Endogenous	NA	20190920_UOC REHYB_01_10.RCC	A	:10	156	362	670556	NA	Tag-033.A	Endogenous1s	Gene_33.1	1860	1860
IO	NA	Tag-033	B7-H3	Endogenous	NA	20190920_UOC REHYB_01_11.RCC	A	:11	149	380	670556	NA	Tag-033.A	Endogenous1s	Gene_33.1	2293	2293
IO	NA	Tag-033	B7-H3	Endogenous	NA	20190920_UOC REHYB_01_12.RCC	A	:12	91	388	670556	NA	Tag-033.A	Endogenous1s	Gene_33.1	2450	2450
IO	NA	Tag-034	IDO-1	Endogenous	NA	20190920_UOC REHYB_01_01.RCC	A	:01	375	100	2679337	NA	Tag-034.A	Endogenous1s	Gene_34.1	31	31
IO	NA	Tag-034	IDO-1	Endogenous	NA	20190920_UOC REHYB_01_02.RCC	A	:02	347	135	2679337	NA	Tag-034.A	Endogenous1s	Gene_34.1	36	36
IO	NA	Tag-034	IDO-1	Endogenous	NA	20190920_UOC REHYB_01_03.RCC	A	:03	343	182	2679337	NA	Tag-034.A	Endogenous1s	Gene_34.1	39	39
IO	NA	Tag-034	IDO-1	Endogenous	NA	20190920_UOC REHYB_01_04.RCC	A	:04	296	195	2679337	NA	Tag-034.A	Endogenous1s	Gene_34.1	35	35
IO	NA	Tag-034	IDO-1	Endogenous	NA	20190920_UOC REHYB_01_05.RCC	A	:05	195	292	670556	NA	Tag-034.A	Endogenous1s	Gene_34.1	10	10
IO	NA	Tag-034	IDO-1	Endogenous	NA	20190920_UOC REHYB_01_06.RCC	A	:06	206	313	670556	NA	Tag-034.A	Endogenous1s	Gene_34.1	14	14
IO	NA	Tag-034	IDO-1	Endogenous	NA	20190920_UOC REHYB_01_07.RCC	A	:07	186	314	670556	NA	Tag-034.A	Endogenous1s	Gene_34.1	13	13
IO	NA	Tag-034	IDO-1	Endogenous	NA	20190920_UOC REHYB_01_08.RCC	A	:08	177	359	670556	NA	Tag-034.A	Endogenous1s	Gene_34.1	9	9
IO	NA	Tag-034	IDO-1	Endogenous	NA	20190920_UOC REHYB_01_09.RCC	A	:09	138	410	670556	NA	Tag-034.A	Endogenous1s	Gene_34.1	10	10
IO	NA	Tag-034	IDO-1	Endogenous	NA	20190920_UOC REHYB_01_10.RCC	A	:10	156	362	670556	NA	Tag-034.A	Endogenous1s	Gene_34.1	23	23
IO	NA	Tag-034	IDO-1	Endogenous	NA	20190920_UOC REHYB_01_11.RCC	A	:11	149	380	670556	NA	Tag-034.A	Endogenous1s	Gene_34.1	13	13
IO	NA	Tag-034	IDO-1	Endogenous	NA	20190920_UOC REHYB_01_12.RCC	A	:12	91	388	670556	NA	Tag-034.A	Endogenous1s	Gene_34.1	19	19
IO	NA	Tag-035	STING/TMEM173	Endogenous	NA	20190920_UOC REHYB_01_01.RCC	A	:01	375	100	2679337	NA	Tag-035.A	Endogenous1s	Gene_35.1	798	798
IO	NA	Tag-035	STING/TMEM173	Endogenous	NA	20190920_UOC REHYB_01_02.RCC	A	:02	347	135	2679337	NA	Tag-035.A	Endogenous1s	Gene_35.1	658	658
IO	NA	Tag-035	STING/TMEM173	Endogenous	NA	20190920_UOC REHYB_01_03.RCC	A	:03	343	182	2679337	NA	Tag-035.A	Endogenous1s	Gene_35.1	725	725
IO	NA	Tag-035	STING/TMEM173	Endogenous	NA	20190920_UOC REHYB_01_04.RCC	A	:04	296	195	2679337	NA	Tag-035.A	Endogenous1s	Gene_35.1	719	719
IO	NA	Tag-035	STING/TMEM173	Endogenous	NA	20190920_UOC REHYB_01_05.RCC	A	:05	195	292	670556	NA	Tag-035.A	Endogenous1s	Gene_35.1	361	361
IO	NA	Tag-035	STING/TMEM173	Endogenous	NA	20190920_UOC REHYB_01_06.RCC	A	:06	206	313	670556	NA	Tag-035.A	Endogenous1s	Gene_35.1	314	314
IO	NA	Tag-035	STING/TMEM173	Endogenous	NA	20190920_UOC REHYB_01_07.RCC	A	:07	186	314	670556	NA	Tag-035.A	Endogenous1s	Gene_35.1	233	233
IO	NA	Tag-035	STING/TMEM173	Endogenous	NA	20190920_UOC REHYB_01_08.RCC	A	:08	177	359	670556	NA	Tag-035.A	Endogenous1s	Gene_35.1	193	193
IO	NA	Tag-035	STING/TMEM173	Endogenous	NA	20190920_UOC REHYB_01_09.RCC	A	:09	138	410	670556	NA	Tag-035.A	Endogenous1s	Gene_35.1	301	301
IO	NA	Tag-035	STING/TMEM173	Endogenous	NA	20190920_UOC REHYB_01_10.RCC	A	:10	156	362	670556	NA	Tag-035.A	Endogenous1s	Gene_35.1	306	306
IO	NA	Tag-035	STING/TMEM173	Endogenous	NA	20190920_UOC REHYB_01_11.RCC	A	:11	149	380	670556	NA	Tag-035.A	Endogenous1s	Gene_35.1	223	223
IO	NA	Tag-035	STING/TMEM173	Endogenous	NA	20190920_UOC REHYB_01_12.RCC	A	:12	91	388	670556	NA	Tag-035.A	Endogenous1s	Gene_35.1	398	398
IO	NA	Tag-036	GITR	Endogenous	NA	20190920_UOC REHYB_01_01.RCC	A	:01	375	100	2679337	NA	Tag-036.A	Endogenous1s	Gene_36.1	45	45
IO	NA	Tag-036	GITR	Endogenous	NA	20190920_UOC REHYB_01_02.RCC	A	:02	347	135	2679337	NA	Tag-036.A	Endogenous1s	Gene_36.1	30	30
IO	NA	Tag-036	GITR	Endogenous	NA	20190920_UOC REHYB_01_03.RCC	A	:03	343	182	2679337	NA	Tag-036.A	Endogenous1s	Gene_36.1	39	39
IO	NA	Tag-036	GITR	Endogenous	NA	20190920_UOC REHYB_01_04.RCC	A	:04	296	195	2679337	NA	Tag-036.A	Endogenous1s	Gene_36.1	45	45
IO	NA	Tag-036	GITR	Endogenous	NA	20190920_UOC REHYB_01_05.RCC	A	:05	195	292	670556	NA	Tag-036.A	Endogenous1s	Gene_36.1	16	16
IO	NA	Tag-036	GITR	Endogenous	NA	20190920_UOC REHYB_01_06.RCC	A	:06	206	313	670556	NA	Tag-036.A	Endogenous1s	Gene_36.1	23	23
IO	NA	Tag-036	GITR	Endogenous	NA	20190920_UOC REHYB_01_07.RCC	A	:07	186	314	670556	NA	Tag-036.A	Endogenous1s	Gene_36.1	17	17
IO	NA	Tag-036	GITR	Endogenous	NA	20190920_UOC REHYB_01_08.RCC	A	:08	177	359	670556	NA	Tag-036.A	Endogenous1s	Gene_36.1	14	14
IO	NA	Tag-036	GITR	Endogenous	NA	20190920_UOC REHYB_01_09.RCC	A	:09	138	410	670556	NA	Tag-036.A	Endogenous1s	Gene_36.1	8	8
IO	NA	Tag-036	GITR	Endogenous	NA	20190920_UOC REHYB_01_10.RCC	A	:10	156	362	670556	NA	Tag-036.A	Endogenous1s	Gene_36.1	24	24
IO	NA	Tag-036	GITR	Endogenous	NA	20190920_UOC REHYB_01_11.RCC	A	:11	149	380	670556	NA	Tag-036.A	Endogenous1s	Gene_36.1	19	19
IO	NA	Tag-036	GITR	Endogenous	NA	20190920_UOC REHYB_01_12.RCC	A	:12	91	388	670556	NA	Tag-036.A	Endogenous1s	Gene_36.1	18	18
IO	NA	Tag-037	CD127	Endogenous	NA	20190920_UOC REHYB_01_01.RCC	A	:01	375	100	2679337	NA	Tag-037.A	Endogenous1s	Gene_37.1	386	386
IO	NA	Tag-037	CD127	Endogenous	NA	20190920_UOC REHYB_01_02.RCC	A	:02	347	135	2679337	NA	Tag-037.A	Endogenous1s	Gene_37.1	344	344
IO	NA	Tag-037	CD127	Endogenous	NA	20190920_UOC REHYB_01_03.RCC	A	:03	343	182	2679337	NA	Tag-037.A	Endogenous1s	Gene_37.1	495	495
IO	NA	Tag-037	CD127	Endogenous	NA	20190920_UOC REHYB_01_04.RCC	A	:04	296	195	2679337	NA	Tag-037.A	Endogenous1s	Gene_37.1	419	419
IO	NA	Tag-037	CD127	Endogenous	NA	20190920_UOC REHYB_01_05.RCC	A	:05	195	292	670556	NA	Tag-037.A	Endogenous1s	Gene_37.1	69	69
IO	NA	Tag-037	CD127	Endogenous	NA	20190920_UOC REHYB_01_06.RCC	A	:06	206	313	670556	NA	Tag-037.A	Endogenous1s	Gene_37.1	87	87
IO	NA	Tag-037	CD127	Endogenous	NA	20190920_UOC REHYB_01_07.RCC	A	:07	186	314	670556	NA	Tag-037.A	Endogenous1s	Gene_37.1	67	67
IO	NA	Tag-037	CD127	Endogenous	NA	20190920_UOC REHYB_01_08.RCC	A	:08	177	359	670556	NA	Tag-037.A	Endogenous1s	Gene_37.1	79	79
IO	NA	Tag-037	CD127	Endogenous	NA	20190920_UOC REHYB_01_09.RCC	A	:09	138	410	670556	NA	Tag-037.A	Endogenous1s	Gene_37.1	29	29
IO	NA	Tag-037	CD127	Endogenous	NA	20190920_UOC REHYB_01_10.RCC	A	:10	156	362	670556	NA	Tag-037.A	Endogenous1s	Gene_37.1	79	79
IO	NA	Tag-037	CD127	Endogenous	NA	20190920_UOC REHYB_01_11.RCC	A	:11	149	380	670556	NA	Tag-037.A	Endogenous1s	Gene_37.1	108	108
IO	NA	Tag-037	CD127	Endogenous	NA	20190920_UOC REHYB_01_12.RCC	A	:12	91	388	670556	NA	Tag-037.A	Endogenous1s	Gene_37.1	112	112
IO	NA	Tag-038	CD25	Endogenous	NA	20190920_UOC REHYB_01_01.RCC	A	:01	375	100	2679337	NA	Tag-038.A	Endogenous1s	Gene_38.1	76	76
IO	NA	Tag-038	CD25	Endogenous	NA	20190920_UOC REHYB_01_02.RCC	A	:02	347	135	2679337	NA	Tag-038.A	Endogenous1s	Gene_38.1	60	60
IO	NA	Tag-038	CD25	Endogenous	NA	20190920_UOC REHYB_01_03.RCC	A	:03	343	182	2679337	NA	Tag-038.A	Endogenous1s	Gene_38.1	62	62
IO	NA	Tag-038	CD25	Endogenous	NA	20190920_UOC REHYB_01_04.RCC	A	:04	296	195	2679337	NA	Tag-038.A	Endogenous1s	Gene_38.1	71	71
IO	NA	Tag-038	CD25	Endogenous	NA	20190920_UOC REHYB_01_05.RCC	A	:05	195	292	670556	NA	Tag-038.A	Endogenous1s	Gene_38.1	23	23
IO	NA	Tag-038	CD25	Endogenous	NA	20190920_UOC REHYB_01_06.RCC	A	:06	206	313	670556	NA	Tag-038.A	Endogenous1s	Gene_38.1	17	17
IO	NA	Tag-038	CD25	Endogenous	NA	20190920_UOC REHYB_01_07.RCC	A	:07	186	314	670556	NA	Tag-038.A	Endogenous1s	Gene_38.1	17	17
IO	NA	Tag-038	CD25	Endogenous	NA	20190920_UOC REHYB_01_08.RCC	A	:08	177	359	670556	NA	Tag-038.A	Endogenous1s	Gene_38.1	17	17
IO	NA	Tag-038	CD25	Endogenous	NA	20190920_UOC REHYB_01_09.RCC	A	:09	138	410	670556	NA	Tag-038.A	Endogenous1s	Gene_38.1	9	9
IO	NA	Tag-038	CD25	Endogenous	NA	20190920_UOC REHYB_01_10.RCC	A	:10	156	362	670556	NA	Tag-038.A	Endogenous1s	Gene_38.1	28	28
IO	NA	Tag-038	CD25	Endogenous	NA	20190920_UOC REHYB_01_11.RCC	A	:11	149	380	670556	NA	Tag-038.A	Endogenous1s	Gene_38.1	16	16
IO	NA	Tag-038	CD25	Endogenous	NA	20190920_UOC REHYB_01_12.RCC	A	:12	91	388	670556	NA	Tag-038.A	Endogenous1s	Gene_38.1	26	26
IO	NA	Tag-039	CD80	Endogenous	NA	20190920_UOC REHYB_01_01.RCC	A	:01	375	100	2679337	NA	Tag-039.A	Endogenous1s	Gene_39.1	61	61
IO	NA	Tag-039	CD80	Endogenous	NA	20190920_UOC REHYB_01_02.RCC	A	:02	347	135	2679337	NA	Tag-039.A	Endogenous1s	Gene_39.1	51	51
IO	NA	Tag-039	CD80	Endogenous	NA	20190920_UOC REHYB_01_03.RCC	A	:03	343	182	2679337	NA	Tag-039.A	Endogenous1s	Gene_39.1	45	45
IO	NA	Tag-039	CD80	Endogenous	NA	20190920_UOC REHYB_01_04.RCC	A	:04	296	195	2679337	NA	Tag-039.A	Endogenous1s	Gene_39.1	47	47
IO	NA	Tag-039	CD80	Endogenous	NA	20190920_UOC REHYB_01_05.RCC	A	:05	195	292	670556	NA	Tag-039.A	Endogenous1s	Gene_39.1	40	40
IO	NA	Tag-039	CD80	Endogenous	NA	20190920_UOC REHYB_01_06.RCC	A	:06	206	313	670556	NA	Tag-039.A	Endogenous1s	Gene_39.1	28	28
IO	NA	Tag-039	CD80	Endogenous	NA	20190920_UOC REHYB_01_07.RCC	A	:07	186	314	670556	NA	Tag-039.A	Endogenous1s	Gene_39.1	40	40
IO	NA	Tag-039	CD80	Endogenous	NA	20190920_UOC REHYB_01_08.RCC	A	:08	177	359	670556	NA	Tag-039.A	Endogenous1s	Gene_39.1	22	22
IO	NA	Tag-039	CD80	Endogenous	NA	20190920_UOC REHYB_01_09.RCC	A	:09	138	410	670556	NA	Tag-039.A	Endogenous1s	Gene_39.1	21	21
IO	NA	Tag-039	CD80	Endogenous	NA	20190920_UOC REHYB_01_10.RCC	A	:10	156	362	670556	NA	Tag-039.A	Endogenous1s	Gene_39.1	42	42
IO	NA	Tag-039	CD80	Endogenous	NA	20190920_UOC REHYB_01_11.RCC	A	:11	149	380	670556	NA	Tag-039.A	Endogenous1s	Gene_39.1	24	24
IO	NA	Tag-039	CD80	Endogenous	NA	20190920_UOC REHYB_01_12.RCC	A	:12	91	388	670556	NA	Tag-039.A	Endogenous1s	Gene_39.1	32	32
IO	NA	Tag-040	CD86	Endogenous	NA	20190920_UOC REHYB_01_01.RCC	A	:01	375	100	2679337	NA	Tag-040.A	Endogenous1s	Gene_40.1	17	17
IO	NA	Tag-040	CD86	Endogenous	NA	20190920_UOC REHYB_01_02.RCC	A	:02	347	135	2679337	NA	Tag-040.A	Endogenous1s	Gene_40.1	14	14
IO	NA	Tag-040	CD86	Endogenous	NA	20190920_UOC REHYB_01_03.RCC	A	:03	343	182	2679337	NA	Tag-040.A	Endogenous1s	Gene_40.1	6	6
IO	NA	Tag-040	CD86	Endogenous	NA	20190920_UOC REHYB_01_04.RCC	A	:04	296	195	2679337	NA	Tag-040.A	Endogenous1s	Gene_40.1	5	5
IO	NA	Tag-040	CD86	Endogenous	NA	20190920_UOC REHYB_01_05.RCC	A	:05	195	292	670556	NA	Tag-040.A	Endogenous1s	Gene_40.1	7	7
IO	NA	Tag-040	CD86	Endogenous	NA	20190920_UOC REHYB_01_06.RCC	A	:06	206	313	670556	NA	Tag-040.A	Endogenous1s	Gene_40.1	4	4
IO	NA	Tag-040	CD86	Endogenous	NA	20190920_UOC REHYB_01_07.RCC	A	:07	186	314	670556	NA	Tag-040.A	Endogenous1s	Gene_40.1	3	3
IO	NA	Tag-040	CD86	Endogenous	NA	20190920_UOC REHYB_01_08.RCC	A	:08	177	359	670556	NA	Tag-040.A	Endogenous1s	Gene_40.1	3	3
IO	NA	Tag-040	CD86	Endogenous	NA	20190920_UOC REHYB_01_09.RCC	A	:09	138	410	670556	NA	Tag-040.A	Endogenous1s	Gene_40.1	2	2
IO	NA	Tag-040	CD86	Endogenous	NA	20190920_UOC REHYB_01_10.RCC	A	:10	156	362	670556	NA	Tag-040.A	Endogenous1s	Gene_40.1	1	1
IO	NA	Tag-040	CD86	Endogenous	NA	20190920_UOC REHYB_01_11.RCC	A	:11	149	380	670556	NA	Tag-040.A	Endogenous1s	Gene_40.1	4	4
IO	NA	Tag-040	CD86	Endogenous	NA	20190920_UOC REHYB_01_12.RCC	A	:12	91	388	670556	NA	Tag-040.A	Endogenous1s	Gene_40.1	3	3
IO	NA	Tag-041	ICOS	Endogenous	NA	20190920_UOC REHYB_01_01.RCC	A	:01	375	100	2679337	NA	Tag-041.A	Endogenous1s	Gene_41.1	71	71
IO	NA	Tag-041	ICOS	Endogenous	NA	20190920_UOC REHYB_01_02.RCC	A	:02	347	135	2679337	NA	Tag-041.A	Endogenous1s	Gene_41.1	50	50
IO	NA	Tag-041	ICOS	Endogenous	NA	20190920_UOC REHYB_01_03.RCC	A	:03	343	182	2679337	NA	Tag-041.A	Endogenous1s	Gene_41.1	52	52
IO	NA	Tag-041	ICOS	Endogenous	NA	20190920_UOC REHYB_01_04.RCC	A	:04	296	195	2679337	NA	Tag-041.A	Endogenous1s	Gene_41.1	84	84
IO	NA	Tag-041	ICOS	Endogenous	NA	20190920_UOC REHYB_01_05.RCC	A	:05	195	292	670556	NA	Tag-041.A	Endogenous1s	Gene_41.1	24	24
IO	NA	Tag-041	ICOS	Endogenous	NA	20190920_UOC REHYB_01_06.RCC	A	:06	206	313	670556	NA	Tag-041.A	Endogenous1s	Gene_41.1	31	31
IO	NA	Tag-041	ICOS	Endogenous	NA	20190920_UOC REHYB_01_07.RCC	A	:07	186	314	670556	NA	Tag-041.A	Endogenous1s	Gene_41.1	32	32
IO	NA	Tag-041	ICOS	Endogenous	NA	20190920_UOC REHYB_01_08.RCC	A	:08	177	359	670556	NA	Tag-041.A	Endogenous1s	Gene_41.1	15	15
IO	NA	Tag-041	ICOS	Endogenous	NA	20190920_UOC REHYB_01_09.RCC	A	:09	138	410	670556	NA	Tag-041.A	Endogenous1s	Gene_41.1	13	13
IO	NA	Tag-041	ICOS	Endogenous	NA	20190920_UOC REHYB_01_10.RCC	A	:10	156	362	670556	NA	Tag-041.A	Endogenous1s	Gene_41.1	28	28
IO	NA	Tag-041	ICOS	Endogenous	NA	20190920_UOC REHYB_01_11.RCC	A	:11	149	380	670556	NA	Tag-041.A	Endogenous1s	Gene_41.1	18	18
IO	NA	Tag-041	ICOS	Endogenous	NA	20190920_UOC REHYB_01_12.RCC	A	:12	91	388	670556	NA	Tag-041.A	Endogenous1s	Gene_41.1	29	29
IO	NA	Tag-042	PD-L2	Endogenous	NA	20190920_UOC REHYB_01_01.RCC	A	:01	375	100	2679337	NA	Tag-042.A	Endogenous1s	Gene_42.1	61	61
IO	NA	Tag-042	PD-L2	Endogenous	NA	20190920_UOC REHYB_01_02.RCC	A	:02	347	135	2679337	NA	Tag-042.A	Endogenous1s	Gene_42.1	55	55
IO	NA	Tag-042	PD-L2	Endogenous	NA	20190920_UOC REHYB_01_03.RCC	A	:03	343	182	2679337	NA	Tag-042.A	Endogenous1s	Gene_42.1	58	58
IO	NA	Tag-042	PD-L2	Endogenous	NA	20190920_UOC REHYB_01_04.RCC	A	:04	296	195	2679337	NA	Tag-042.A	Endogenous1s	Gene_42.1	70	70
IO	NA	Tag-042	PD-L2	Endogenous	NA	20190920_UOC REHYB_01_05.RCC	A	:05	195	292	670556	NA	Tag-042.A	Endogenous1s	Gene_42.1	31	31
IO	NA	Tag-042	PD-L2	Endogenous	NA	20190920_UOC REHYB_01_06.RCC	A	:06	206	313	670556	NA	Tag-042.A	Endogenous1s	Gene_42.1	32	32
IO	NA	Tag-042	PD-L2	Endogenous	NA	20190920_UOC REHYB_01_07.RCC	A	:07	186	314	670556	NA	Tag-042.A	Endogenous1s	Gene_42.1	20	20
IO	NA	Tag-042	PD-L2	Endogenous	NA	20190920_UOC REHYB_01_08.RCC	A	:08	177	359	670556	NA	Tag-042.A	Endogenous1s	Gene_42.1	11	11
IO	NA	Tag-042	PD-L2	Endogenous	NA	20190920_UOC REHYB_01_09.RCC	A	:09	138	410	670556	NA	Tag-042.A	Endogenous1s	Gene_42.1	9	9
IO	NA	Tag-042	PD-L2	Endogenous	NA	20190920_UOC REHYB_01_10.RCC	A	:10	156	362	670556	NA	Tag-042.A	Endogenous1s	Gene_42.1	23	23
IO	NA	Tag-042	PD-L2	Endogenous	NA	20190920_UOC REHYB_01_11.RCC	A	:11	149	380	670556	NA	Tag-042.A	Endogenous1s	Gene_42.1	10	10
IO	NA	Tag-042	PD-L2	Endogenous	NA	20190920_UOC REHYB_01_12.RCC	A	:12	91	388	670556	NA	Tag-042.A	Endogenous1s	Gene_42.1	20	20
IO	NA	Tag-043	CD40	Endogenous	NA	20190920_UOC REHYB_01_01.RCC	A	:01	375	100	2679337	NA	Tag-043.A	Endogenous1s	Gene_43.1	97	97
IO	NA	Tag-043	CD40	Endogenous	NA	20190920_UOC REHYB_01_02.RCC	A	:02	347	135	2679337	NA	Tag-043.A	Endogenous1s	Gene_43.1	78	78
IO	NA	Tag-043	CD40	Endogenous	NA	20190920_UOC REHYB_01_03.RCC	A	:03	343	182	2679337	NA	Tag-043.A	Endogenous1s	Gene_43.1	86	86
IO	NA	Tag-043	CD40	Endogenous	NA	20190920_UOC REHYB_01_04.RCC	A	:04	296	195	2679337	NA	Tag-043.A	Endogenous1s	Gene_43.1	95	95
IO	NA	Tag-043	CD40	Endogenous	NA	20190920_UOC REHYB_01_05.RCC	A	:05	195	292	670556	NA	Tag-043.A	Endogenous1s	Gene_43.1	32	32
IO	NA	Tag-043	CD40	Endogenous	NA	20190920_UOC REHYB_01_06.RCC	A	:06	206	313	670556	NA	Tag-043.A	Endogenous1s	Gene_43.1	42	42
IO	NA	Tag-043	CD40	Endogenous	NA	20190920_UOC REHYB_01_07.RCC	A	:07	186	314	670556	NA	Tag-043.A	Endogenous1s	Gene_43.1	44	44
IO	NA	Tag-043	CD40	Endogenous	NA	20190920_UOC REHYB_01_08.RCC	A	:08	177	359	670556	NA	Tag-043.A	Endogenous1s	Gene_43.1	84	84
IO	NA	Tag-043	CD40	Endogenous	NA	20190920_UOC REHYB_01_09.RCC	A	:09	138	410	670556	NA	Tag-043.A	Endogenous1s	Gene_43.1	23	23
IO	NA	Tag-043	CD40	Endogenous	NA	20190920_UOC REHYB_01_10.RCC	A	:10	156	362	670556	NA	Tag-043.A	Endogenous1s	Gene_43.1	85	85
IO	NA	Tag-043	CD40	Endogenous	NA	20190920_UOC REHYB_01_11.RCC	A	:11	149	380	670556	NA	Tag-043.A	Endogenous1s	Gene_43.1	75	75
IO	NA	Tag-043	CD40	Endogenous	NA	20190920_UOC REHYB_01_12.RCC	A	:12	91	388	670556	NA	Tag-043.A	Endogenous1s	Gene_43.1	100	100
IO	NA	Tag-044	NA	Endogenous	NA	20190920_UOC REHYB_01_01.RCC	A	:01	375	100	2679337	NA	Tag-044.A	Endogenous1s	Gene_44.1	39	39
IO	NA	Tag-044	NA	Endogenous	NA	20190920_UOC REHYB_01_02.RCC	A	:02	347	135	2679337	NA	Tag-044.A	Endogenous1s	Gene_44.1	29	29
IO	NA	Tag-044	NA	Endogenous	NA	20190920_UOC REHYB_01_03.RCC	A	:03	343	182	2679337	NA	Tag-044.A	Endogenous1s	Gene_44.1	29	29
IO	NA	Tag-044	NA	Endogenous	NA	20190920_UOC REHYB_01_04.RCC	A	:04	296	195	2679337	NA	Tag-044.A	Endogenous1s	Gene_44.1	45	45
IO	NA	Tag-044	NA	Endogenous	NA	20190920_UOC REHYB_01_05.RCC	A	:05	195	292	670556	NA	Tag-044.A	Endogenous1s	Gene_44.1	27	27
IO	NA	Tag-044	NA	Endogenous	NA	20190920_UOC REHYB_01_06.RCC	A	:06	206	313	670556	NA	Tag-044.A	Endogenous1s	Gene_44.1	30	30
IO	NA	Tag-044	NA	Endogenous	NA	20190920_UOC REHYB_01_07.RCC	A	:07	186	314	670556	NA	Tag-044.A	Endogenous1s	Gene_44.1	25	25
IO	NA	Tag-044	NA	Endogenous	NA	20190920_UOC REHYB_01_08.RCC	A	:08	177	359	670556	NA	Tag-044.A	Endogenous1s	Gene_44.1	38	38
IO	NA	Tag-044	NA	Endogenous	NA	20190920_UOC REHYB_01_09.RCC	A	:09	138	410	670556	NA	Tag-044.A	Endogenous1s	Gene_44.1	26	26
IO	NA	Tag-044	NA	Endogenous	NA	20190920_UOC REHYB_01_10.RCC	A	:10	156	362	670556	NA	Tag-044.A	Endogenous1s	Gene_44.1	30	30
IO	NA	Tag-044	NA	Endogenous	NA	20190920_UOC REHYB_01_11.RCC	A	:11	149	380	670556	NA	Tag-044.A	Endogenous1s	Gene_44.1	19	19
IO	NA	Tag-044	NA	Endogenous	NA	20190920_UOC REHYB_01_12.RCC	A	:12	91	388	670556	NA	Tag-044.A	Endogenous1s	Gene_44.1	36	36
IO	NA	Tag-045	CD44	Endogenous	NA	20190920_UOC REHYB_01_01.RCC	A	:01	375	100	2679337	NA	Tag-045.A	Endogenous1s	Gene_45.1	191	191
IO	NA	Tag-045	CD44	Endogenous	NA	20190920_UOC REHYB_01_02.RCC	A	:02	347	135	2679337	NA	Tag-045.A	Endogenous1s	Gene_45.1	150	150
IO	NA	Tag-045	CD44	Endogenous	NA	20190920_UOC REHYB_01_03.RCC	A	:03	343	182	2679337	NA	Tag-045.A	Endogenous1s	Gene_45.1	182	182
IO	NA	Tag-045	CD44	Endogenous	NA	20190920_UOC REHYB_01_04.RCC	A	:04	296	195	2679337	NA	Tag-045.A	Endogenous1s	Gene_45.1	273	273
IO	NA	Tag-045	CD44	Endogenous	NA	20190920_UOC REHYB_01_05.RCC	A	:05	195	292	670556	NA	Tag-045.A	Endogenous1s	Gene_45.1	169	169
IO	NA	Tag-045	CD44	Endogenous	NA	20190920_UOC REHYB_01_06.RCC	A	:06	206	313	670556	NA	Tag-045.A	Endogenous1s	Gene_45.1	207	207
IO	NA	Tag-045	CD44	Endogenous	NA	20190920_UOC REHYB_01_07.RCC	A	:07	186	314	670556	NA	Tag-045.A	Endogenous1s	Gene_45.1	269	269
IO	NA	Tag-045	CD44	Endogenous	NA	20190920_UOC REHYB_01_08.RCC	A	:08	177	359	670556	NA	Tag-045.A	Endogenous1s	Gene_45.1	1118	1118
IO	NA	Tag-045	CD44	Endogenous	NA	20190920_UOC REHYB_01_09.RCC	A	:09	138	410	670556	NA	Tag-045.A	Endogenous1s	Gene_45.1	364	364
IO	NA	Tag-045	CD44	Endogenous	NA	20190920_UOC REHYB_01_10.RCC	A	:10	156	362	670556	NA	Tag-045.A	Endogenous1s	Gene_45.1	647	647
IO	NA	Tag-045	CD44	Endogenous	NA	20190920_UOC REHYB_01_11.RCC	A	:11	149	380	670556	NA	Tag-045.A	Endogenous1s	Gene_45.1	662	662
IO	NA	Tag-045	CD44	Endogenous	NA	20190920_UOC REHYB_01_12.RCC	A	:12	91	388	670556	NA	Tag-045.A	Endogenous1s	Gene_45.1	1892	1892
IO	NA	Tag-046	CD27	Endogenous	NA	20190920_UOC REHYB_01_01.RCC	A	:01	375	100	2679337	NA	Tag-046.A	Endogenous1s	Gene_46.1	13	13
IO	NA	Tag-046	CD27	Endogenous	NA	20190920_UOC REHYB_01_02.RCC	A	:02	347	135	2679337	NA	Tag-046.A	Endogenous1s	Gene_46.1	19	19
IO	NA	Tag-046	CD27	Endogenous	NA	20190920_UOC REHYB_01_03.RCC	A	:03	343	182	2679337	NA	Tag-046.A	Endogenous1s	Gene_46.1	13	13
IO	NA	Tag-046	CD27	Endogenous	NA	20190920_UOC REHYB_01_04.RCC	A	:04	296	195	2679337	NA	Tag-046.A	Endogenous1s	Gene_46.1	18	18
IO	NA	Tag-046	CD27	Endogenous	NA	20190920_UOC REHYB_01_05.RCC	A	:05	195	292	670556	NA	Tag-046.A	Endogenous1s	Gene_46.1	9	9
IO	NA	Tag-046	CD27	Endogenous	NA	20190920_UOC REHYB_01_06.RCC	A	:06	206	313	670556	NA	Tag-046.A	Endogenous1s	Gene_46.1	7	7
IO	NA	Tag-046	CD27	Endogenous	NA	20190920_UOC REHYB_01_07.RCC	A	:07	186	314	670556	NA	Tag-046.A	Endogenous1s	Gene_46.1	9	9
IO	NA	Tag-046	CD27	Endogenous	NA	20190920_UOC REHYB_01_08.RCC	A	:08	177	359	670556	NA	Tag-046.A	Endogenous1s	Gene_46.1	5	5
IO	NA	Tag-046	CD27	Endogenous	NA	20190920_UOC REHYB_01_09.RCC	A	:09	138	410	670556	NA	Tag-046.A	Endogenous1s	Gene_46.1	5	5
IO	NA	Tag-046	CD27	Endogenous	NA	20190920_UOC REHYB_01_10.RCC	A	:10	156	362	670556	NA	Tag-046.A	Endogenous1s	Gene_46.1	6	6
IO	NA	Tag-046	CD27	Endogenous	NA	20190920_UOC REHYB_01_11.RCC	A	:11	149	380	670556	NA	Tag-046.A	Endogenous1s	Gene_46.1	5	5
IO	NA	Tag-046	CD27	Endogenous	NA	20190920_UOC REHYB_01_12.RCC	A	:12	91	388	670556	NA	Tag-046.A	Endogenous1s	Gene_46.1	8	8
IO	NA	Tag-047	CD45RO	Endogenous	NA	20190920_UOC REHYB_01_01.RCC	A	:01	375	100	2679337	NA	Tag-047.A	Endogenous1s	Gene_47.1	172	172
IO	NA	Tag-047	CD45RO	Endogenous	NA	20190920_UOC REHYB_01_02.RCC	A	:02	347	135	2679337	NA	Tag-047.A	Endogenous1s	Gene_47.1	137	137
IO	NA	Tag-047	CD45RO	Endogenous	NA	20190920_UOC REHYB_01_03.RCC	A	:03	343	182	2679337	NA	Tag-047.A	Endogenous1s	Gene_47.1	142	142
IO	NA	Tag-047	CD45RO	Endogenous	NA	20190920_UOC REHYB_01_04.RCC	A	:04	296	195	2679337	NA	Tag-047.A	Endogenous1s	Gene_47.1	200	200
IO	NA	Tag-047	CD45RO	Endogenous	NA	20190920_UOC REHYB_01_05.RCC	A	:05	195	292	670556	NA	Tag-047.A	Endogenous1s	Gene_47.1	39	39
IO	NA	Tag-047	CD45RO	Endogenous	NA	20190920_UOC REHYB_01_06.RCC	A	:06	206	313	670556	NA	Tag-047.A	Endogenous1s	Gene_47.1	62	62
IO	NA	Tag-047	CD45RO	Endogenous	NA	20190920_UOC REHYB_01_07.RCC	A	:07	186	314	670556	NA	Tag-047.A	Endogenous1s	Gene_47.1	49	49
IO	NA	Tag-047	CD45RO	Endogenous	NA	20190920_UOC REHYB_01_08.RCC	A	:08	177	359	670556	NA	Tag-047.A	Endogenous1s	Gene_47.1	84	84
IO	NA	Tag-047	CD45RO	Endogenous	NA	20190920_UOC REHYB_01_09.RCC	A	:09	138	410	670556	NA	Tag-047.A	Endogenous1s	Gene_47.1	151	151
IO	NA	Tag-047	CD45RO	Endogenous	NA	20190920_UOC REHYB_01_10.RCC	A	:10	156	362	670556	NA	Tag-047.A	Endogenous1s	Gene_47.1	141	141
IO	NA	Tag-047	CD45RO	Endogenous	NA	20190920_UOC REHYB_01_11.RCC	A	:11	149	380	670556	NA	Tag-047.A	Endogenous1s	Gene_47.1	80	80
IO	NA	Tag-047	CD45RO	Endogenous	NA	20190920_UOC REHYB_01_12.RCC	A	:12	91	388	670556	NA	Tag-047.A	Endogenous1s	Gene_47.1	416	416
IO	NA	Tag-048	FoxP3	Endogenous	NA	20190920_UOC REHYB_01_01.RCC	A	:01	375	100	2679337	NA	Tag-048.A	Endogenous1s	Gene_48.1	68	68
IO	NA	Tag-048	FoxP3	Endogenous	NA	20190920_UOC REHYB_01_02.RCC	A	:02	347	135	2679337	NA	Tag-048.A	Endogenous1s	Gene_48.1	74	74
IO	NA	Tag-048	FoxP3	Endogenous	NA	20190920_UOC REHYB_01_03.RCC	A	:03	343	182	2679337	NA	Tag-048.A	Endogenous1s	Gene_48.1	77	77
IO	NA	Tag-048	FoxP3	Endogenous	NA	20190920_UOC REHYB_01_04.RCC	A	:04	296	195	2679337	NA	Tag-048.A	Endogenous1s	Gene_48.1	77	77
IO	NA	Tag-048	FoxP3	Endogenous	NA	20190920_UOC REHYB_01_05.RCC	A	:05	195	292	670556	NA	Tag-048.A	Endogenous1s	Gene_48.1	25	25
IO	NA	Tag-048	FoxP3	Endogenous	NA	20190920_UOC REHYB_01_06.RCC	A	:06	206	313	670556	NA	Tag-048.A	Endogenous1s	Gene_48.1	25	25
IO	NA	Tag-048	FoxP3	Endogenous	NA	20190920_UOC REHYB_01_07.RCC	A	:07	186	314	670556	NA	Tag-048.A	Endogenous1s	Gene_48.1	12	12
IO	NA	Tag-048	FoxP3	Endogenous	NA	20190920_UOC REHYB_01_08.RCC	A	:08	177	359	670556	NA	Tag-048.A	Endogenous1s	Gene_48.1	13	13
IO	NA	Tag-048	FoxP3	Endogenous	NA	20190920_UOC REHYB_01_09.RCC	A	:09	138	410	670556	NA	Tag-048.A	Endogenous1s	Gene_48.1	9	9
IO	NA	Tag-048	FoxP3	Endogenous	NA	20190920_UOC REHYB_01_10.RCC	A	:10	156	362	670556	NA	Tag-048.A	Endogenous1s	Gene_48.1	15	15
IO	NA	Tag-048	FoxP3	Endogenous	NA	20190920_UOC REHYB_01_11.RCC	A	:11	149	380	670556	NA	Tag-048.A	Endogenous1s	Gene_48.1	19	19
IO	NA	Tag-048	FoxP3	Endogenous	NA	20190920_UOC REHYB_01_12.RCC	A	:12	91	388	670556	NA	Tag-048.A	Endogenous1s	Gene_48.1	12	12
IO	NA	Tag-049	CD34	Endogenous	NA	20190920_UOC REHYB_01_01.RCC	A	:01	375	100	2679337	NA	Tag-049.A	Endogenous1s	Gene_49.1	855	855
IO	NA	Tag-049	CD34	Endogenous	NA	20190920_UOC REHYB_01_02.RCC	A	:02	347	135	2679337	NA	Tag-049.A	Endogenous1s	Gene_49.1	841	841
IO	NA	Tag-049	CD34	Endogenous	NA	20190920_UOC REHYB_01_03.RCC	A	:03	343	182	2679337	NA	Tag-049.A	Endogenous1s	Gene_49.1	1000	1000
IO	NA	Tag-049	CD34	Endogenous	NA	20190920_UOC REHYB_01_04.RCC	A	:04	296	195	2679337	NA	Tag-049.A	Endogenous1s	Gene_49.1	747	747
IO	NA	Tag-049	CD34	Endogenous	NA	20190920_UOC REHYB_01_05.RCC	A	:05	195	292	670556	NA	Tag-049.A	Endogenous1s	Gene_49.1	585	585
IO	NA	Tag-049	CD34	Endogenous	NA	20190920_UOC REHYB_01_06.RCC	A	:06	206	313	670556	NA	Tag-049.A	Endogenous1s	Gene_49.1	556	556
IO	NA	Tag-049	CD34	Endogenous	NA	20190920_UOC REHYB_01_07.RCC	A	:07	186	314	670556	NA	Tag-049.A	Endogenous1s	Gene_49.1	532	532
IO	NA	Tag-049	CD34	Endogenous	NA	20190920_UOC REHYB_01_08.RCC	A	:08	177	359	670556	NA	Tag-049.A	Endogenous1s	Gene_49.1	830	830
IO	NA	Tag-049	CD34	Endogenous	NA	20190920_UOC REHYB_01_09.RCC	A	:09	138	410	670556	NA	Tag-049.A	Endogenous1s	Gene_49.1	207	207
IO	NA	Tag-049	CD34	Endogenous	NA	20190920_UOC REHYB_01_10.RCC	A	:10	156	362	670556	NA	Tag-049.A	Endogenous1s	Gene_49.1	463	463
IO	NA	Tag-049	CD34	Endogenous	NA	20190920_UOC REHYB_01_11.RCC	A	:11	149	380	670556	NA	Tag-049.A	Endogenous1s	Gene_49.1	547	547
IO	NA	Tag-049	CD34	Endogenous	NA	20190920_UOC REHYB_01_12.RCC	A	:12	91	388	670556	NA	Tag-049.A	Endogenous1s	Gene_49.1	894	894
IO	NA	Tag-050	CD66b	Endogenous	NA	20190920_UOC REHYB_01_01.RCC	A	:01	375	100	2679337	NA	Tag-050.A	Endogenous1s	Gene_50.1	48	48
IO	NA	Tag-050	CD66b	Endogenous	NA	20190920_UOC REHYB_01_02.RCC	A	:02	347	135	2679337	NA	Tag-050.A	Endogenous1s	Gene_50.1	31	31
IO	NA	Tag-050	CD66b	Endogenous	NA	20190920_UOC REHYB_01_03.RCC	A	:03	343	182	2679337	NA	Tag-050.A	Endogenous1s	Gene_50.1	43	43
IO	NA	Tag-050	CD66b	Endogenous	NA	20190920_UOC REHYB_01_04.RCC	A	:04	296	195	2679337	NA	Tag-050.A	Endogenous1s	Gene_50.1	35	35
IO	NA	Tag-050	CD66b	Endogenous	NA	20190920_UOC REHYB_01_05.RCC	A	:05	195	292	670556	NA	Tag-050.A	Endogenous1s	Gene_50.1	45	45
IO	NA	Tag-050	CD66b	Endogenous	NA	20190920_UOC REHYB_01_06.RCC	A	:06	206	313	670556	NA	Tag-050.A	Endogenous1s	Gene_50.1	29	29
IO	NA	Tag-050	CD66b	Endogenous	NA	20190920_UOC REHYB_01_07.RCC	A	:07	186	314	670556	NA	Tag-050.A	Endogenous1s	Gene_50.1	16	16
IO	NA	Tag-050	CD66b	Endogenous	NA	20190920_UOC REHYB_01_08.RCC	A	:08	177	359	670556	NA	Tag-050.A	Endogenous1s	Gene_50.1	19	19
IO	NA	Tag-050	CD66b	Endogenous	NA	20190920_UOC REHYB_01_09.RCC	A	:09	138	410	670556	NA	Tag-050.A	Endogenous1s	Gene_50.1	153	153
IO	NA	Tag-050	CD66b	Endogenous	NA	20190920_UOC REHYB_01_10.RCC	A	:10	156	362	670556	NA	Tag-050.A	Endogenous1s	Gene_50.1	10	10
IO	NA	Tag-050	CD66b	Endogenous	NA	20190920_UOC REHYB_01_11.RCC	A	:11	149	380	670556	NA	Tag-050.A	Endogenous1s	Gene_50.1	15	15
IO	NA	Tag-050	CD66b	Endogenous	NA	20190920_UOC REHYB_01_12.RCC	A	:12	91	388	670556	NA	Tag-050.A	Endogenous1s	Gene_50.1	57	57
IO	NA	Tag-051	FAPa	Endogenous	NA	20190920_UOC REHYB_01_01.RCC	A	:01	375	100	2679337	NA	Tag-051.A	Endogenous1s	Gene_51.1	120	120
IO	NA	Tag-051	FAPa	Endogenous	NA	20190920_UOC REHYB_01_02.RCC	A	:02	347	135	2679337	NA	Tag-051.A	Endogenous1s	Gene_51.1	92	92
IO	NA	Tag-051	FAPa	Endogenous	NA	20190920_UOC REHYB_01_03.RCC	A	:03	343	182	2679337	NA	Tag-051.A	Endogenous1s	Gene_51.1	113	113
IO	NA	Tag-051	FAPa	Endogenous	NA	20190920_UOC REHYB_01_04.RCC	A	:04	296	195	2679337	NA	Tag-051.A	Endogenous1s	Gene_51.1	111	111
IO	NA	Tag-051	FAPa	Endogenous	NA	20190920_UOC REHYB_01_05.RCC	A	:05	195	292	670556	NA	Tag-051.A	Endogenous1s	Gene_51.1	28	28
IO	NA	Tag-051	FAPa	Endogenous	NA	20190920_UOC REHYB_01_06.RCC	A	:06	206	313	670556	NA	Tag-051.A	Endogenous1s	Gene_51.1	38	38
IO	NA	Tag-051	FAPa	Endogenous	NA	20190920_UOC REHYB_01_07.RCC	A	:07	186	314	670556	NA	Tag-051.A	Endogenous1s	Gene_51.1	26	26
IO	NA	Tag-051	FAPa	Endogenous	NA	20190920_UOC REHYB_01_08.RCC	A	:08	177	359	670556	NA	Tag-051.A	Endogenous1s	Gene_51.1	27	27
IO	NA	Tag-051	FAPa	Endogenous	NA	20190920_UOC REHYB_01_09.RCC	A	:09	138	410	670556	NA	Tag-051.A	Endogenous1s	Gene_51.1	4	4
IO	NA	Tag-051	FAPa	Endogenous	NA	20190920_UOC REHYB_01_10.RCC	A	:10	156	362	670556	NA	Tag-051.A	Endogenous1s	Gene_51.1	39	39
IO	NA	Tag-051	FAPa	Endogenous	NA	20190920_UOC REHYB_01_11.RCC	A	:11	149	380	670556	NA	Tag-051.A	Endogenous1s	Gene_51.1	48	48
IO	NA	Tag-051	FAPa	Endogenous	NA	20190920_UOC REHYB_01_12.RCC	A	:12	91	388	670556	NA	Tag-051.A	Endogenous1s	Gene_51.1	35	35
IO	NA	Tag-052	CD14	Endogenous	NA	20190920_UOC REHYB_01_01.RCC	A	:01	375	100	2679337	NA	Tag-052.A	Endogenous1s	Gene_52.1	112	112
IO	NA	Tag-052	CD14	Endogenous	NA	20190920_UOC REHYB_01_02.RCC	A	:02	347	135	2679337	NA	Tag-052.A	Endogenous1s	Gene_52.1	76	76
IO	NA	Tag-052	CD14	Endogenous	NA	20190920_UOC REHYB_01_03.RCC	A	:03	343	182	2679337	NA	Tag-052.A	Endogenous1s	Gene_52.1	89	89
IO	NA	Tag-052	CD14	Endogenous	NA	20190920_UOC REHYB_01_04.RCC	A	:04	296	195	2679337	NA	Tag-052.A	Endogenous1s	Gene_52.1	97	97
IO	NA	Tag-052	CD14	Endogenous	NA	20190920_UOC REHYB_01_05.RCC	A	:05	195	292	670556	NA	Tag-052.A	Endogenous1s	Gene_52.1	36	36
IO	NA	Tag-052	CD14	Endogenous	NA	20190920_UOC REHYB_01_06.RCC	A	:06	206	313	670556	NA	Tag-052.A	Endogenous1s	Gene_52.1	45	45
IO	NA	Tag-052	CD14	Endogenous	NA	20190920_UOC REHYB_01_07.RCC	A	:07	186	314	670556	NA	Tag-052.A	Endogenous1s	Gene_52.1	35	35
IO	NA	Tag-052	CD14	Endogenous	NA	20190920_UOC REHYB_01_08.RCC	A	:08	177	359	670556	NA	Tag-052.A	Endogenous1s	Gene_52.1	53	53
IO	NA	Tag-052	CD14	Endogenous	NA	20190920_UOC REHYB_01_09.RCC	A	:09	138	410	670556	NA	Tag-052.A	Endogenous1s	Gene_52.1	45	45
IO	NA	Tag-052	CD14	Endogenous	NA	20190920_UOC REHYB_01_10.RCC	A	:10	156	362	670556	NA	Tag-052.A	Endogenous1s	Gene_52.1	55	55
IO	NA	Tag-052	CD14	Endogenous	NA	20190920_UOC REHYB_01_11.RCC	A	:11	149	380	670556	NA	Tag-052.A	Endogenous1s	Gene_52.1	47	47
IO	NA	Tag-052	CD14	Endogenous	NA	20190920_UOC REHYB_01_12.RCC	A	:12	91	388	670556	NA	Tag-052.A	Endogenous1s	Gene_52.1	67	67
IO	NA	Tag-053	CD163	Endogenous	NA	20190920_UOC REHYB_01_01.RCC	A	:01	375	100	2679337	NA	Tag-053.A	Endogenous1s	Gene_53.1	24	24
IO	NA	Tag-053	CD163	Endogenous	NA	20190920_UOC REHYB_01_02.RCC	A	:02	347	135	2679337	NA	Tag-053.A	Endogenous1s	Gene_53.1	27	27
IO	NA	Tag-053	CD163	Endogenous	NA	20190920_UOC REHYB_01_03.RCC	A	:03	343	182	2679337	NA	Tag-053.A	Endogenous1s	Gene_53.1	28	28
IO	NA	Tag-053	CD163	Endogenous	NA	20190920_UOC REHYB_01_04.RCC	A	:04	296	195	2679337	NA	Tag-053.A	Endogenous1s	Gene_53.1	22	22
IO	NA	Tag-053	CD163	Endogenous	NA	20190920_UOC REHYB_01_05.RCC	A	:05	195	292	670556	NA	Tag-053.A	Endogenous1s	Gene_53.1	29	29
IO	NA	Tag-053	CD163	Endogenous	NA	20190920_UOC REHYB_01_06.RCC	A	:06	206	313	670556	NA	Tag-053.A	Endogenous1s	Gene_53.1	31	31
IO	NA	Tag-053	CD163	Endogenous	NA	20190920_UOC REHYB_01_07.RCC	A	:07	186	314	670556	NA	Tag-053.A	Endogenous1s	Gene_53.1	20	20
IO	NA	Tag-053	CD163	Endogenous	NA	20190920_UOC REHYB_01_08.RCC	A	:08	177	359	670556	NA	Tag-053.A	Endogenous1s	Gene_53.1	54	54
IO	NA	Tag-053	CD163	Endogenous	NA	20190920_UOC REHYB_01_09.RCC	A	:09	138	410	670556	NA	Tag-053.A	Endogenous1s	Gene_53.1	43	43
IO	NA	Tag-053	CD163	Endogenous	NA	20190920_UOC REHYB_01_10.RCC	A	:10	156	362	670556	NA	Tag-053.A	Endogenous1s	Gene_53.1	39	39
IO	NA	Tag-053	CD163	Endogenous	NA	20190920_UOC REHYB_01_11.RCC	A	:11	149	380	670556	NA	Tag-053.A	Endogenous1s	Gene_53.1	48	48
IO	NA	Tag-053	CD163	Endogenous	NA	20190920_UOC REHYB_01_12.RCC	A	:12	91	388	670556	NA	Tag-053.A	Endogenous1s	Gene_53.1	87	87
IO	NA	Tag-054	NA	Endogenous	NA	20190920_UOC REHYB_01_01.RCC	A	:01	375	100	2679337	NA	Tag-054.A	Endogenous1s	Gene_54.1	3	3
IO	NA	Tag-054	NA	Endogenous	NA	20190920_UOC REHYB_01_02.RCC	A	:02	347	135	2679337	NA	Tag-054.A	Endogenous1s	Gene_54.1	8	8
IO	NA	Tag-054	NA	Endogenous	NA	20190920_UOC REHYB_01_03.RCC	A	:03	343	182	2679337	NA	Tag-054.A	Endogenous1s	Gene_54.1	3	3
IO	NA	Tag-054	NA	Endogenous	NA	20190920_UOC REHYB_01_04.RCC	A	:04	296	195	2679337	NA	Tag-054.A	Endogenous1s	Gene_54.1	8	8
IO	NA	Tag-054	NA	Endogenous	NA	20190920_UOC REHYB_01_05.RCC	A	:05	195	292	670556	NA	Tag-054.A	Endogenous1s	Gene_54.1	2	2
IO	NA	Tag-054	NA	Endogenous	NA	20190920_UOC REHYB_01_06.RCC	A	:06	206	313	670556	NA	Tag-054.A	Endogenous1s	Gene_54.1	5	5
IO	NA	Tag-054	NA	Endogenous	NA	20190920_UOC REHYB_01_07.RCC	A	:07	186	314	670556	NA	Tag-054.A	Endogenous1s	Gene_54.1	2	2
IO	NA	Tag-054	NA	Endogenous	NA	20190920_UOC REHYB_01_08.RCC	A	:08	177	359	670556	NA	Tag-054.A	Endogenous1s	Gene_54.1	3	3
IO	NA	Tag-054	NA	Endogenous	NA	20190920_UOC REHYB_01_09.RCC	A	:09	138	410	670556	NA	Tag-054.A	Endogenous1s	Gene_54.1	3	3
IO	NA	Tag-054	NA	Endogenous	NA	20190920_UOC REHYB_01_10.RCC	A	:10	156	362	670556	NA	Tag-054.A	Endogenous1s	Gene_54.1	5	5
IO	NA	Tag-054	NA	Endogenous	NA	20190920_UOC REHYB_01_11.RCC	A	:11	149	380	670556	NA	Tag-054.A	Endogenous1s	Gene_54.1	1	1
IO	NA	Tag-054	NA	Endogenous	NA	20190920_UOC REHYB_01_12.RCC	A	:12	91	388	670556	NA	Tag-054.A	Endogenous1s	Gene_54.1	5	5
IO	NA	Tag-055	NA	Endogenous	NA	20190920_UOC REHYB_01_01.RCC	A	:01	375	100	2679337	NA	Tag-055.A	Endogenous1s	Gene_55.1	8	8
IO	NA	Tag-055	NA	Endogenous	NA	20190920_UOC REHYB_01_02.RCC	A	:02	347	135	2679337	NA	Tag-055.A	Endogenous1s	Gene_55.1	5	5
IO	NA	Tag-055	NA	Endogenous	NA	20190920_UOC REHYB_01_03.RCC	A	:03	343	182	2679337	NA	Tag-055.A	Endogenous1s	Gene_55.1	8	8
IO	NA	Tag-055	NA	Endogenous	NA	20190920_UOC REHYB_01_04.RCC	A	:04	296	195	2679337	NA	Tag-055.A	Endogenous1s	Gene_55.1	7	7
IO	NA	Tag-055	NA	Endogenous	NA	20190920_UOC REHYB_01_05.RCC	A	:05	195	292	670556	NA	Tag-055.A	Endogenous1s	Gene_55.1	2	2
IO	NA	Tag-055	NA	Endogenous	NA	20190920_UOC REHYB_01_06.RCC	A	:06	206	313	670556	NA	Tag-055.A	Endogenous1s	Gene_55.1	2	2
IO	NA	Tag-055	NA	Endogenous	NA	20190920_UOC REHYB_01_07.RCC	A	:07	186	314	670556	NA	Tag-055.A	Endogenous1s	Gene_55.1	6	6
IO	NA	Tag-055	NA	Endogenous	NA	20190920_UOC REHYB_01_08.RCC	A	:08	177	359	670556	NA	Tag-055.A	Endogenous1s	Gene_55.1	7	7
IO	NA	Tag-055	NA	Endogenous	NA	20190920_UOC REHYB_01_09.RCC	A	:09	138	410	670556	NA	Tag-055.A	Endogenous1s	Gene_55.1	4	4
IO	NA	Tag-055	NA	Endogenous	NA	20190920_UOC REHYB_01_10.RCC	A	:10	156	362	670556	NA	Tag-055.A	Endogenous1s	Gene_55.1	5	5
IO	NA	Tag-055	NA	Endogenous	NA	20190920_UOC REHYB_01_11.RCC	A	:11	149	380	670556	NA	Tag-055.A	Endogenous1s	Gene_55.1	8	8
IO	NA	Tag-055	NA	Endogenous	NA	20190920_UOC REHYB_01_12.RCC	A	:12	91	388	670556	NA	Tag-055.A	Endogenous1s	Gene_55.1	10	10
IO	NA	Tag-056	NA	Endogenous	NA	20190920_UOC REHYB_01_01.RCC	A	:01	375	100	2679337	NA	Tag-056.A	Endogenous1s	Gene_56.1	1	1
IO	NA	Tag-056	NA	Endogenous	NA	20190920_UOC REHYB_01_02.RCC	A	:02	347	135	2679337	NA	Tag-056.A	Endogenous1s	Gene_56.1	1	1
IO	NA	Tag-056	NA	Endogenous	NA	20190920_UOC REHYB_01_03.RCC	A	:03	343	182	2679337	NA	Tag-056.A	Endogenous1s	Gene_56.1	1	1
IO	NA	Tag-056	NA	Endogenous	NA	20190920_UOC REHYB_01_04.RCC	A	:04	296	195	2679337	NA	Tag-056.A	Endogenous1s	Gene_56.1	2	2
IO	NA	Tag-056	NA	Endogenous	NA	20190920_UOC REHYB_01_05.RCC	A	:05	195	292	670556	NA	Tag-056.A	Endogenous1s	Gene_56.1	1	1
IO	NA	Tag-056	NA	Endogenous	NA	20190920_UOC REHYB_01_06.RCC	A	:06	206	313	670556	NA	Tag-056.A	Endogenous1s	Gene_56.1	1	1
IO	NA	Tag-056	NA	Endogenous	NA	20190920_UOC REHYB_01_07.RCC	A	:07	186	314	670556	NA	Tag-056.A	Endogenous1s	Gene_56.1	1	1
IO	NA	Tag-056	NA	Endogenous	NA	20190920_UOC REHYB_01_08.RCC	A	:08	177	359	670556	NA	Tag-056.A	Endogenous1s	Gene_56.1	2	2
IO	NA	Tag-056	NA	Endogenous	NA	20190920_UOC REHYB_01_09.RCC	A	:09	138	410	670556	NA	Tag-056.A	Endogenous1s	Gene_56.1	2	2
IO	NA	Tag-056	NA	Endogenous	NA	20190920_UOC REHYB_01_10.RCC	A	:10	156	362	670556	NA	Tag-056.A	Endogenous1s	Gene_56.1	1	1
IO	NA	Tag-056	NA	Endogenous	NA	20190920_UOC REHYB_01_11.RCC	A	:11	149	380	670556	NA	Tag-056.A	Endogenous1s	Gene_56.1	1	1
IO	NA	Tag-056	NA	Endogenous	NA	20190920_UOC REHYB_01_12.RCC	A	:12	91	388	670556	NA	Tag-056.A	Endogenous1s	Gene_56.1	3	3
IO	NA	Tag-057	MART-1/MelanA	Endogenous	NA	20190920_UOC REHYB_01_01.RCC	A	:01	375	100	2679337	NA	Tag-057.A	Endogenous1s	Gene_57.1	49	49
IO	NA	Tag-057	MART-1/MelanA	Endogenous	NA	20190920_UOC REHYB_01_02.RCC	A	:02	347	135	2679337	NA	Tag-057.A	Endogenous1s	Gene_57.1	43	43
IO	NA	Tag-057	MART-1/MelanA	Endogenous	NA	20190920_UOC REHYB_01_03.RCC	A	:03	343	182	2679337	NA	Tag-057.A	Endogenous1s	Gene_57.1	52	52
IO	NA	Tag-057	MART-1/MelanA	Endogenous	NA	20190920_UOC REHYB_01_04.RCC	A	:04	296	195	2679337	NA	Tag-057.A	Endogenous1s	Gene_57.1	70	70
IO	NA	Tag-057	MART-1/MelanA	Endogenous	NA	20190920_UOC REHYB_01_05.RCC	A	:05	195	292	670556	NA	Tag-057.A	Endogenous1s	Gene_57.1	16	16
IO	NA	Tag-057	MART-1/MelanA	Endogenous	NA	20190920_UOC REHYB_01_06.RCC	A	:06	206	313	670556	NA	Tag-057.A	Endogenous1s	Gene_57.1	24	24
IO	NA	Tag-057	MART-1/MelanA	Endogenous	NA	20190920_UOC REHYB_01_07.RCC	A	:07	186	314	670556	NA	Tag-057.A	Endogenous1s	Gene_57.1	17	17
IO	NA	Tag-057	MART-1/MelanA	Endogenous	NA	20190920_UOC REHYB_01_08.RCC	A	:08	177	359	670556	NA	Tag-057.A	Endogenous1s	Gene_57.1	9	9
IO	NA	Tag-057	MART-1/MelanA	Endogenous	NA	20190920_UOC REHYB_01_09.RCC	A	:09	138	410	670556	NA	Tag-057.A	Endogenous1s	Gene_57.1	3	3
IO	NA	Tag-057	MART-1/MelanA	Endogenous	NA	20190920_UOC REHYB_01_10.RCC	A	:10	156	362	670556	NA	Tag-057.A	Endogenous1s	Gene_57.1	17	17
IO	NA	Tag-057	MART-1/MelanA	Endogenous	NA	20190920_UOC REHYB_01_11.RCC	A	:11	149	380	670556	NA	Tag-057.A	Endogenous1s	Gene_57.1	16	16
IO	NA	Tag-057	MART-1/MelanA	Endogenous	NA	20190920_UOC REHYB_01_12.RCC	A	:12	91	388	670556	NA	Tag-057.A	Endogenous1s	Gene_57.1	15	15
IO	NA	Tag-058	NY-ESO-1/CTag1B	Endogenous	NA	20190920_UOC REHYB_01_01.RCC	A	:01	375	100	2679337	NA	Tag-058.A	Endogenous1s	Gene_58.1	109	109
IO	NA	Tag-058	NY-ESO-1/CTag1B	Endogenous	NA	20190920_UOC REHYB_01_02.RCC	A	:02	347	135	2679337	NA	Tag-058.A	Endogenous1s	Gene_58.1	86	86
IO	NA	Tag-058	NY-ESO-1/CTag1B	Endogenous	NA	20190920_UOC REHYB_01_03.RCC	A	:03	343	182	2679337	NA	Tag-058.A	Endogenous1s	Gene_58.1	90	90
IO	NA	Tag-058	NY-ESO-1/CTag1B	Endogenous	NA	20190920_UOC REHYB_01_04.RCC	A	:04	296	195	2679337	NA	Tag-058.A	Endogenous1s	Gene_58.1	112	112
IO	NA	Tag-058	NY-ESO-1/CTag1B	Endogenous	NA	20190920_UOC REHYB_01_05.RCC	A	:05	195	292	670556	NA	Tag-058.A	Endogenous1s	Gene_58.1	26	26
IO	NA	Tag-058	NY-ESO-1/CTag1B	Endogenous	NA	20190920_UOC REHYB_01_06.RCC	A	:06	206	313	670556	NA	Tag-058.A	Endogenous1s	Gene_58.1	21	21
IO	NA	Tag-058	NY-ESO-1/CTag1B	Endogenous	NA	20190920_UOC REHYB_01_07.RCC	A	:07	186	314	670556	NA	Tag-058.A	Endogenous1s	Gene_58.1	25	25
IO	NA	Tag-058	NY-ESO-1/CTag1B	Endogenous	NA	20190920_UOC REHYB_01_08.RCC	A	:08	177	359	670556	NA	Tag-058.A	Endogenous1s	Gene_58.1	25	25
IO	NA	Tag-058	NY-ESO-1/CTag1B	Endogenous	NA	20190920_UOC REHYB_01_09.RCC	A	:09	138	410	670556	NA	Tag-058.A	Endogenous1s	Gene_58.1	13	13
IO	NA	Tag-058	NY-ESO-1/CTag1B	Endogenous	NA	20190920_UOC REHYB_01_10.RCC	A	:10	156	362	670556	NA	Tag-058.A	Endogenous1s	Gene_58.1	19	19
IO	NA	Tag-058	NY-ESO-1/CTag1B	Endogenous	NA	20190920_UOC REHYB_01_11.RCC	A	:11	149	380	670556	NA	Tag-058.A	Endogenous1s	Gene_58.1	32	32
IO	NA	Tag-058	NY-ESO-1/CTag1B	Endogenous	NA	20190920_UOC REHYB_01_12.RCC	A	:12	91	388	670556	NA	Tag-058.A	Endogenous1s	Gene_58.1	22	22
IO	NA	Tag-059	S100b	Endogenous	NA	20190920_UOC REHYB_01_01.RCC	A	:01	375	100	2679337	NA	Tag-059.A	Endogenous1s	Gene_59.1	131	131
IO	NA	Tag-059	S100b	Endogenous	NA	20190920_UOC REHYB_01_02.RCC	A	:02	347	135	2679337	NA	Tag-059.A	Endogenous1s	Gene_59.1	111	111
IO	NA	Tag-059	S100b	Endogenous	NA	20190920_UOC REHYB_01_03.RCC	A	:03	343	182	2679337	NA	Tag-059.A	Endogenous1s	Gene_59.1	92	92
IO	NA	Tag-059	S100b	Endogenous	NA	20190920_UOC REHYB_01_04.RCC	A	:04	296	195	2679337	NA	Tag-059.A	Endogenous1s	Gene_59.1	145	145
IO	NA	Tag-059	S100b	Endogenous	NA	20190920_UOC REHYB_01_05.RCC	A	:05	195	292	670556	NA	Tag-059.A	Endogenous1s	Gene_59.1	42	42
IO	NA	Tag-059	S100b	Endogenous	NA	20190920_UOC REHYB_01_06.RCC	A	:06	206	313	670556	NA	Tag-059.A	Endogenous1s	Gene_59.1	65	65
IO	NA	Tag-059	S100b	Endogenous	NA	20190920_UOC REHYB_01_07.RCC	A	:07	186	314	670556	NA	Tag-059.A	Endogenous1s	Gene_59.1	51	51
IO	NA	Tag-059	S100b	Endogenous	NA	20190920_UOC REHYB_01_08.RCC	A	:08	177	359	670556	NA	Tag-059.A	Endogenous1s	Gene_59.1	48	48
IO	NA	Tag-059	S100b	Endogenous	NA	20190920_UOC REHYB_01_09.RCC	A	:09	138	410	670556	NA	Tag-059.A	Endogenous1s	Gene_59.1	38	38
IO	NA	Tag-059	S100b	Endogenous	NA	20190920_UOC REHYB_01_10.RCC	A	:10	156	362	670556	NA	Tag-059.A	Endogenous1s	Gene_59.1	50	50
IO	NA	Tag-059	S100b	Endogenous	NA	20190920_UOC REHYB_01_11.RCC	A	:11	149	380	670556	NA	Tag-059.A	Endogenous1s	Gene_59.1	56	56
IO	NA	Tag-059	S100b	Endogenous	NA	20190920_UOC REHYB_01_12.RCC	A	:12	91	388	670556	NA	Tag-059.A	Endogenous1s	Gene_59.1	72	72
IO	NA	Tag-060	Bcl-2	Endogenous	NA	20190920_UOC REHYB_01_01.RCC	A	:01	375	100	2679337	NA	Tag-060.A	Endogenous1s	Gene_60.1	1569	1569
IO	NA	Tag-060	Bcl-2	Endogenous	NA	20190920_UOC REHYB_01_02.RCC	A	:02	347	135	2679337	NA	Tag-060.A	Endogenous1s	Gene_60.1	1385	1385
IO	NA	Tag-060	Bcl-2	Endogenous	NA	20190920_UOC REHYB_01_03.RCC	A	:03	343	182	2679337	NA	Tag-060.A	Endogenous1s	Gene_60.1	1244	1244
IO	NA	Tag-060	Bcl-2	Endogenous	NA	20190920_UOC REHYB_01_04.RCC	A	:04	296	195	2679337	NA	Tag-060.A	Endogenous1s	Gene_60.1	1207	1207
IO	NA	Tag-060	Bcl-2	Endogenous	NA	20190920_UOC REHYB_01_05.RCC	A	:05	195	292	670556	NA	Tag-060.A	Endogenous1s	Gene_60.1	100	100
IO	NA	Tag-060	Bcl-2	Endogenous	NA	20190920_UOC REHYB_01_06.RCC	A	:06	206	313	670556	NA	Tag-060.A	Endogenous1s	Gene_60.1	103	103
IO	NA	Tag-060	Bcl-2	Endogenous	NA	20190920_UOC REHYB_01_07.RCC	A	:07	186	314	670556	NA	Tag-060.A	Endogenous1s	Gene_60.1	106	106
IO	NA	Tag-060	Bcl-2	Endogenous	NA	20190920_UOC REHYB_01_08.RCC	A	:08	177	359	670556	NA	Tag-060.A	Endogenous1s	Gene_60.1	61	61
IO	NA	Tag-060	Bcl-2	Endogenous	NA	20190920_UOC REHYB_01_09.RCC	A	:09	138	410	670556	NA	Tag-060.A	Endogenous1s	Gene_60.1	60	60
IO	NA	Tag-060	Bcl-2	Endogenous	NA	20190920_UOC REHYB_01_10.RCC	A	:10	156	362	670556	NA	Tag-060.A	Endogenous1s	Gene_60.1	103	103
IO	NA	Tag-060	Bcl-2	Endogenous	NA	20190920_UOC REHYB_01_11.RCC	A	:11	149	380	670556	NA	Tag-060.A	Endogenous1s	Gene_60.1	94	94
IO	NA	Tag-060	Bcl-2	Endogenous	NA	20190920_UOC REHYB_01_12.RCC	A	:12	91	388	670556	NA	Tag-060.A	Endogenous1s	Gene_60.1	96	96
IO	NA	Tag-061	EpCAM	Endogenous	NA	20190920_UOC REHYB_01_01.RCC	A	:01	375	100	2679337	NA	Tag-061.A	Endogenous1s	Gene_61.1	4229	4229
IO	NA	Tag-061	EpCAM	Endogenous	NA	20190920_UOC REHYB_01_02.RCC	A	:02	347	135	2679337	NA	Tag-061.A	Endogenous1s	Gene_61.1	3444	3444
IO	NA	Tag-061	EpCAM	Endogenous	NA	20190920_UOC REHYB_01_03.RCC	A	:03	343	182	2679337	NA	Tag-061.A	Endogenous1s	Gene_61.1	3605	3605
IO	NA	Tag-061	EpCAM	Endogenous	NA	20190920_UOC REHYB_01_04.RCC	A	:04	296	195	2679337	NA	Tag-061.A	Endogenous1s	Gene_61.1	3864	3864
IO	NA	Tag-061	EpCAM	Endogenous	NA	20190920_UOC REHYB_01_05.RCC	A	:05	195	292	670556	NA	Tag-061.A	Endogenous1s	Gene_61.1	855	855
IO	NA	Tag-061	EpCAM	Endogenous	NA	20190920_UOC REHYB_01_06.RCC	A	:06	206	313	670556	NA	Tag-061.A	Endogenous1s	Gene_61.1	726	726
IO	NA	Tag-061	EpCAM	Endogenous	NA	20190920_UOC REHYB_01_07.RCC	A	:07	186	314	670556	NA	Tag-061.A	Endogenous1s	Gene_61.1	752	752
IO	NA	Tag-061	EpCAM	Endogenous	NA	20190920_UOC REHYB_01_08.RCC	A	:08	177	359	670556	NA	Tag-061.A	Endogenous1s	Gene_61.1	631	631
IO	NA	Tag-061	EpCAM	Endogenous	NA	20190920_UOC REHYB_01_09.RCC	A	:09	138	410	670556	NA	Tag-061.A	Endogenous1s	Gene_61.1	242	242
IO	NA	Tag-061	EpCAM	Endogenous	NA	20190920_UOC REHYB_01_10.RCC	A	:10	156	362	670556	NA	Tag-061.A	Endogenous1s	Gene_61.1	990	990
IO	NA	Tag-061	EpCAM	Endogenous	NA	20190920_UOC REHYB_01_11.RCC	A	:11	149	380	670556	NA	Tag-061.A	Endogenous1s	Gene_61.1	1408	1408
IO	NA	Tag-061	EpCAM	Endogenous	NA	20190920_UOC REHYB_01_12.RCC	A	:12	91	388	670556	NA	Tag-061.A	Endogenous1s	Gene_61.1	1007	1007
IO	NA	Tag-062	HER2/ErbB2	Endogenous	NA	20190920_UOC REHYB_01_01.RCC	A	:01	375	100	2679337	NA	Tag-062.A	Endogenous1s	Gene_62.1	957	957
IO	NA	Tag-062	HER2/ErbB2	Endogenous	NA	20190920_UOC REHYB_01_02.RCC	A	:02	347	135	2679337	NA	Tag-062.A	Endogenous1s	Gene_62.1	777	777
IO	NA	Tag-062	HER2/ErbB2	Endogenous	NA	20190920_UOC REHYB_01_03.RCC	A	:03	343	182	2679337	NA	Tag-062.A	Endogenous1s	Gene_62.1	1068	1068
IO	NA	Tag-062	HER2/ErbB2	Endogenous	NA	20190920_UOC REHYB_01_04.RCC	A	:04	296	195	2679337	NA	Tag-062.A	Endogenous1s	Gene_62.1	1116	1116
IO	NA	Tag-062	HER2/ErbB2	Endogenous	NA	20190920_UOC REHYB_01_05.RCC	A	:05	195	292	670556	NA	Tag-062.A	Endogenous1s	Gene_62.1	285	285
IO	NA	Tag-062	HER2/ErbB2	Endogenous	NA	20190920_UOC REHYB_01_06.RCC	A	:06	206	313	670556	NA	Tag-062.A	Endogenous1s	Gene_62.1	308	308
IO	NA	Tag-062	HER2/ErbB2	Endogenous	NA	20190920_UOC REHYB_01_07.RCC	A	:07	186	314	670556	NA	Tag-062.A	Endogenous1s	Gene_62.1	279	279
IO	NA	Tag-062	HER2/ErbB2	Endogenous	NA	20190920_UOC REHYB_01_08.RCC	A	:08	177	359	670556	NA	Tag-062.A	Endogenous1s	Gene_62.1	219	219
IO	NA	Tag-062	HER2/ErbB2	Endogenous	NA	20190920_UOC REHYB_01_09.RCC	A	:09	138	410	670556	NA	Tag-062.A	Endogenous1s	Gene_62.1	48	48
IO	NA	Tag-062	HER2/ErbB2	Endogenous	NA	20190920_UOC REHYB_01_10.RCC	A	:10	156	362	670556	NA	Tag-062.A	Endogenous1s	Gene_62.1	331	331
IO	NA	Tag-062	HER2/ErbB2	Endogenous	NA	20190920_UOC REHYB_01_11.RCC	A	:11	149	380	670556	NA	Tag-062.A	Endogenous1s	Gene_62.1	363	363
IO	NA	Tag-062	HER2/ErbB2	Endogenous	NA	20190920_UOC REHYB_01_12.RCC	A	:12	91	388	670556	NA	Tag-062.A	Endogenous1s	Gene_62.1	236	236
IO	NA	Tag-063	PTEN	Endogenous	NA	20190920_UOC REHYB_01_01.RCC	A	:01	375	100	2679337	NA	Tag-063.A	Endogenous1s	Gene_63.1	176	176
IO	NA	Tag-063	PTEN	Endogenous	NA	20190920_UOC REHYB_01_02.RCC	A	:02	347	135	2679337	NA	Tag-063.A	Endogenous1s	Gene_63.1	115	115
IO	NA	Tag-063	PTEN	Endogenous	NA	20190920_UOC REHYB_01_03.RCC	A	:03	343	182	2679337	NA	Tag-063.A	Endogenous1s	Gene_63.1	151	151
IO	NA	Tag-063	PTEN	Endogenous	NA	20190920_UOC REHYB_01_04.RCC	A	:04	296	195	2679337	NA	Tag-063.A	Endogenous1s	Gene_63.1	156	156
IO	NA	Tag-063	PTEN	Endogenous	NA	20190920_UOC REHYB_01_05.RCC	A	:05	195	292	670556	NA	Tag-063.A	Endogenous1s	Gene_63.1	58	58
IO	NA	Tag-063	PTEN	Endogenous	NA	20190920_UOC REHYB_01_06.RCC	A	:06	206	313	670556	NA	Tag-063.A	Endogenous1s	Gene_63.1	62	62
IO	NA	Tag-063	PTEN	Endogenous	NA	20190920_UOC REHYB_01_07.RCC	A	:07	186	314	670556	NA	Tag-063.A	Endogenous1s	Gene_63.1	60	60
IO	NA	Tag-063	PTEN	Endogenous	NA	20190920_UOC REHYB_01_08.RCC	A	:08	177	359	670556	NA	Tag-063.A	Endogenous1s	Gene_63.1	32	32
IO	NA	Tag-063	PTEN	Endogenous	NA	20190920_UOC REHYB_01_09.RCC	A	:09	138	410	670556	NA	Tag-063.A	Endogenous1s	Gene_63.1	10	10
IO	NA	Tag-063	PTEN	Endogenous	NA	20190920_UOC REHYB_01_10.RCC	A	:10	156	362	670556	NA	Tag-063.A	Endogenous1s	Gene_63.1	55	55
IO	NA	Tag-063	PTEN	Endogenous	NA	20190920_UOC REHYB_01_11.RCC	A	:11	149	380	670556	NA	Tag-063.A	Endogenous1s	Gene_63.1	46	46
IO	NA	Tag-063	PTEN	Endogenous	NA	20190920_UOC REHYB_01_12.RCC	A	:12	91	388	670556	NA	Tag-063.A	Endogenous1s	Gene_63.1	45	45
IO	NA	Tag-064	ER alpha	Endogenous	NA	20190920_UOC REHYB_01_01.RCC	A	:01	375	100	2679337	NA	Tag-064.A	Endogenous1s	Gene_64.1	8264	8264
IO	NA	Tag-064	ER alpha	Endogenous	NA	20190920_UOC REHYB_01_02.RCC	A	:02	347	135	2679337	NA	Tag-064.A	Endogenous1s	Gene_64.1	7756	7756
IO	NA	Tag-064	ER alpha	Endogenous	NA	20190920_UOC REHYB_01_03.RCC	A	:03	343	182	2679337	NA	Tag-064.A	Endogenous1s	Gene_64.1	6818	6818
IO	NA	Tag-064	ER alpha	Endogenous	NA	20190920_UOC REHYB_01_04.RCC	A	:04	296	195	2679337	NA	Tag-064.A	Endogenous1s	Gene_64.1	8020	8020
IO	NA	Tag-064	ER alpha	Endogenous	NA	20190920_UOC REHYB_01_05.RCC	A	:05	195	292	670556	NA	Tag-064.A	Endogenous1s	Gene_64.1	943	943
IO	NA	Tag-064	ER alpha	Endogenous	NA	20190920_UOC REHYB_01_06.RCC	A	:06	206	313	670556	NA	Tag-064.A	Endogenous1s	Gene_64.1	1514	1514
IO	NA	Tag-064	ER alpha	Endogenous	NA	20190920_UOC REHYB_01_07.RCC	A	:07	186	314	670556	NA	Tag-064.A	Endogenous1s	Gene_64.1	971	971
IO	NA	Tag-064	ER alpha	Endogenous	NA	20190920_UOC REHYB_01_08.RCC	A	:08	177	359	670556	NA	Tag-064.A	Endogenous1s	Gene_64.1	271	271
IO	NA	Tag-064	ER alpha	Endogenous	NA	20190920_UOC REHYB_01_09.RCC	A	:09	138	410	670556	NA	Tag-064.A	Endogenous1s	Gene_64.1	230	230
IO	NA	Tag-064	ER alpha	Endogenous	NA	20190920_UOC REHYB_01_10.RCC	A	:10	156	362	670556	NA	Tag-064.A	Endogenous1s	Gene_64.1	478	478
IO	NA	Tag-064	ER alpha	Endogenous	NA	20190920_UOC REHYB_01_11.RCC	A	:11	149	380	670556	NA	Tag-064.A	Endogenous1s	Gene_64.1	378	378
IO	NA	Tag-064	ER alpha	Endogenous	NA	20190920_UOC REHYB_01_12.RCC	A	:12	91	388	670556	NA	Tag-064.A	Endogenous1s	Gene_64.1	766	766
IO	NA	Tag-065	PR	Endogenous	NA	20190920_UOC REHYB_01_01.RCC	A	:01	375	100	2679337	NA	Tag-065.A	Endogenous1s	Gene_65.1	116	116
IO	NA	Tag-065	PR	Endogenous	NA	20190920_UOC REHYB_01_02.RCC	A	:02	347	135	2679337	NA	Tag-065.A	Endogenous1s	Gene_65.1	100	100
IO	NA	Tag-065	PR	Endogenous	NA	20190920_UOC REHYB_01_03.RCC	A	:03	343	182	2679337	NA	Tag-065.A	Endogenous1s	Gene_65.1	103	103
IO	NA	Tag-065	PR	Endogenous	NA	20190920_UOC REHYB_01_04.RCC	A	:04	296	195	2679337	NA	Tag-065.A	Endogenous1s	Gene_65.1	109	109
IO	NA	Tag-065	PR	Endogenous	NA	20190920_UOC REHYB_01_05.RCC	A	:05	195	292	670556	NA	Tag-065.A	Endogenous1s	Gene_65.1	87	87
IO	NA	Tag-065	PR	Endogenous	NA	20190920_UOC REHYB_01_06.RCC	A	:06	206	313	670556	NA	Tag-065.A	Endogenous1s	Gene_65.1	108	108
IO	NA	Tag-065	PR	Endogenous	NA	20190920_UOC REHYB_01_07.RCC	A	:07	186	314	670556	NA	Tag-065.A	Endogenous1s	Gene_65.1	79	79
IO	NA	Tag-065	PR	Endogenous	NA	20190920_UOC REHYB_01_08.RCC	A	:08	177	359	670556	NA	Tag-065.A	Endogenous1s	Gene_65.1	35	35
IO	NA	Tag-065	PR	Endogenous	NA	20190920_UOC REHYB_01_09.RCC	A	:09	138	410	670556	NA	Tag-065.A	Endogenous1s	Gene_65.1	13	13
IO	NA	Tag-065	PR	Endogenous	NA	20190920_UOC REHYB_01_10.RCC	A	:10	156	362	670556	NA	Tag-065.A	Endogenous1s	Gene_65.1	53	53
IO	NA	Tag-065	PR	Endogenous	NA	20190920_UOC REHYB_01_11.RCC	A	:11	149	380	670556	NA	Tag-065.A	Endogenous1s	Gene_65.1	64	64
IO	NA	Tag-065	PR	Endogenous	NA	20190920_UOC REHYB_01_12.RCC	A	:12	91	388	670556	NA	Tag-065.A	Endogenous1s	Gene_65.1	62	62
IO	NA	Tag-066	NA	Endogenous	NA	20190920_UOC REHYB_01_01.RCC	A	:01	375	100	2679337	NA	Tag-066.A	Endogenous1s	Gene_66.1	11	11
IO	NA	Tag-066	NA	Endogenous	NA	20190920_UOC REHYB_01_02.RCC	A	:02	347	135	2679337	NA	Tag-066.A	Endogenous1s	Gene_66.1	19	19
IO	NA	Tag-066	NA	Endogenous	NA	20190920_UOC REHYB_01_03.RCC	A	:03	343	182	2679337	NA	Tag-066.A	Endogenous1s	Gene_66.1	17	17
IO	NA	Tag-066	NA	Endogenous	NA	20190920_UOC REHYB_01_04.RCC	A	:04	296	195	2679337	NA	Tag-066.A	Endogenous1s	Gene_66.1	21	21
IO	NA	Tag-066	NA	Endogenous	NA	20190920_UOC REHYB_01_05.RCC	A	:05	195	292	670556	NA	Tag-066.A	Endogenous1s	Gene_66.1	2	2
IO	NA	Tag-066	NA	Endogenous	NA	20190920_UOC REHYB_01_06.RCC	A	:06	206	313	670556	NA	Tag-066.A	Endogenous1s	Gene_66.1	6	6
IO	NA	Tag-066	NA	Endogenous	NA	20190920_UOC REHYB_01_07.RCC	A	:07	186	314	670556	NA	Tag-066.A	Endogenous1s	Gene_66.1	5	5
IO	NA	Tag-066	NA	Endogenous	NA	20190920_UOC REHYB_01_08.RCC	A	:08	177	359	670556	NA	Tag-066.A	Endogenous1s	Gene_66.1	4	4
IO	NA	Tag-066	NA	Endogenous	NA	20190920_UOC REHYB_01_09.RCC	A	:09	138	410	670556	NA	Tag-066.A	Endogenous1s	Gene_66.1	1	1
IO	NA	Tag-066	NA	Endogenous	NA	20190920_UOC REHYB_01_10.RCC	A	:10	156	362	670556	NA	Tag-066.A	Endogenous1s	Gene_66.1	2	2
IO	NA	Tag-066	NA	Endogenous	NA	20190920_UOC REHYB_01_11.RCC	A	:11	149	380	670556	NA	Tag-066.A	Endogenous1s	Gene_66.1	3	3
IO	NA	Tag-066	NA	Endogenous	NA	20190920_UOC REHYB_01_12.RCC	A	:12	91	388	670556	NA	Tag-066.A	Endogenous1s	Gene_66.1	4	4
IO	NA	Tag-067	NA	Endogenous	NA	20190920_UOC REHYB_01_01.RCC	A	:01	375	100	2679337	NA	Tag-067.A	Endogenous1s	Gene_67.1	1	1
IO	NA	Tag-067	NA	Endogenous	NA	20190920_UOC REHYB_01_02.RCC	A	:02	347	135	2679337	NA	Tag-067.A	Endogenous1s	Gene_67.1	1	1
IO	NA	Tag-067	NA	Endogenous	NA	20190920_UOC REHYB_01_03.RCC	A	:03	343	182	2679337	NA	Tag-067.A	Endogenous1s	Gene_67.1	4	4
IO	NA	Tag-067	NA	Endogenous	NA	20190920_UOC REHYB_01_04.RCC	A	:04	296	195	2679337	NA	Tag-067.A	Endogenous1s	Gene_67.1	1	1
IO	NA	Tag-067	NA	Endogenous	NA	20190920_UOC REHYB_01_05.RCC	A	:05	195	292	670556	NA	Tag-067.A	Endogenous1s	Gene_67.1	1	1
IO	NA	Tag-067	NA	Endogenous	NA	20190920_UOC REHYB_01_06.RCC	A	:06	206	313	670556	NA	Tag-067.A	Endogenous1s	Gene_67.1	1	1
IO	NA	Tag-067	NA	Endogenous	NA	20190920_UOC REHYB_01_07.RCC	A	:07	186	314	670556	NA	Tag-067.A	Endogenous1s	Gene_67.1	1	1
IO	NA	Tag-067	NA	Endogenous	NA	20190920_UOC REHYB_01_08.RCC	A	:08	177	359	670556	NA	Tag-067.A	Endogenous1s	Gene_67.1	3	3
IO	NA	Tag-067	NA	Endogenous	NA	20190920_UOC REHYB_01_09.RCC	A	:09	138	410	670556	NA	Tag-067.A	Endogenous1s	Gene_67.1	1	1
IO	NA	Tag-067	NA	Endogenous	NA	20190920_UOC REHYB_01_10.RCC	A	:10	156	362	670556	NA	Tag-067.A	Endogenous1s	Gene_67.1	2	2
IO	NA	Tag-067	NA	Endogenous	NA	20190920_UOC REHYB_01_11.RCC	A	:11	149	380	670556	NA	Tag-067.A	Endogenous1s	Gene_67.1	1	1
IO	NA	Tag-067	NA	Endogenous	NA	20190920_UOC REHYB_01_12.RCC	A	:12	91	388	670556	NA	Tag-067.A	Endogenous1s	Gene_67.1	3	3
IO	NA	Tag-068	NA	Endogenous	NA	20190920_UOC REHYB_01_01.RCC	A	:01	375	100	2679337	NA	Tag-068.A	Endogenous1s	Gene_68.1	1	1
IO	NA	Tag-068	NA	Endogenous	NA	20190920_UOC REHYB_01_02.RCC	A	:02	347	135	2679337	NA	Tag-068.A	Endogenous1s	Gene_68.1	1	1
IO	NA	Tag-068	NA	Endogenous	NA	20190920_UOC REHYB_01_03.RCC	A	:03	343	182	2679337	NA	Tag-068.A	Endogenous1s	Gene_68.1	1	1
IO	NA	Tag-068	NA	Endogenous	NA	20190920_UOC REHYB_01_04.RCC	A	:04	296	195	2679337	NA	Tag-068.A	Endogenous1s	Gene_68.1	2	2
IO	NA	Tag-068	NA	Endogenous	NA	20190920_UOC REHYB_01_05.RCC	A	:05	195	292	670556	NA	Tag-068.A	Endogenous1s	Gene_68.1	1	1
IO	NA	Tag-068	NA	Endogenous	NA	20190920_UOC REHYB_01_06.RCC	A	:06	206	313	670556	NA	Tag-068.A	Endogenous1s	Gene_68.1	1	1
IO	NA	Tag-068	NA	Endogenous	NA	20190920_UOC REHYB_01_07.RCC	A	:07	186	314	670556	NA	Tag-068.A	Endogenous1s	Gene_68.1	1	1
IO	NA	Tag-068	NA	Endogenous	NA	20190920_UOC REHYB_01_08.RCC	A	:08	177	359	670556	NA	Tag-068.A	Endogenous1s	Gene_68.1	1	1
IO	NA	Tag-068	NA	Endogenous	NA	20190920_UOC REHYB_01_09.RCC	A	:09	138	410	670556	NA	Tag-068.A	Endogenous1s	Gene_68.1	1	1
IO	NA	Tag-068	NA	Endogenous	NA	20190920_UOC REHYB_01_10.RCC	A	:10	156	362	670556	NA	Tag-068.A	Endogenous1s	Gene_68.1	1	1
IO	NA	Tag-068	NA	Endogenous	NA	20190920_UOC REHYB_01_11.RCC	A	:11	149	380	670556	NA	Tag-068.A	Endogenous1s	Gene_68.1	1	1
IO	NA	Tag-068	NA	Endogenous	NA	20190920_UOC REHYB_01_12.RCC	A	:12	91	388	670556	NA	Tag-068.A	Endogenous1s	Gene_68.1	1	1
IO	NA	Tag-069	NA	Endogenous	NA	20190920_UOC REHYB_01_01.RCC	A	:01	375	100	2679337	NA	Tag-069.A	Endogenous1s	Gene_69.1	1	1
IO	NA	Tag-069	NA	Endogenous	NA	20190920_UOC REHYB_01_02.RCC	A	:02	347	135	2679337	NA	Tag-069.A	Endogenous1s	Gene_69.1	1	1
IO	NA	Tag-069	NA	Endogenous	NA	20190920_UOC REHYB_01_03.RCC	A	:03	343	182	2679337	NA	Tag-069.A	Endogenous1s	Gene_69.1	2	2
IO	NA	Tag-069	NA	Endogenous	NA	20190920_UOC REHYB_01_04.RCC	A	:04	296	195	2679337	NA	Tag-069.A	Endogenous1s	Gene_69.1	2	2
IO	NA	Tag-069	NA	Endogenous	NA	20190920_UOC REHYB_01_05.RCC	A	:05	195	292	670556	NA	Tag-069.A	Endogenous1s	Gene_69.1	1	1
IO	NA	Tag-069	NA	Endogenous	NA	20190920_UOC REHYB_01_06.RCC	A	:06	206	313	670556	NA	Tag-069.A	Endogenous1s	Gene_69.1	1	1
IO	NA	Tag-069	NA	Endogenous	NA	20190920_UOC REHYB_01_07.RCC	A	:07	186	314	670556	NA	Tag-069.A	Endogenous1s	Gene_69.1	1	1
IO	NA	Tag-069	NA	Endogenous	NA	20190920_UOC REHYB_01_08.RCC	A	:08	177	359	670556	NA	Tag-069.A	Endogenous1s	Gene_69.1	1	1
IO	NA	Tag-069	NA	Endogenous	NA	20190920_UOC REHYB_01_09.RCC	A	:09	138	410	670556	NA	Tag-069.A	Endogenous1s	Gene_69.1	1	1
IO	NA	Tag-069	NA	Endogenous	NA	20190920_UOC REHYB_01_10.RCC	A	:10	156	362	670556	NA	Tag-069.A	Endogenous1s	Gene_69.1	3	3
IO	NA	Tag-069	NA	Endogenous	NA	20190920_UOC REHYB_01_11.RCC	A	:11	149	380	670556	NA	Tag-069.A	Endogenous1s	Gene_69.1	1	1
IO	NA	Tag-069	NA	Endogenous	NA	20190920_UOC REHYB_01_12.RCC	A	:12	91	388	670556	NA	Tag-069.A	Endogenous1s	Gene_69.1	1	1
IO	NA	Tag-070	NA	Endogenous	NA	20190920_UOC REHYB_01_01.RCC	A	:01	375	100	2679337	NA	Tag-070.A	Endogenous1s	Gene_70.1	1	1
IO	NA	Tag-070	NA	Endogenous	NA	20190920_UOC REHYB_01_02.RCC	A	:02	347	135	2679337	NA	Tag-070.A	Endogenous1s	Gene_70.1	1	1
IO	NA	Tag-070	NA	Endogenous	NA	20190920_UOC REHYB_01_03.RCC	A	:03	343	182	2679337	NA	Tag-070.A	Endogenous1s	Gene_70.1	2	2
IO	NA	Tag-070	NA	Endogenous	NA	20190920_UOC REHYB_01_04.RCC	A	:04	296	195	2679337	NA	Tag-070.A	Endogenous1s	Gene_70.1	1	1
IO	NA	Tag-070	NA	Endogenous	NA	20190920_UOC REHYB_01_05.RCC	A	:05	195	292	670556	NA	Tag-070.A	Endogenous1s	Gene_70.1	3	3
IO	NA	Tag-070	NA	Endogenous	NA	20190920_UOC REHYB_01_06.RCC	A	:06	206	313	670556	NA	Tag-070.A	Endogenous1s	Gene_70.1	2	2
IO	NA	Tag-070	NA	Endogenous	NA	20190920_UOC REHYB_01_07.RCC	A	:07	186	314	670556	NA	Tag-070.A	Endogenous1s	Gene_70.1	2	2
IO	NA	Tag-070	NA	Endogenous	NA	20190920_UOC REHYB_01_08.RCC	A	:08	177	359	670556	NA	Tag-070.A	Endogenous1s	Gene_70.1	2	2
IO	NA	Tag-070	NA	Endogenous	NA	20190920_UOC REHYB_01_09.RCC	A	:09	138	410	670556	NA	Tag-070.A	Endogenous1s	Gene_70.1	1	1
IO	NA	Tag-070	NA	Endogenous	NA	20190920_UOC REHYB_01_10.RCC	A	:10	156	362	670556	NA	Tag-070.A	Endogenous1s	Gene_70.1	2	2
IO	NA	Tag-070	NA	Endogenous	NA	20190920_UOC REHYB_01_11.RCC	A	:11	149	380	670556	NA	Tag-070.A	Endogenous1s	Gene_70.1	1	1
IO	NA	Tag-070	NA	Endogenous	NA	20190920_UOC REHYB_01_12.RCC	A	:12	91	388	670556	NA	Tag-070.A	Endogenous1s	Gene_70.1	2	2
IO	NA	Tag-071	NA	Endogenous	NA	20190920_UOC REHYB_01_01.RCC	A	:01	375	100	2679337	NA	Tag-071.A	Endogenous1s	Gene_71.1	1	1
IO	NA	Tag-071	NA	Endogenous	NA	20190920_UOC REHYB_01_02.RCC	A	:02	347	135	2679337	NA	Tag-071.A	Endogenous1s	Gene_71.1	2	2
IO	NA	Tag-071	NA	Endogenous	NA	20190920_UOC REHYB_01_03.RCC	A	:03	343	182	2679337	NA	Tag-071.A	Endogenous1s	Gene_71.1	1	1
IO	NA	Tag-071	NA	Endogenous	NA	20190920_UOC REHYB_01_04.RCC	A	:04	296	195	2679337	NA	Tag-071.A	Endogenous1s	Gene_71.1	2	2
IO	NA	Tag-071	NA	Endogenous	NA	20190920_UOC REHYB_01_05.RCC	A	:05	195	292	670556	NA	Tag-071.A	Endogenous1s	Gene_71.1	3	3
IO	NA	Tag-071	NA	Endogenous	NA	20190920_UOC REHYB_01_06.RCC	A	:06	206	313	670556	NA	Tag-071.A	Endogenous1s	Gene_71.1	1	1
IO	NA	Tag-071	NA	Endogenous	NA	20190920_UOC REHYB_01_07.RCC	A	:07	186	314	670556	NA	Tag-071.A	Endogenous1s	Gene_71.1	1	1
IO	NA	Tag-071	NA	Endogenous	NA	20190920_UOC REHYB_01_08.RCC	A	:08	177	359	670556	NA	Tag-071.A	Endogenous1s	Gene_71.1	1	1
IO	NA	Tag-071	NA	Endogenous	NA	20190920_UOC REHYB_01_09.RCC	A	:09	138	410	670556	NA	Tag-071.A	Endogenous1s	Gene_71.1	1	1
IO	NA	Tag-071	NA	Endogenous	NA	20190920_UOC REHYB_01_10.RCC	A	:10	156	362	670556	NA	Tag-071.A	Endogenous1s	Gene_71.1	4	4
IO	NA	Tag-071	NA	Endogenous	NA	20190920_UOC REHYB_01_11.RCC	A	:11	149	380	670556	NA	Tag-071.A	Endogenous1s	Gene_71.1	1	1
IO	NA	Tag-071	NA	Endogenous	NA	20190920_UOC REHYB_01_12.RCC	A	:12	91	388	670556	NA	Tag-071.A	Endogenous1s	Gene_71.1	2	2
IO	NA	Tag-072	NA	Endogenous	NA	20190920_UOC REHYB_01_01.RCC	A	:01	375	100	2679337	NA	Tag-072.A	Endogenous1s	Gene_72.1	1	1
IO	NA	Tag-072	NA	Endogenous	NA	20190920_UOC REHYB_01_02.RCC	A	:02	347	135	2679337	NA	Tag-072.A	Endogenous1s	Gene_72.1	1	1
IO	NA	Tag-072	NA	Endogenous	NA	20190920_UOC REHYB_01_03.RCC	A	:03	343	182	2679337	NA	Tag-072.A	Endogenous1s	Gene_72.1	4	4
IO	NA	Tag-072	NA	Endogenous	NA	20190920_UOC REHYB_01_04.RCC	A	:04	296	195	2679337	NA	Tag-072.A	Endogenous1s	Gene_72.1	2	2
IO	NA	Tag-072	NA	Endogenous	NA	20190920_UOC REHYB_01_05.RCC	A	:05	195	292	670556	NA	Tag-072.A	Endogenous1s	Gene_72.1	1	1
IO	NA	Tag-072	NA	Endogenous	NA	20190920_UOC REHYB_01_06.RCC	A	:06	206	313	670556	NA	Tag-072.A	Endogenous1s	Gene_72.1	2	2
IO	NA	Tag-072	NA	Endogenous	NA	20190920_UOC REHYB_01_07.RCC	A	:07	186	314	670556	NA	Tag-072.A	Endogenous1s	Gene_72.1	4	4
IO	NA	Tag-072	NA	Endogenous	NA	20190920_UOC REHYB_01_08.RCC	A	:08	177	359	670556	NA	Tag-072.A	Endogenous1s	Gene_72.1	1	1
IO	NA	Tag-072	NA	Endogenous	NA	20190920_UOC REHYB_01_09.RCC	A	:09	138	410	670556	NA	Tag-072.A	Endogenous1s	Gene_72.1	1	1
IO	NA	Tag-072	NA	Endogenous	NA	20190920_UOC REHYB_01_10.RCC	A	:10	156	362	670556	NA	Tag-072.A	Endogenous1s	Gene_72.1	1	1
IO	NA	Tag-072	NA	Endogenous	NA	20190920_UOC REHYB_01_11.RCC	A	:11	149	380	670556	NA	Tag-072.A	Endogenous1s	Gene_72.1	1	1
IO	NA	Tag-072	NA	Endogenous	NA	20190920_UOC REHYB_01_12.RCC	A	:12	91	388	670556	NA	Tag-072.A	Endogenous1s	Gene_72.1	1	1
IO	NA	Tag-073	NA	Endogenous	NA	20190920_UOC REHYB_01_01.RCC	A	:01	375	100	2679337	NA	Tag-073.A	Endogenous1s	Gene_73.1	2	2
IO	NA	Tag-073	NA	Endogenous	NA	20190920_UOC REHYB_01_02.RCC	A	:02	347	135	2679337	NA	Tag-073.A	Endogenous1s	Gene_73.1	3	3
IO	NA	Tag-073	NA	Endogenous	NA	20190920_UOC REHYB_01_03.RCC	A	:03	343	182	2679337	NA	Tag-073.A	Endogenous1s	Gene_73.1	2	2
IO	NA	Tag-073	NA	Endogenous	NA	20190920_UOC REHYB_01_04.RCC	A	:04	296	195	2679337	NA	Tag-073.A	Endogenous1s	Gene_73.1	7	7
IO	NA	Tag-073	NA	Endogenous	NA	20190920_UOC REHYB_01_05.RCC	A	:05	195	292	670556	NA	Tag-073.A	Endogenous1s	Gene_73.1	2	2
IO	NA	Tag-073	NA	Endogenous	NA	20190920_UOC REHYB_01_06.RCC	A	:06	206	313	670556	NA	Tag-073.A	Endogenous1s	Gene_73.1	4	4
IO	NA	Tag-073	NA	Endogenous	NA	20190920_UOC REHYB_01_07.RCC	A	:07	186	314	670556	NA	Tag-073.A	Endogenous1s	Gene_73.1	1	1
IO	NA	Tag-073	NA	Endogenous	NA	20190920_UOC REHYB_01_08.RCC	A	:08	177	359	670556	NA	Tag-073.A	Endogenous1s	Gene_73.1	1	1
IO	NA	Tag-073	NA	Endogenous	NA	20190920_UOC REHYB_01_09.RCC	A	:09	138	410	670556	NA	Tag-073.A	Endogenous1s	Gene_73.1	1	1
IO	NA	Tag-073	NA	Endogenous	NA	20190920_UOC REHYB_01_10.RCC	A	:10	156	362	670556	NA	Tag-073.A	Endogenous1s	Gene_73.1	2	2
IO	NA	Tag-073	NA	Endogenous	NA	20190920_UOC REHYB_01_11.RCC	A	:11	149	380	670556	NA	Tag-073.A	Endogenous1s	Gene_73.1	2	2
IO	NA	Tag-073	NA	Endogenous	NA	20190920_UOC REHYB_01_12.RCC	A	:12	91	388	670556	NA	Tag-073.A	Endogenous1s	Gene_73.1	2	2
IO	NA	Tag-074	NA	Endogenous	NA	20190920_UOC REHYB_01_01.RCC	A	:01	375	100	2679337	NA	Tag-074.A	Endogenous1s	Gene_74.1	4	4
IO	NA	Tag-074	NA	Endogenous	NA	20190920_UOC REHYB_01_02.RCC	A	:02	347	135	2679337	NA	Tag-074.A	Endogenous1s	Gene_74.1	4	4
IO	NA	Tag-074	NA	Endogenous	NA	20190920_UOC REHYB_01_03.RCC	A	:03	343	182	2679337	NA	Tag-074.A	Endogenous1s	Gene_74.1	3	3
IO	NA	Tag-074	NA	Endogenous	NA	20190920_UOC REHYB_01_04.RCC	A	:04	296	195	2679337	NA	Tag-074.A	Endogenous1s	Gene_74.1	5	5
IO	NA	Tag-074	NA	Endogenous	NA	20190920_UOC REHYB_01_05.RCC	A	:05	195	292	670556	NA	Tag-074.A	Endogenous1s	Gene_74.1	5	5
IO	NA	Tag-074	NA	Endogenous	NA	20190920_UOC REHYB_01_06.RCC	A	:06	206	313	670556	NA	Tag-074.A	Endogenous1s	Gene_74.1	1	1
IO	NA	Tag-074	NA	Endogenous	NA	20190920_UOC REHYB_01_07.RCC	A	:07	186	314	670556	NA	Tag-074.A	Endogenous1s	Gene_74.1	1	1
IO	NA	Tag-074	NA	Endogenous	NA	20190920_UOC REHYB_01_08.RCC	A	:08	177	359	670556	NA	Tag-074.A	Endogenous1s	Gene_74.1	1	1
IO	NA	Tag-074	NA	Endogenous	NA	20190920_UOC REHYB_01_09.RCC	A	:09	138	410	670556	NA	Tag-074.A	Endogenous1s	Gene_74.1	1	1
IO	NA	Tag-074	NA	Endogenous	NA	20190920_UOC REHYB_01_10.RCC	A	:10	156	362	670556	NA	Tag-074.A	Endogenous1s	Gene_74.1	1	1
IO	NA	Tag-074	NA	Endogenous	NA	20190920_UOC REHYB_01_11.RCC	A	:11	149	380	670556	NA	Tag-074.A	Endogenous1s	Gene_74.1	2	2
IO	NA	Tag-074	NA	Endogenous	NA	20190920_UOC REHYB_01_12.RCC	A	:12	91	388	670556	NA	Tag-074.A	Endogenous1s	Gene_74.1	2	2
IO	NA	Tag-075	NA	Endogenous	NA	20190920_UOC REHYB_01_01.RCC	A	:01	375	100	2679337	NA	Tag-075.A	Endogenous1s	Gene_75.1	9	9
IO	NA	Tag-075	NA	Endogenous	NA	20190920_UOC REHYB_01_02.RCC	A	:02	347	135	2679337	NA	Tag-075.A	Endogenous1s	Gene_75.1	9	9
IO	NA	Tag-075	NA	Endogenous	NA	20190920_UOC REHYB_01_03.RCC	A	:03	343	182	2679337	NA	Tag-075.A	Endogenous1s	Gene_75.1	9	9
IO	NA	Tag-075	NA	Endogenous	NA	20190920_UOC REHYB_01_04.RCC	A	:04	296	195	2679337	NA	Tag-075.A	Endogenous1s	Gene_75.1	14	14
IO	NA	Tag-075	NA	Endogenous	NA	20190920_UOC REHYB_01_05.RCC	A	:05	195	292	670556	NA	Tag-075.A	Endogenous1s	Gene_75.1	6	6
IO	NA	Tag-075	NA	Endogenous	NA	20190920_UOC REHYB_01_06.RCC	A	:06	206	313	670556	NA	Tag-075.A	Endogenous1s	Gene_75.1	3	3
IO	NA	Tag-075	NA	Endogenous	NA	20190920_UOC REHYB_01_07.RCC	A	:07	186	314	670556	NA	Tag-075.A	Endogenous1s	Gene_75.1	5	5
IO	NA	Tag-075	NA	Endogenous	NA	20190920_UOC REHYB_01_08.RCC	A	:08	177	359	670556	NA	Tag-075.A	Endogenous1s	Gene_75.1	3	3
IO	NA	Tag-075	NA	Endogenous	NA	20190920_UOC REHYB_01_09.RCC	A	:09	138	410	670556	NA	Tag-075.A	Endogenous1s	Gene_75.1	3	3
IO	NA	Tag-075	NA	Endogenous	NA	20190920_UOC REHYB_01_10.RCC	A	:10	156	362	670556	NA	Tag-075.A	Endogenous1s	Gene_75.1	3	3
IO	NA	Tag-075	NA	Endogenous	NA	20190920_UOC REHYB_01_11.RCC	A	:11	149	380	670556	NA	Tag-075.A	Endogenous1s	Gene_75.1	4	4
IO	NA	Tag-075	NA	Endogenous	NA	20190920_UOC REHYB_01_12.RCC	A	:12	91	388	670556	NA	Tag-075.A	Endogenous1s	Gene_75.1	6	6
IO	NA	Tag-076	NA	Endogenous	NA	20190920_UOC REHYB_01_01.RCC	A	:01	375	100	2679337	NA	Tag-076.A	Endogenous1s	Gene_76.1	2	2
IO	NA	Tag-076	NA	Endogenous	NA	20190920_UOC REHYB_01_02.RCC	A	:02	347	135	2679337	NA	Tag-076.A	Endogenous1s	Gene_76.1	1	1
IO	NA	Tag-076	NA	Endogenous	NA	20190920_UOC REHYB_01_03.RCC	A	:03	343	182	2679337	NA	Tag-076.A	Endogenous1s	Gene_76.1	1	1
IO	NA	Tag-076	NA	Endogenous	NA	20190920_UOC REHYB_01_04.RCC	A	:04	296	195	2679337	NA	Tag-076.A	Endogenous1s	Gene_76.1	1	1
IO	NA	Tag-076	NA	Endogenous	NA	20190920_UOC REHYB_01_05.RCC	A	:05	195	292	670556	NA	Tag-076.A	Endogenous1s	Gene_76.1	1	1
IO	NA	Tag-076	NA	Endogenous	NA	20190920_UOC REHYB_01_06.RCC	A	:06	206	313	670556	NA	Tag-076.A	Endogenous1s	Gene_76.1	1	1
IO	NA	Tag-076	NA	Endogenous	NA	20190920_UOC REHYB_01_07.RCC	A	:07	186	314	670556	NA	Tag-076.A	Endogenous1s	Gene_76.1	2	2
IO	NA	Tag-076	NA	Endogenous	NA	20190920_UOC REHYB_01_08.RCC	A	:08	177	359	670556	NA	Tag-076.A	Endogenous1s	Gene_76.1	1	1
IO	NA	Tag-076	NA	Endogenous	NA	20190920_UOC REHYB_01_09.RCC	A	:09	138	410	670556	NA	Tag-076.A	Endogenous1s	Gene_76.1	3	3
IO	NA	Tag-076	NA	Endogenous	NA	20190920_UOC REHYB_01_10.RCC	A	:10	156	362	670556	NA	Tag-076.A	Endogenous1s	Gene_76.1	1	1
IO	NA	Tag-076	NA	Endogenous	NA	20190920_UOC REHYB_01_11.RCC	A	:11	149	380	670556	NA	Tag-076.A	Endogenous1s	Gene_76.1	1	1
IO	NA	Tag-076	NA	Endogenous	NA	20190920_UOC REHYB_01_12.RCC	A	:12	91	388	670556	NA	Tag-076.A	Endogenous1s	Gene_76.1	1	1
IO	NA	Tag-077	NA	Endogenous	NA	20190920_UOC REHYB_01_01.RCC	A	:01	375	100	2679337	NA	Tag-077.A	Endogenous1s	Gene_77.1	7	7
IO	NA	Tag-077	NA	Endogenous	NA	20190920_UOC REHYB_01_02.RCC	A	:02	347	135	2679337	NA	Tag-077.A	Endogenous1s	Gene_77.1	2	2
IO	NA	Tag-077	NA	Endogenous	NA	20190920_UOC REHYB_01_03.RCC	A	:03	343	182	2679337	NA	Tag-077.A	Endogenous1s	Gene_77.1	32	32
IO	NA	Tag-077	NA	Endogenous	NA	20190920_UOC REHYB_01_04.RCC	A	:04	296	195	2679337	NA	Tag-077.A	Endogenous1s	Gene_77.1	24	24
IO	NA	Tag-077	NA	Endogenous	NA	20190920_UOC REHYB_01_05.RCC	A	:05	195	292	670556	NA	Tag-077.A	Endogenous1s	Gene_77.1	8	8
IO	NA	Tag-077	NA	Endogenous	NA	20190920_UOC REHYB_01_06.RCC	A	:06	206	313	670556	NA	Tag-077.A	Endogenous1s	Gene_77.1	3	3
IO	NA	Tag-077	NA	Endogenous	NA	20190920_UOC REHYB_01_07.RCC	A	:07	186	314	670556	NA	Tag-077.A	Endogenous1s	Gene_77.1	1	1
IO	NA	Tag-077	NA	Endogenous	NA	20190920_UOC REHYB_01_08.RCC	A	:08	177	359	670556	NA	Tag-077.A	Endogenous1s	Gene_77.1	1	1
IO	NA	Tag-077	NA	Endogenous	NA	20190920_UOC REHYB_01_09.RCC	A	:09	138	410	670556	NA	Tag-077.A	Endogenous1s	Gene_77.1	2	2
IO	NA	Tag-077	NA	Endogenous	NA	20190920_UOC REHYB_01_10.RCC	A	:10	156	362	670556	NA	Tag-077.A	Endogenous1s	Gene_77.1	2	2
IO	NA	Tag-077	NA	Endogenous	NA	20190920_UOC REHYB_01_11.RCC	A	:11	149	380	670556	NA	Tag-077.A	Endogenous1s	Gene_77.1	1	1
IO	NA	Tag-077	NA	Endogenous	NA	20190920_UOC REHYB_01_12.RCC	A	:12	91	388	670556	NA	Tag-077.A	Endogenous1s	Gene_77.1	2	2
IO	NA	Tag-078	NA	Endogenous	NA	20190920_UOC REHYB_01_01.RCC	A	:01	375	100	2679337	NA	Tag-078.A	Endogenous1s	Gene_78.1	3	3
IO	NA	Tag-078	NA	Endogenous	NA	20190920_UOC REHYB_01_02.RCC	A	:02	347	135	2679337	NA	Tag-078.A	Endogenous1s	Gene_78.1	2	2
IO	NA	Tag-078	NA	Endogenous	NA	20190920_UOC REHYB_01_03.RCC	A	:03	343	182	2679337	NA	Tag-078.A	Endogenous1s	Gene_78.1	3	3
IO	NA	Tag-078	NA	Endogenous	NA	20190920_UOC REHYB_01_04.RCC	A	:04	296	195	2679337	NA	Tag-078.A	Endogenous1s	Gene_78.1	4	4
IO	NA	Tag-078	NA	Endogenous	NA	20190920_UOC REHYB_01_05.RCC	A	:05	195	292	670556	NA	Tag-078.A	Endogenous1s	Gene_78.1	3	3
IO	NA	Tag-078	NA	Endogenous	NA	20190920_UOC REHYB_01_06.RCC	A	:06	206	313	670556	NA	Tag-078.A	Endogenous1s	Gene_78.1	4	4
IO	NA	Tag-078	NA	Endogenous	NA	20190920_UOC REHYB_01_07.RCC	A	:07	186	314	670556	NA	Tag-078.A	Endogenous1s	Gene_78.1	2	2
IO	NA	Tag-078	NA	Endogenous	NA	20190920_UOC REHYB_01_08.RCC	A	:08	177	359	670556	NA	Tag-078.A	Endogenous1s	Gene_78.1	1	1
IO	NA	Tag-078	NA	Endogenous	NA	20190920_UOC REHYB_01_09.RCC	A	:09	138	410	670556	NA	Tag-078.A	Endogenous1s	Gene_78.1	2	2
IO	NA	Tag-078	NA	Endogenous	NA	20190920_UOC REHYB_01_10.RCC	A	:10	156	362	670556	NA	Tag-078.A	Endogenous1s	Gene_78.1	2	2
IO	NA	Tag-078	NA	Endogenous	NA	20190920_UOC REHYB_01_11.RCC	A	:11	149	380	670556	NA	Tag-078.A	Endogenous1s	Gene_78.1	1	1
IO	NA	Tag-078	NA	Endogenous	NA	20190920_UOC REHYB_01_12.RCC	A	:12	91	388	670556	NA	Tag-078.A	Endogenous1s	Gene_78.1	2	2
IO	NA	Tag-079	NA	Endogenous	NA	20190920_UOC REHYB_01_01.RCC	A	:01	375	100	2679337	NA	Tag-079.A	Endogenous1s	Gene_79.1	1	1
IO	NA	Tag-079	NA	Endogenous	NA	20190920_UOC REHYB_01_02.RCC	A	:02	347	135	2679337	NA	Tag-079.A	Endogenous1s	Gene_79.1	2	2
IO	NA	Tag-079	NA	Endogenous	NA	20190920_UOC REHYB_01_03.RCC	A	:03	343	182	2679337	NA	Tag-079.A	Endogenous1s	Gene_79.1	1	1
IO	NA	Tag-079	NA	Endogenous	NA	20190920_UOC REHYB_01_04.RCC	A	:04	296	195	2679337	NA	Tag-079.A	Endogenous1s	Gene_79.1	3	3
IO	NA	Tag-079	NA	Endogenous	NA	20190920_UOC REHYB_01_05.RCC	A	:05	195	292	670556	NA	Tag-079.A	Endogenous1s	Gene_79.1	1	1
IO	NA	Tag-079	NA	Endogenous	NA	20190920_UOC REHYB_01_06.RCC	A	:06	206	313	670556	NA	Tag-079.A	Endogenous1s	Gene_79.1	1	1
IO	NA	Tag-079	NA	Endogenous	NA	20190920_UOC REHYB_01_07.RCC	A	:07	186	314	670556	NA	Tag-079.A	Endogenous1s	Gene_79.1	2	2
IO	NA	Tag-079	NA	Endogenous	NA	20190920_UOC REHYB_01_08.RCC	A	:08	177	359	670556	NA	Tag-079.A	Endogenous1s	Gene_79.1	1	1
IO	NA	Tag-079	NA	Endogenous	NA	20190920_UOC REHYB_01_09.RCC	A	:09	138	410	670556	NA	Tag-079.A	Endogenous1s	Gene_79.1	1	1
IO	NA	Tag-079	NA	Endogenous	NA	20190920_UOC REHYB_01_10.RCC	A	:10	156	362	670556	NA	Tag-079.A	Endogenous1s	Gene_79.1	1	1
IO	NA	Tag-079	NA	Endogenous	NA	20190920_UOC REHYB_01_11.RCC	A	:11	149	380	670556	NA	Tag-079.A	Endogenous1s	Gene_79.1	1	1
IO	NA	Tag-079	NA	Endogenous	NA	20190920_UOC REHYB_01_12.RCC	A	:12	91	388	670556	NA	Tag-079.A	Endogenous1s	Gene_79.1	1	1
IO	NA	Tag-080	NA	Endogenous	NA	20190920_UOC REHYB_01_01.RCC	A	:01	375	100	2679337	NA	Tag-080.A	Endogenous1s	Gene_80.1	2	2
IO	NA	Tag-080	NA	Endogenous	NA	20190920_UOC REHYB_01_02.RCC	A	:02	347	135	2679337	NA	Tag-080.A	Endogenous1s	Gene_80.1	3	3
IO	NA	Tag-080	NA	Endogenous	NA	20190920_UOC REHYB_01_03.RCC	A	:03	343	182	2679337	NA	Tag-080.A	Endogenous1s	Gene_80.1	4	4
IO	NA	Tag-080	NA	Endogenous	NA	20190920_UOC REHYB_01_04.RCC	A	:04	296	195	2679337	NA	Tag-080.A	Endogenous1s	Gene_80.1	4	4
IO	NA	Tag-080	NA	Endogenous	NA	20190920_UOC REHYB_01_05.RCC	A	:05	195	292	670556	NA	Tag-080.A	Endogenous1s	Gene_80.1	1	1
IO	NA	Tag-080	NA	Endogenous	NA	20190920_UOC REHYB_01_06.RCC	A	:06	206	313	670556	NA	Tag-080.A	Endogenous1s	Gene_80.1	2	2
IO	NA	Tag-080	NA	Endogenous	NA	20190920_UOC REHYB_01_07.RCC	A	:07	186	314	670556	NA	Tag-080.A	Endogenous1s	Gene_80.1	1	1
IO	NA	Tag-080	NA	Endogenous	NA	20190920_UOC REHYB_01_08.RCC	A	:08	177	359	670556	NA	Tag-080.A	Endogenous1s	Gene_80.1	5	5
IO	NA	Tag-080	NA	Endogenous	NA	20190920_UOC REHYB_01_09.RCC	A	:09	138	410	670556	NA	Tag-080.A	Endogenous1s	Gene_80.1	1	1
IO	NA	Tag-080	NA	Endogenous	NA	20190920_UOC REHYB_01_10.RCC	A	:10	156	362	670556	NA	Tag-080.A	Endogenous1s	Gene_80.1	1	1
IO	NA	Tag-080	NA	Endogenous	NA	20190920_UOC REHYB_01_11.RCC	A	:11	149	380	670556	NA	Tag-080.A	Endogenous1s	Gene_80.1	2	2
IO	NA	Tag-080	NA	Endogenous	NA	20190920_UOC REHYB_01_12.RCC	A	:12	91	388	670556	NA	Tag-080.A	Endogenous1s	Gene_80.1	1	1
IO	NA	Tag-081	NA	Endogenous	NA	20190920_UOC REHYB_01_01.RCC	A	:01	375	100	2679337	NA	Tag-081.A	Endogenous1s	Gene_81.1	1	1
IO	NA	Tag-081	NA	Endogenous	NA	20190920_UOC REHYB_01_02.RCC	A	:02	347	135	2679337	NA	Tag-081.A	Endogenous1s	Gene_81.1	1	1
IO	NA	Tag-081	NA	Endogenous	NA	20190920_UOC REHYB_01_03.RCC	A	:03	343	182	2679337	NA	Tag-081.A	Endogenous1s	Gene_81.1	2	2
IO	NA	Tag-081	NA	Endogenous	NA	20190920_UOC REHYB_01_04.RCC	A	:04	296	195	2679337	NA	Tag-081.A	Endogenous1s	Gene_81.1	1	1
IO	NA	Tag-081	NA	Endogenous	NA	20190920_UOC REHYB_01_05.RCC	A	:05	195	292	670556	NA	Tag-081.A	Endogenous1s	Gene_81.1	1	1
IO	NA	Tag-081	NA	Endogenous	NA	20190920_UOC REHYB_01_06.RCC	A	:06	206	313	670556	NA	Tag-081.A	Endogenous1s	Gene_81.1	1	1
IO	NA	Tag-081	NA	Endogenous	NA	20190920_UOC REHYB_01_07.RCC	A	:07	186	314	670556	NA	Tag-081.A	Endogenous1s	Gene_81.1	1	1
IO	NA	Tag-081	NA	Endogenous	NA	20190920_UOC REHYB_01_08.RCC	A	:08	177	359	670556	NA	Tag-081.A	Endogenous1s	Gene_81.1	2	2
IO	NA	Tag-081	NA	Endogenous	NA	20190920_UOC REHYB_01_09.RCC	A	:09	138	410	670556	NA	Tag-081.A	Endogenous1s	Gene_81.1	1	1
IO	NA	Tag-081	NA	Endogenous	NA	20190920_UOC REHYB_01_10.RCC	A	:10	156	362	670556	NA	Tag-081.A	Endogenous1s	Gene_81.1	1	1
IO	NA	Tag-081	NA	Endogenous	NA	20190920_UOC REHYB_01_11.RCC	A	:11	149	380	670556	NA	Tag-081.A	Endogenous1s	Gene_81.1	3	3
IO	NA	Tag-081	NA	Endogenous	NA	20190920_UOC REHYB_01_12.RCC	A	:12	91	388	670556	NA	Tag-081.A	Endogenous1s	Gene_81.1	1	1
IO	NA	Tag-082	NA	Endogenous	NA	20190920_UOC REHYB_01_01.RCC	A	:01	375	100	2679337	NA	Tag-082.A	Endogenous1s	Gene_82.1	1	1
IO	NA	Tag-082	NA	Endogenous	NA	20190920_UOC REHYB_01_02.RCC	A	:02	347	135	2679337	NA	Tag-082.A	Endogenous1s	Gene_82.1	1	1
IO	NA	Tag-082	NA	Endogenous	NA	20190920_UOC REHYB_01_03.RCC	A	:03	343	182	2679337	NA	Tag-082.A	Endogenous1s	Gene_82.1	2	2
IO	NA	Tag-082	NA	Endogenous	NA	20190920_UOC REHYB_01_04.RCC	A	:04	296	195	2679337	NA	Tag-082.A	Endogenous1s	Gene_82.1	1	1
IO	NA	Tag-082	NA	Endogenous	NA	20190920_UOC REHYB_01_05.RCC	A	:05	195	292	670556	NA	Tag-082.A	Endogenous1s	Gene_82.1	1	1
IO	NA	Tag-082	NA	Endogenous	NA	20190920_UOC REHYB_01_06.RCC	A	:06	206	313	670556	NA	Tag-082.A	Endogenous1s	Gene_82.1	1	1
IO	NA	Tag-082	NA	Endogenous	NA	20190920_UOC REHYB_01_07.RCC	A	:07	186	314	670556	NA	Tag-082.A	Endogenous1s	Gene_82.1	1	1
IO	NA	Tag-082	NA	Endogenous	NA	20190920_UOC REHYB_01_08.RCC	A	:08	177	359	670556	NA	Tag-082.A	Endogenous1s	Gene_82.1	3	3
IO	NA	Tag-082	NA	Endogenous	NA	20190920_UOC REHYB_01_09.RCC	A	:09	138	410	670556	NA	Tag-082.A	Endogenous1s	Gene_82.1	1	1
IO	NA	Tag-082	NA	Endogenous	NA	20190920_UOC REHYB_01_10.RCC	A	:10	156	362	670556	NA	Tag-082.A	Endogenous1s	Gene_82.1	4	4
IO	NA	Tag-082	NA	Endogenous	NA	20190920_UOC REHYB_01_11.RCC	A	:11	149	380	670556	NA	Tag-082.A	Endogenous1s	Gene_82.1	1	1
IO	NA	Tag-082	NA	Endogenous	NA	20190920_UOC REHYB_01_12.RCC	A	:12	91	388	670556	NA	Tag-082.A	Endogenous1s	Gene_82.1	1	1
IO	NA	Tag-083	NA	Endogenous	NA	20190920_UOC REHYB_01_01.RCC	A	:01	375	100	2679337	NA	Tag-083.A	Endogenous1s	Gene_83.1	5	5
IO	NA	Tag-083	NA	Endogenous	NA	20190920_UOC REHYB_01_02.RCC	A	:02	347	135	2679337	NA	Tag-083.A	Endogenous1s	Gene_83.1	7	7
IO	NA	Tag-083	NA	Endogenous	NA	20190920_UOC REHYB_01_03.RCC	A	:03	343	182	2679337	NA	Tag-083.A	Endogenous1s	Gene_83.1	7	7
IO	NA	Tag-083	NA	Endogenous	NA	20190920_UOC REHYB_01_04.RCC	A	:04	296	195	2679337	NA	Tag-083.A	Endogenous1s	Gene_83.1	7	7
IO	NA	Tag-083	NA	Endogenous	NA	20190920_UOC REHYB_01_05.RCC	A	:05	195	292	670556	NA	Tag-083.A	Endogenous1s	Gene_83.1	5	5
IO	NA	Tag-083	NA	Endogenous	NA	20190920_UOC REHYB_01_06.RCC	A	:06	206	313	670556	NA	Tag-083.A	Endogenous1s	Gene_83.1	4	4
IO	NA	Tag-083	NA	Endogenous	NA	20190920_UOC REHYB_01_07.RCC	A	:07	186	314	670556	NA	Tag-083.A	Endogenous1s	Gene_83.1	1	1
IO	NA	Tag-083	NA	Endogenous	NA	20190920_UOC REHYB_01_08.RCC	A	:08	177	359	670556	NA	Tag-083.A	Endogenous1s	Gene_83.1	3	3
IO	NA	Tag-083	NA	Endogenous	NA	20190920_UOC REHYB_01_09.RCC	A	:09	138	410	670556	NA	Tag-083.A	Endogenous1s	Gene_83.1	2	2
IO	NA	Tag-083	NA	Endogenous	NA	20190920_UOC REHYB_01_10.RCC	A	:10	156	362	670556	NA	Tag-083.A	Endogenous1s	Gene_83.1	2	2
IO	NA	Tag-083	NA	Endogenous	NA	20190920_UOC REHYB_01_11.RCC	A	:11	149	380	670556	NA	Tag-083.A	Endogenous1s	Gene_83.1	9	9
IO	NA	Tag-083	NA	Endogenous	NA	20190920_UOC REHYB_01_12.RCC	A	:12	91	388	670556	NA	Tag-083.A	Endogenous1s	Gene_83.1	4	4
IO	NA	Tag-084	NA	Endogenous	NA	20190920_UOC REHYB_01_01.RCC	A	:01	375	100	2679337	NA	Tag-084.A	Endogenous1s	Gene_84.1	3	3
IO	NA	Tag-084	NA	Endogenous	NA	20190920_UOC REHYB_01_02.RCC	A	:02	347	135	2679337	NA	Tag-084.A	Endogenous1s	Gene_84.1	3	3
IO	NA	Tag-084	NA	Endogenous	NA	20190920_UOC REHYB_01_03.RCC	A	:03	343	182	2679337	NA	Tag-084.A	Endogenous1s	Gene_84.1	2	2
IO	NA	Tag-084	NA	Endogenous	NA	20190920_UOC REHYB_01_04.RCC	A	:04	296	195	2679337	NA	Tag-084.A	Endogenous1s	Gene_84.1	1	1
IO	NA	Tag-084	NA	Endogenous	NA	20190920_UOC REHYB_01_05.RCC	A	:05	195	292	670556	NA	Tag-084.A	Endogenous1s	Gene_84.1	1	1
IO	NA	Tag-084	NA	Endogenous	NA	20190920_UOC REHYB_01_06.RCC	A	:06	206	313	670556	NA	Tag-084.A	Endogenous1s	Gene_84.1	1	1
IO	NA	Tag-084	NA	Endogenous	NA	20190920_UOC REHYB_01_07.RCC	A	:07	186	314	670556	NA	Tag-084.A	Endogenous1s	Gene_84.1	1	1
IO	NA	Tag-084	NA	Endogenous	NA	20190920_UOC REHYB_01_08.RCC	A	:08	177	359	670556	NA	Tag-084.A	Endogenous1s	Gene_84.1	2	2
IO	NA	Tag-084	NA	Endogenous	NA	20190920_UOC REHYB_01_09.RCC	A	:09	138	410	670556	NA	Tag-084.A	Endogenous1s	Gene_84.1	1	1
IO	NA	Tag-084	NA	Endogenous	NA	20190920_UOC REHYB_01_10.RCC	A	:10	156	362	670556	NA	Tag-084.A	Endogenous1s	Gene_84.1	1	1
IO	NA	Tag-084	NA	Endogenous	NA	20190920_UOC REHYB_01_11.RCC	A	:11	149	380	670556	NA	Tag-084.A	Endogenous1s	Gene_84.1	1	1
IO	NA	Tag-084	NA	Endogenous	NA	20190920_UOC REHYB_01_12.RCC	A	:12	91	388	670556	NA	Tag-084.A	Endogenous1s	Gene_84.1	1	1
IO	NA	Tag-085	NA	Endogenous	NA	20190920_UOC REHYB_01_01.RCC	A	:01	375	100	2679337	NA	Tag-085.A	Endogenous1s	Gene_85.1	2	2
IO	NA	Tag-085	NA	Endogenous	NA	20190920_UOC REHYB_01_02.RCC	A	:02	347	135	2679337	NA	Tag-085.A	Endogenous1s	Gene_85.1	1	1
IO	NA	Tag-085	NA	Endogenous	NA	20190920_UOC REHYB_01_03.RCC	A	:03	343	182	2679337	NA	Tag-085.A	Endogenous1s	Gene_85.1	4	4
IO	NA	Tag-085	NA	Endogenous	NA	20190920_UOC REHYB_01_04.RCC	A	:04	296	195	2679337	NA	Tag-085.A	Endogenous1s	Gene_85.1	3	3
IO	NA	Tag-085	NA	Endogenous	NA	20190920_UOC REHYB_01_05.RCC	A	:05	195	292	670556	NA	Tag-085.A	Endogenous1s	Gene_85.1	2	2
IO	NA	Tag-085	NA	Endogenous	NA	20190920_UOC REHYB_01_06.RCC	A	:06	206	313	670556	NA	Tag-085.A	Endogenous1s	Gene_85.1	1	1
IO	NA	Tag-085	NA	Endogenous	NA	20190920_UOC REHYB_01_07.RCC	A	:07	186	314	670556	NA	Tag-085.A	Endogenous1s	Gene_85.1	1	1
IO	NA	Tag-085	NA	Endogenous	NA	20190920_UOC REHYB_01_08.RCC	A	:08	177	359	670556	NA	Tag-085.A	Endogenous1s	Gene_85.1	7	7
IO	NA	Tag-085	NA	Endogenous	NA	20190920_UOC REHYB_01_09.RCC	A	:09	138	410	670556	NA	Tag-085.A	Endogenous1s	Gene_85.1	2	2
IO	NA	Tag-085	NA	Endogenous	NA	20190920_UOC REHYB_01_10.RCC	A	:10	156	362	670556	NA	Tag-085.A	Endogenous1s	Gene_85.1	1	1
IO	NA	Tag-085	NA	Endogenous	NA	20190920_UOC REHYB_01_11.RCC	A	:11	149	380	670556	NA	Tag-085.A	Endogenous1s	Gene_85.1	2	2
IO	NA	Tag-085	NA	Endogenous	NA	20190920_UOC REHYB_01_12.RCC	A	:12	91	388	670556	NA	Tag-085.A	Endogenous1s	Gene_85.1	1	1
IO	NA	Tag-086	NA	Endogenous	NA	20190920_UOC REHYB_01_01.RCC	A	:01	375	100	2679337	NA	Tag-086.A	Endogenous1s	Gene_86.1	5	5
IO	NA	Tag-086	NA	Endogenous	NA	20190920_UOC REHYB_01_02.RCC	A	:02	347	135	2679337	NA	Tag-086.A	Endogenous1s	Gene_86.1	6	6
IO	NA	Tag-086	NA	Endogenous	NA	20190920_UOC REHYB_01_03.RCC	A	:03	343	182	2679337	NA	Tag-086.A	Endogenous1s	Gene_86.1	7	7
IO	NA	Tag-086	NA	Endogenous	NA	20190920_UOC REHYB_01_04.RCC	A	:04	296	195	2679337	NA	Tag-086.A	Endogenous1s	Gene_86.1	9	9
IO	NA	Tag-086	NA	Endogenous	NA	20190920_UOC REHYB_01_05.RCC	A	:05	195	292	670556	NA	Tag-086.A	Endogenous1s	Gene_86.1	3	3
IO	NA	Tag-086	NA	Endogenous	NA	20190920_UOC REHYB_01_06.RCC	A	:06	206	313	670556	NA	Tag-086.A	Endogenous1s	Gene_86.1	1	1
IO	NA	Tag-086	NA	Endogenous	NA	20190920_UOC REHYB_01_07.RCC	A	:07	186	314	670556	NA	Tag-086.A	Endogenous1s	Gene_86.1	2	2
IO	NA	Tag-086	NA	Endogenous	NA	20190920_UOC REHYB_01_08.RCC	A	:08	177	359	670556	NA	Tag-086.A	Endogenous1s	Gene_86.1	1	1
IO	NA	Tag-086	NA	Endogenous	NA	20190920_UOC REHYB_01_09.RCC	A	:09	138	410	670556	NA	Tag-086.A	Endogenous1s	Gene_86.1	2	2
IO	NA	Tag-086	NA	Endogenous	NA	20190920_UOC REHYB_01_10.RCC	A	:10	156	362	670556	NA	Tag-086.A	Endogenous1s	Gene_86.1	3	3
IO	NA	Tag-086	NA	Endogenous	NA	20190920_UOC REHYB_01_11.RCC	A	:11	149	380	670556	NA	Tag-086.A	Endogenous1s	Gene_86.1	2	2
IO	NA	Tag-086	NA	Endogenous	NA	20190920_UOC REHYB_01_12.RCC	A	:12	91	388	670556	NA	Tag-086.A	Endogenous1s	Gene_86.1	1	1
IO	NA	Tag-087	NA	Endogenous	NA	20190920_UOC REHYB_01_01.RCC	A	:01	375	100	2679337	NA	Tag-087.A	Endogenous1s	Gene_87.1	14	14
IO	NA	Tag-087	NA	Endogenous	NA	20190920_UOC REHYB_01_02.RCC	A	:02	347	135	2679337	NA	Tag-087.A	Endogenous1s	Gene_87.1	14	14
IO	NA	Tag-087	NA	Endogenous	NA	20190920_UOC REHYB_01_03.RCC	A	:03	343	182	2679337	NA	Tag-087.A	Endogenous1s	Gene_87.1	9	9
IO	NA	Tag-087	NA	Endogenous	NA	20190920_UOC REHYB_01_04.RCC	A	:04	296	195	2679337	NA	Tag-087.A	Endogenous1s	Gene_87.1	17	17
IO	NA	Tag-087	NA	Endogenous	NA	20190920_UOC REHYB_01_05.RCC	A	:05	195	292	670556	NA	Tag-087.A	Endogenous1s	Gene_87.1	10	10
IO	NA	Tag-087	NA	Endogenous	NA	20190920_UOC REHYB_01_06.RCC	A	:06	206	313	670556	NA	Tag-087.A	Endogenous1s	Gene_87.1	5	5
IO	NA	Tag-087	NA	Endogenous	NA	20190920_UOC REHYB_01_07.RCC	A	:07	186	314	670556	NA	Tag-087.A	Endogenous1s	Gene_87.1	9	9
IO	NA	Tag-087	NA	Endogenous	NA	20190920_UOC REHYB_01_08.RCC	A	:08	177	359	670556	NA	Tag-087.A	Endogenous1s	Gene_87.1	6	6
IO	NA	Tag-087	NA	Endogenous	NA	20190920_UOC REHYB_01_09.RCC	A	:09	138	410	670556	NA	Tag-087.A	Endogenous1s	Gene_87.1	8	8
IO	NA	Tag-087	NA	Endogenous	NA	20190920_UOC REHYB_01_10.RCC	A	:10	156	362	670556	NA	Tag-087.A	Endogenous1s	Gene_87.1	11	11
IO	NA	Tag-087	NA	Endogenous	NA	20190920_UOC REHYB_01_11.RCC	A	:11	149	380	670556	NA	Tag-087.A	Endogenous1s	Gene_87.1	4	4
IO	NA	Tag-087	NA	Endogenous	NA	20190920_UOC REHYB_01_12.RCC	A	:12	91	388	670556	NA	Tag-087.A	Endogenous1s	Gene_87.1	5	5
IO	NA	Tag-088	NA	Endogenous	NA	20190920_UOC REHYB_01_01.RCC	A	:01	375	100	2679337	NA	Tag-088.A	Endogenous1s	Gene_88.1	1	1
IO	NA	Tag-088	NA	Endogenous	NA	20190920_UOC REHYB_01_02.RCC	A	:02	347	135	2679337	NA	Tag-088.A	Endogenous1s	Gene_88.1	1	1
IO	NA	Tag-088	NA	Endogenous	NA	20190920_UOC REHYB_01_03.RCC	A	:03	343	182	2679337	NA	Tag-088.A	Endogenous1s	Gene_88.1	2	2
IO	NA	Tag-088	NA	Endogenous	NA	20190920_UOC REHYB_01_04.RCC	A	:04	296	195	2679337	NA	Tag-088.A	Endogenous1s	Gene_88.1	1	1
IO	NA	Tag-088	NA	Endogenous	NA	20190920_UOC REHYB_01_05.RCC	A	:05	195	292	670556	NA	Tag-088.A	Endogenous1s	Gene_88.1	2	2
IO	NA	Tag-088	NA	Endogenous	NA	20190920_UOC REHYB_01_06.RCC	A	:06	206	313	670556	NA	Tag-088.A	Endogenous1s	Gene_88.1	1	1
IO	NA	Tag-088	NA	Endogenous	NA	20190920_UOC REHYB_01_07.RCC	A	:07	186	314	670556	NA	Tag-088.A	Endogenous1s	Gene_88.1	1	1
IO	NA	Tag-088	NA	Endogenous	NA	20190920_UOC REHYB_01_08.RCC	A	:08	177	359	670556	NA	Tag-088.A	Endogenous1s	Gene_88.1	1	1
IO	NA	Tag-088	NA	Endogenous	NA	20190920_UOC REHYB_01_09.RCC	A	:09	138	410	670556	NA	Tag-088.A	Endogenous1s	Gene_88.1	1	1
IO	NA	Tag-088	NA	Endogenous	NA	20190920_UOC REHYB_01_10.RCC	A	:10	156	362	670556	NA	Tag-088.A	Endogenous1s	Gene_88.1	2	2
IO	NA	Tag-088	NA	Endogenous	NA	20190920_UOC REHYB_01_11.RCC	A	:11	149	380	670556	NA	Tag-088.A	Endogenous1s	Gene_88.1	2	2
IO	NA	Tag-088	NA	Endogenous	NA	20190920_UOC REHYB_01_12.RCC	A	:12	91	388	670556	NA	Tag-088.A	Endogenous1s	Gene_88.1	2	2
IO	NA	Tag-089	NA	Endogenous	NA	20190920_UOC REHYB_01_01.RCC	A	:01	375	100	2679337	NA	Tag-089.A	Endogenous1s	Gene_89.1	9	9
IO	NA	Tag-089	NA	Endogenous	NA	20190920_UOC REHYB_01_02.RCC	A	:02	347	135	2679337	NA	Tag-089.A	Endogenous1s	Gene_89.1	12	12
IO	NA	Tag-089	NA	Endogenous	NA	20190920_UOC REHYB_01_03.RCC	A	:03	343	182	2679337	NA	Tag-089.A	Endogenous1s	Gene_89.1	13	13
IO	NA	Tag-089	NA	Endogenous	NA	20190920_UOC REHYB_01_04.RCC	A	:04	296	195	2679337	NA	Tag-089.A	Endogenous1s	Gene_89.1	7	7
IO	NA	Tag-089	NA	Endogenous	NA	20190920_UOC REHYB_01_05.RCC	A	:05	195	292	670556	NA	Tag-089.A	Endogenous1s	Gene_89.1	8	8
IO	NA	Tag-089	NA	Endogenous	NA	20190920_UOC REHYB_01_06.RCC	A	:06	206	313	670556	NA	Tag-089.A	Endogenous1s	Gene_89.1	6	6
IO	NA	Tag-089	NA	Endogenous	NA	20190920_UOC REHYB_01_07.RCC	A	:07	186	314	670556	NA	Tag-089.A	Endogenous1s	Gene_89.1	4	4
IO	NA	Tag-089	NA	Endogenous	NA	20190920_UOC REHYB_01_08.RCC	A	:08	177	359	670556	NA	Tag-089.A	Endogenous1s	Gene_89.1	5	5
IO	NA	Tag-089	NA	Endogenous	NA	20190920_UOC REHYB_01_09.RCC	A	:09	138	410	670556	NA	Tag-089.A	Endogenous1s	Gene_89.1	3	3
IO	NA	Tag-089	NA	Endogenous	NA	20190920_UOC REHYB_01_10.RCC	A	:10	156	362	670556	NA	Tag-089.A	Endogenous1s	Gene_89.1	6	6
IO	NA	Tag-089	NA	Endogenous	NA	20190920_UOC REHYB_01_11.RCC	A	:11	149	380	670556	NA	Tag-089.A	Endogenous1s	Gene_89.1	4	4
IO	NA	Tag-089	NA	Endogenous	NA	20190920_UOC REHYB_01_12.RCC	A	:12	91	388	670556	NA	Tag-089.A	Endogenous1s	Gene_89.1	6	6
IO	NA	Tag-090	NA	Endogenous	NA	20190920_UOC REHYB_01_01.RCC	A	:01	375	100	2679337	NA	Tag-090.A	Endogenous1s	Gene_90.1	1	1
IO	NA	Tag-090	NA	Endogenous	NA	20190920_UOC REHYB_01_02.RCC	A	:02	347	135	2679337	NA	Tag-090.A	Endogenous1s	Gene_90.1	1	1
IO	NA	Tag-090	NA	Endogenous	NA	20190920_UOC REHYB_01_03.RCC	A	:03	343	182	2679337	NA	Tag-090.A	Endogenous1s	Gene_90.1	1	1
IO	NA	Tag-090	NA	Endogenous	NA	20190920_UOC REHYB_01_04.RCC	A	:04	296	195	2679337	NA	Tag-090.A	Endogenous1s	Gene_90.1	1	1
IO	NA	Tag-090	NA	Endogenous	NA	20190920_UOC REHYB_01_05.RCC	A	:05	195	292	670556	NA	Tag-090.A	Endogenous1s	Gene_90.1	1	1
IO	NA	Tag-090	NA	Endogenous	NA	20190920_UOC REHYB_01_06.RCC	A	:06	206	313	670556	NA	Tag-090.A	Endogenous1s	Gene_90.1	1	1
IO	NA	Tag-090	NA	Endogenous	NA	20190920_UOC REHYB_01_07.RCC	A	:07	186	314	670556	NA	Tag-090.A	Endogenous1s	Gene_90.1	1	1
IO	NA	Tag-090	NA	Endogenous	NA	20190920_UOC REHYB_01_08.RCC	A	:08	177	359	670556	NA	Tag-090.A	Endogenous1s	Gene_90.1	1	1
IO	NA	Tag-090	NA	Endogenous	NA	20190920_UOC REHYB_01_09.RCC	A	:09	138	410	670556	NA	Tag-090.A	Endogenous1s	Gene_90.1	1	1
IO	NA	Tag-090	NA	Endogenous	NA	20190920_UOC REHYB_01_10.RCC	A	:10	156	362	670556	NA	Tag-090.A	Endogenous1s	Gene_90.1	1	1
IO	NA	Tag-090	NA	Endogenous	NA	20190920_UOC REHYB_01_11.RCC	A	:11	149	380	670556	NA	Tag-090.A	Endogenous1s	Gene_90.1	1	1
IO	NA	Tag-090	NA	Endogenous	NA	20190920_UOC REHYB_01_12.RCC	A	:12	91	388	670556	NA	Tag-090.A	Endogenous1s	Gene_90.1	1	1
IO	NA	Tag-091	NA	Endogenous	NA	20190920_UOC REHYB_01_01.RCC	A	:01	375	100	2679337	NA	Tag-091.A	Endogenous1s	Gene_91.1	5	5
IO	NA	Tag-091	NA	Endogenous	NA	20190920_UOC REHYB_01_02.RCC	A	:02	347	135	2679337	NA	Tag-091.A	Endogenous1s	Gene_91.1	8	8
IO	NA	Tag-091	NA	Endogenous	NA	20190920_UOC REHYB_01_03.RCC	A	:03	343	182	2679337	NA	Tag-091.A	Endogenous1s	Gene_91.1	5	5
IO	NA	Tag-091	NA	Endogenous	NA	20190920_UOC REHYB_01_04.RCC	A	:04	296	195	2679337	NA	Tag-091.A	Endogenous1s	Gene_91.1	6	6
IO	NA	Tag-091	NA	Endogenous	NA	20190920_UOC REHYB_01_05.RCC	A	:05	195	292	670556	NA	Tag-091.A	Endogenous1s	Gene_91.1	2	2
IO	NA	Tag-091	NA	Endogenous	NA	20190920_UOC REHYB_01_06.RCC	A	:06	206	313	670556	NA	Tag-091.A	Endogenous1s	Gene_91.1	2	2
IO	NA	Tag-091	NA	Endogenous	NA	20190920_UOC REHYB_01_07.RCC	A	:07	186	314	670556	NA	Tag-091.A	Endogenous1s	Gene_91.1	2	2
IO	NA	Tag-091	NA	Endogenous	NA	20190920_UOC REHYB_01_08.RCC	A	:08	177	359	670556	NA	Tag-091.A	Endogenous1s	Gene_91.1	1	1
IO	NA	Tag-091	NA	Endogenous	NA	20190920_UOC REHYB_01_09.RCC	A	:09	138	410	670556	NA	Tag-091.A	Endogenous1s	Gene_91.1	2	2
IO	NA	Tag-091	NA	Endogenous	NA	20190920_UOC REHYB_01_10.RCC	A	:10	156	362	670556	NA	Tag-091.A	Endogenous1s	Gene_91.1	6	6
IO	NA	Tag-091	NA	Endogenous	NA	20190920_UOC REHYB_01_11.RCC	A	:11	149	380	670556	NA	Tag-091.A	Endogenous1s	Gene_91.1	4	4
IO	NA	Tag-091	NA	Endogenous	NA	20190920_UOC REHYB_01_12.RCC	A	:12	91	388	670556	NA	Tag-091.A	Endogenous1s	Gene_91.1	2	2
IO	NA	Tag-092	NA	Endogenous	NA	20190920_UOC REHYB_01_01.RCC	A	:01	375	100	2679337	NA	Tag-092.A	Endogenous1s	Gene_92.1	4	4
IO	NA	Tag-092	NA	Endogenous	NA	20190920_UOC REHYB_01_02.RCC	A	:02	347	135	2679337	NA	Tag-092.A	Endogenous1s	Gene_92.1	1	1
IO	NA	Tag-092	NA	Endogenous	NA	20190920_UOC REHYB_01_03.RCC	A	:03	343	182	2679337	NA	Tag-092.A	Endogenous1s	Gene_92.1	3	3
IO	NA	Tag-092	NA	Endogenous	NA	20190920_UOC REHYB_01_04.RCC	A	:04	296	195	2679337	NA	Tag-092.A	Endogenous1s	Gene_92.1	1	1
IO	NA	Tag-092	NA	Endogenous	NA	20190920_UOC REHYB_01_05.RCC	A	:05	195	292	670556	NA	Tag-092.A	Endogenous1s	Gene_92.1	1	1
IO	NA	Tag-092	NA	Endogenous	NA	20190920_UOC REHYB_01_06.RCC	A	:06	206	313	670556	NA	Tag-092.A	Endogenous1s	Gene_92.1	1	1
IO	NA	Tag-092	NA	Endogenous	NA	20190920_UOC REHYB_01_07.RCC	A	:07	186	314	670556	NA	Tag-092.A	Endogenous1s	Gene_92.1	2	2
IO	NA	Tag-092	NA	Endogenous	NA	20190920_UOC REHYB_01_08.RCC	A	:08	177	359	670556	NA	Tag-092.A	Endogenous1s	Gene_92.1	1	1
IO	NA	Tag-092	NA	Endogenous	NA	20190920_UOC REHYB_01_09.RCC	A	:09	138	410	670556	NA	Tag-092.A	Endogenous1s	Gene_92.1	2	2
IO	NA	Tag-092	NA	Endogenous	NA	20190920_UOC REHYB_01_10.RCC	A	:10	156	362	670556	NA	Tag-092.A	Endogenous1s	Gene_92.1	3	3
IO	NA	Tag-092	NA	Endogenous	NA	20190920_UOC REHYB_01_11.RCC	A	:11	149	380	670556	NA	Tag-092.A	Endogenous1s	Gene_92.1	1	1
IO	NA	Tag-092	NA	Endogenous	NA	20190920_UOC REHYB_01_12.RCC	A	:12	91	388	670556	NA	Tag-092.A	Endogenous1s	Gene_92.1	2	2
IO	NA	Tag-093	NA	Endogenous	NA	20190920_UOC REHYB_01_01.RCC	A	:01	375	100	2679337	NA	Tag-093.A	Endogenous1s	Gene_93.1	2	2
IO	NA	Tag-093	NA	Endogenous	NA	20190920_UOC REHYB_01_02.RCC	A	:02	347	135	2679337	NA	Tag-093.A	Endogenous1s	Gene_93.1	1	1
IO	NA	Tag-093	NA	Endogenous	NA	20190920_UOC REHYB_01_03.RCC	A	:03	343	182	2679337	NA	Tag-093.A	Endogenous1s	Gene_93.1	3	3
IO	NA	Tag-093	NA	Endogenous	NA	20190920_UOC REHYB_01_04.RCC	A	:04	296	195	2679337	NA	Tag-093.A	Endogenous1s	Gene_93.1	4	4
IO	NA	Tag-093	NA	Endogenous	NA	20190920_UOC REHYB_01_05.RCC	A	:05	195	292	670556	NA	Tag-093.A	Endogenous1s	Gene_93.1	1	1
IO	NA	Tag-093	NA	Endogenous	NA	20190920_UOC REHYB_01_06.RCC	A	:06	206	313	670556	NA	Tag-093.A	Endogenous1s	Gene_93.1	1	1
IO	NA	Tag-093	NA	Endogenous	NA	20190920_UOC REHYB_01_07.RCC	A	:07	186	314	670556	NA	Tag-093.A	Endogenous1s	Gene_93.1	1	1
IO	NA	Tag-093	NA	Endogenous	NA	20190920_UOC REHYB_01_08.RCC	A	:08	177	359	670556	NA	Tag-093.A	Endogenous1s	Gene_93.1	1	1
IO	NA	Tag-093	NA	Endogenous	NA	20190920_UOC REHYB_01_09.RCC	A	:09	138	410	670556	NA	Tag-093.A	Endogenous1s	Gene_93.1	1	1
IO	NA	Tag-093	NA	Endogenous	NA	20190920_UOC REHYB_01_10.RCC	A	:10	156	362	670556	NA	Tag-093.A	Endogenous1s	Gene_93.1	1	1
IO	NA	Tag-093	NA	Endogenous	NA	20190920_UOC REHYB_01_11.RCC	A	:11	149	380	670556	NA	Tag-093.A	Endogenous1s	Gene_93.1	1	1
IO	NA	Tag-093	NA	Endogenous	NA	20190920_UOC REHYB_01_12.RCC	A	:12	91	388	670556	NA	Tag-093.A	Endogenous1s	Gene_93.1	1	1
IO	NA	Tag-094	NA	Endogenous	NA	20190920_UOC REHYB_01_01.RCC	A	:01	375	100	2679337	NA	Tag-094.A	Endogenous1s	Gene_94.1	2	2
IO	NA	Tag-094	NA	Endogenous	NA	20190920_UOC REHYB_01_02.RCC	A	:02	347	135	2679337	NA	Tag-094.A	Endogenous1s	Gene_94.1	1	1
IO	NA	Tag-094	NA	Endogenous	NA	20190920_UOC REHYB_01_03.RCC	A	:03	343	182	2679337	NA	Tag-094.A	Endogenous1s	Gene_94.1	1	1
IO	NA	Tag-094	NA	Endogenous	NA	20190920_UOC REHYB_01_04.RCC	A	:04	296	195	2679337	NA	Tag-094.A	Endogenous1s	Gene_94.1	1	1
IO	NA	Tag-094	NA	Endogenous	NA	20190920_UOC REHYB_01_05.RCC	A	:05	195	292	670556	NA	Tag-094.A	Endogenous1s	Gene_94.1	1	1
IO	NA	Tag-094	NA	Endogenous	NA	20190920_UOC REHYB_01_06.RCC	A	:06	206	313	670556	NA	Tag-094.A	Endogenous1s	Gene_94.1	3	3
IO	NA	Tag-094	NA	Endogenous	NA	20190920_UOC REHYB_01_07.RCC	A	:07	186	314	670556	NA	Tag-094.A	Endogenous1s	Gene_94.1	2	2
IO	NA	Tag-094	NA	Endogenous	NA	20190920_UOC REHYB_01_08.RCC	A	:08	177	359	670556	NA	Tag-094.A	Endogenous1s	Gene_94.1	1	1
IO	NA	Tag-094	NA	Endogenous	NA	20190920_UOC REHYB_01_09.RCC	A	:09	138	410	670556	NA	Tag-094.A	Endogenous1s	Gene_94.1	1	1
IO	NA	Tag-094	NA	Endogenous	NA	20190920_UOC REHYB_01_10.RCC	A	:10	156	362	670556	NA	Tag-094.A	Endogenous1s	Gene_94.1	1	1
IO	NA	Tag-094	NA	Endogenous	NA	20190920_UOC REHYB_01_11.RCC	A	:11	149	380	670556	NA	Tag-094.A	Endogenous1s	Gene_94.1	2	2
IO	NA	Tag-094	NA	Endogenous	NA	20190920_UOC REHYB_01_12.RCC	A	:12	91	388	670556	NA	Tag-094.A	Endogenous1s	Gene_94.1	1	1
IO	NA	Tag-095	NA	Endogenous	NA	20190920_UOC REHYB_01_01.RCC	A	:01	375	100	2679337	NA	Tag-095.A	Endogenous1s	Gene_95.1	13	13
IO	NA	Tag-095	NA	Endogenous	NA	20190920_UOC REHYB_01_02.RCC	A	:02	347	135	2679337	NA	Tag-095.A	Endogenous1s	Gene_95.1	11	11
IO	NA	Tag-095	NA	Endogenous	NA	20190920_UOC REHYB_01_03.RCC	A	:03	343	182	2679337	NA	Tag-095.A	Endogenous1s	Gene_95.1	4	4
IO	NA	Tag-095	NA	Endogenous	NA	20190920_UOC REHYB_01_04.RCC	A	:04	296	195	2679337	NA	Tag-095.A	Endogenous1s	Gene_95.1	11	11
IO	NA	Tag-095	NA	Endogenous	NA	20190920_UOC REHYB_01_05.RCC	A	:05	195	292	670556	NA	Tag-095.A	Endogenous1s	Gene_95.1	5	5
IO	NA	Tag-095	NA	Endogenous	NA	20190920_UOC REHYB_01_06.RCC	A	:06	206	313	670556	NA	Tag-095.A	Endogenous1s	Gene_95.1	4	4
IO	NA	Tag-095	NA	Endogenous	NA	20190920_UOC REHYB_01_07.RCC	A	:07	186	314	670556	NA	Tag-095.A	Endogenous1s	Gene_95.1	4	4
IO	NA	Tag-095	NA	Endogenous	NA	20190920_UOC REHYB_01_08.RCC	A	:08	177	359	670556	NA	Tag-095.A	Endogenous1s	Gene_95.1	3	3
IO	NA	Tag-095	NA	Endogenous	NA	20190920_UOC REHYB_01_09.RCC	A	:09	138	410	670556	NA	Tag-095.A	Endogenous1s	Gene_95.1	1	1
IO	NA	Tag-095	NA	Endogenous	NA	20190920_UOC REHYB_01_10.RCC	A	:10	156	362	670556	NA	Tag-095.A	Endogenous1s	Gene_95.1	1	1
IO	NA	Tag-095	NA	Endogenous	NA	20190920_UOC REHYB_01_11.RCC	A	:11	149	380	670556	NA	Tag-095.A	Endogenous1s	Gene_95.1	2	2
IO	NA	Tag-095	NA	Endogenous	NA	20190920_UOC REHYB_01_12.RCC	A	:12	91	388	670556	NA	Tag-095.A	Endogenous1s	Gene_95.1	4	4
IO	NA	Tag-096	NA	Endogenous	NA	20190920_UOC REHYB_01_01.RCC	A	:01	375	100	2679337	NA	Tag-096.A	Endogenous1s	Gene_96.1	3	3
IO	NA	Tag-096	NA	Endogenous	NA	20190920_UOC REHYB_01_02.RCC	A	:02	347	135	2679337	NA	Tag-096.A	Endogenous1s	Gene_96.1	1	1
IO	NA	Tag-096	NA	Endogenous	NA	20190920_UOC REHYB_01_03.RCC	A	:03	343	182	2679337	NA	Tag-096.A	Endogenous1s	Gene_96.1	1	1
IO	NA	Tag-096	NA	Endogenous	NA	20190920_UOC REHYB_01_04.RCC	A	:04	296	195	2679337	NA	Tag-096.A	Endogenous1s	Gene_96.1	1	1
IO	NA	Tag-096	NA	Endogenous	NA	20190920_UOC REHYB_01_05.RCC	A	:05	195	292	670556	NA	Tag-096.A	Endogenous1s	Gene_96.1	1	1
IO	NA	Tag-096	NA	Endogenous	NA	20190920_UOC REHYB_01_06.RCC	A	:06	206	313	670556	NA	Tag-096.A	Endogenous1s	Gene_96.1	1	1
IO	NA	Tag-096	NA	Endogenous	NA	20190920_UOC REHYB_01_07.RCC	A	:07	186	314	670556	NA	Tag-096.A	Endogenous1s	Gene_96.1	2	2
IO	NA	Tag-096	NA	Endogenous	NA	20190920_UOC REHYB_01_08.RCC	A	:08	177	359	670556	NA	Tag-096.A	Endogenous1s	Gene_96.1	2	2
IO	NA	Tag-096	NA	Endogenous	NA	20190920_UOC REHYB_01_09.RCC	A	:09	138	410	670556	NA	Tag-096.A	Endogenous1s	Gene_96.1	1	1
IO	NA	Tag-096	NA	Endogenous	NA	20190920_UOC REHYB_01_10.RCC	A	:10	156	362	670556	NA	Tag-096.A	Endogenous1s	Gene_96.1	1	1
IO	NA	Tag-096	NA	Endogenous	NA	20190920_UOC REHYB_01_11.RCC	A	:11	149	380	670556	NA	Tag-096.A	Endogenous1s	Gene_96.1	1	1
IO	NA	Tag-096	NA	Endogenous	NA	20190920_UOC REHYB_01_12.RCC	A	:12	91	388	670556	NA	Tag-096.A	Endogenous1s	Gene_96.1	1	1
IO	NA	Tag-001	Rabbit IgG	Endogenous	NEG	20190920_UOC REHYB_01_01.RCC	B	:01	186	99	2679337	NA	Tag-001.B	Endogenous2s	Gene_1.1	8	8.19829
IO	NA	Tag-001	Rabbit IgG	Endogenous	NEG	20190920_UOC REHYB_01_02.RCC	B	:02	207	84	2679337	NA	Tag-001.B	Endogenous2s	Gene_1.1	4	4.09914
IO	NA	Tag-001	Rabbit IgG	Endogenous	NEG	20190920_UOC REHYB_01_03.RCC	B	:03	323	325	2679337	NA	Tag-001.B	Endogenous2s	Gene_1.1	27	27.6692
IO	NA	Tag-001	Rabbit IgG	Endogenous	NEG	20190920_UOC REHYB_01_04.RCC	B	:04	345	307	2679337	NA	Tag-001.B	Endogenous2s	Gene_1.1	8	8.19829
IO	NA	Tag-001	Rabbit IgG	Endogenous	NEG	20190920_UOC REHYB_01_05.RCC	B	:05	390	266	670556	NA	Tag-001.B	Endogenous2s	Gene_1.1	3	3.07436
IO	NA	Tag-001	Rabbit IgG	Endogenous	NEG	20190920_UOC REHYB_01_06.RCC	B	:06	379	246	670556	NA	Tag-001.B	Endogenous2s	Gene_1.1	9	9.22307
IO	NA	Tag-001	Rabbit IgG	Endogenous	NEG	20190920_UOC REHYB_01_07.RCC	B	:07	313	360	670556	NA	Tag-001.B	Endogenous2s	Gene_1.1	1	1.02479
IO	NA	Tag-001	Rabbit IgG	Endogenous	NEG	20190920_UOC REHYB_01_08.RCC	B	:08	352	256	670556	NA	Tag-001.B	Endogenous2s	Gene_1.1	1	1.02479
IO	NA	Tag-001	Rabbit IgG	Endogenous	NEG	20190920_UOC REHYB_01_09.RCC	B	:09	254	349	670556	NA	Tag-001.B	Endogenous2s	Gene_1.1	4	4.09914
IO	NA	Tag-001	Rabbit IgG	Endogenous	NEG	20190920_UOC REHYB_01_10.RCC	B	:10	282	373	670556	NA	Tag-001.B	Endogenous2s	Gene_1.1	2	2.04957
IO	NA	Tag-001	Rabbit IgG	Endogenous	NEG	20190920_UOC REHYB_01_11.RCC	B	:11	245	322	670556	NA	Tag-001.B	Endogenous2s	Gene_1.1	8	8.19829
IO	NA	Tag-001	Rabbit IgG	Endogenous	NEG	20190920_UOC REHYB_01_12.RCC	B	:12	273	362	670556	NA	Tag-001.B	Endogenous2s	Gene_1.1	4	4.09914
IO	NA	Tag-002	Mouse IgG1	Endogenous	NEG	20190920_UOC REHYB_01_01.RCC	B	:01	186	99	2679337	NA	Tag-002.B	Endogenous2s	Gene_2.1	15	17.7313
IO	NA	Tag-002	Mouse IgG1	Endogenous	NEG	20190920_UOC REHYB_01_02.RCC	B	:02	207	84	2679337	NA	Tag-002.B	Endogenous2s	Gene_2.1	4	4.72834
IO	NA	Tag-002	Mouse IgG1	Endogenous	NEG	20190920_UOC REHYB_01_03.RCC	B	:03	323	325	2679337	NA	Tag-002.B	Endogenous2s	Gene_2.1	14	16.5492
IO	NA	Tag-002	Mouse IgG1	Endogenous	NEG	20190920_UOC REHYB_01_04.RCC	B	:04	345	307	2679337	NA	Tag-002.B	Endogenous2s	Gene_2.1	18	21.2775
IO	NA	Tag-002	Mouse IgG1	Endogenous	NEG	20190920_UOC REHYB_01_05.RCC	B	:05	390	266	670556	NA	Tag-002.B	Endogenous2s	Gene_2.1	2	2.36417
IO	NA	Tag-002	Mouse IgG1	Endogenous	NEG	20190920_UOC REHYB_01_06.RCC	B	:06	379	246	670556	NA	Tag-002.B	Endogenous2s	Gene_2.1	22	26.0059
IO	NA	Tag-002	Mouse IgG1	Endogenous	NEG	20190920_UOC REHYB_01_07.RCC	B	:07	313	360	670556	NA	Tag-002.B	Endogenous2s	Gene_2.1	2	2.36417
IO	NA	Tag-002	Mouse IgG1	Endogenous	NEG	20190920_UOC REHYB_01_08.RCC	B	:08	352	256	670556	NA	Tag-002.B	Endogenous2s	Gene_2.1	9	10.6388
IO	NA	Tag-002	Mouse IgG1	Endogenous	NEG	20190920_UOC REHYB_01_09.RCC	B	:09	254	349	670556	NA	Tag-002.B	Endogenous2s	Gene_2.1	2	2.36417
IO	NA	Tag-002	Mouse IgG1	Endogenous	NEG	20190920_UOC REHYB_01_10.RCC	B	:10	282	373	670556	NA	Tag-002.B	Endogenous2s	Gene_2.1	3	3.54626
IO	NA	Tag-002	Mouse IgG1	Endogenous	NEG	20190920_UOC REHYB_01_11.RCC	B	:11	245	322	670556	NA	Tag-002.B	Endogenous2s	Gene_2.1	2	2.36417
IO	NA	Tag-002	Mouse IgG1	Endogenous	NEG	20190920_UOC REHYB_01_12.RCC	B	:12	273	362	670556	NA	Tag-002.B	Endogenous2s	Gene_2.1	2	2.36417
IO	NA	Tag-003	Mouse IgG2a	Endogenous	NEG	20190920_UOC REHYB_01_01.RCC	B	:01	186	99	2679337	NA	Tag-003.B	Endogenous2s	Gene_3.1	5	4.94356
IO	NA	Tag-003	Mouse IgG2a	Endogenous	NEG	20190920_UOC REHYB_01_02.RCC	B	:02	207	84	2679337	NA	Tag-003.B	Endogenous2s	Gene_3.1	4	3.95485
IO	NA	Tag-003	Mouse IgG2a	Endogenous	NEG	20190920_UOC REHYB_01_03.RCC	B	:03	323	325	2679337	NA	Tag-003.B	Endogenous2s	Gene_3.1	14	13.842
IO	NA	Tag-003	Mouse IgG2a	Endogenous	NEG	20190920_UOC REHYB_01_04.RCC	B	:04	345	307	2679337	NA	Tag-003.B	Endogenous2s	Gene_3.1	10	9.88712
IO	NA	Tag-003	Mouse IgG2a	Endogenous	NEG	20190920_UOC REHYB_01_05.RCC	B	:05	390	266	670556	NA	Tag-003.B	Endogenous2s	Gene_3.1	3	2.96614
IO	NA	Tag-003	Mouse IgG2a	Endogenous	NEG	20190920_UOC REHYB_01_06.RCC	B	:06	379	246	670556	NA	Tag-003.B	Endogenous2s	Gene_3.1	1	0.988712
IO	NA	Tag-003	Mouse IgG2a	Endogenous	NEG	20190920_UOC REHYB_01_07.RCC	B	:07	313	360	670556	NA	Tag-003.B	Endogenous2s	Gene_3.1	2	1.97742
IO	NA	Tag-003	Mouse IgG2a	Endogenous	NEG	20190920_UOC REHYB_01_08.RCC	B	:08	352	256	670556	NA	Tag-003.B	Endogenous2s	Gene_3.1	4	3.95485
IO	NA	Tag-003	Mouse IgG2a	Endogenous	NEG	20190920_UOC REHYB_01_09.RCC	B	:09	254	349	670556	NA	Tag-003.B	Endogenous2s	Gene_3.1	3	2.96614
IO	NA	Tag-003	Mouse IgG2a	Endogenous	NEG	20190920_UOC REHYB_01_10.RCC	B	:10	282	373	670556	NA	Tag-003.B	Endogenous2s	Gene_3.1	4	3.95485
IO	NA	Tag-003	Mouse IgG2a	Endogenous	NEG	20190920_UOC REHYB_01_11.RCC	B	:11	245	322	670556	NA	Tag-003.B	Endogenous2s	Gene_3.1	2	1.97742
IO	NA	Tag-003	Mouse IgG2a	Endogenous	NEG	20190920_UOC REHYB_01_12.RCC	B	:12	273	362	670556	NA	Tag-003.B	Endogenous2s	Gene_3.1	6	5.93227
IO	NA	Tag-004	PD-1	Endogenous	NA	20190920_UOC REHYB_01_01.RCC	B	:01	186	99	2679337	NA	Tag-004.B	Endogenous2s	Gene_4.1	7	6.97524
IO	NA	Tag-004	PD-1	Endogenous	NA	20190920_UOC REHYB_01_02.RCC	B	:02	207	84	2679337	NA	Tag-004.B	Endogenous2s	Gene_4.1	3	2.98939
IO	NA	Tag-004	PD-1	Endogenous	NA	20190920_UOC REHYB_01_03.RCC	B	:03	323	325	2679337	NA	Tag-004.B	Endogenous2s	Gene_4.1	7	6.97524
IO	NA	Tag-004	PD-1	Endogenous	NA	20190920_UOC REHYB_01_04.RCC	B	:04	345	307	2679337	NA	Tag-004.B	Endogenous2s	Gene_4.1	6	5.97877
IO	NA	Tag-004	PD-1	Endogenous	NA	20190920_UOC REHYB_01_05.RCC	B	:05	390	266	670556	NA	Tag-004.B	Endogenous2s	Gene_4.1	3	2.98939
IO	NA	Tag-004	PD-1	Endogenous	NA	20190920_UOC REHYB_01_06.RCC	B	:06	379	246	670556	NA	Tag-004.B	Endogenous2s	Gene_4.1	4	3.98585
IO	NA	Tag-004	PD-1	Endogenous	NA	20190920_UOC REHYB_01_07.RCC	B	:07	313	360	670556	NA	Tag-004.B	Endogenous2s	Gene_4.1	3	2.98939
IO	NA	Tag-004	PD-1	Endogenous	NA	20190920_UOC REHYB_01_08.RCC	B	:08	352	256	670556	NA	Tag-004.B	Endogenous2s	Gene_4.1	1	0.996462
IO	NA	Tag-004	PD-1	Endogenous	NA	20190920_UOC REHYB_01_09.RCC	B	:09	254	349	670556	NA	Tag-004.B	Endogenous2s	Gene_4.1	2	1.99292
IO	NA	Tag-004	PD-1	Endogenous	NA	20190920_UOC REHYB_01_10.RCC	B	:10	282	373	670556	NA	Tag-004.B	Endogenous2s	Gene_4.1	1	0.996462
IO	NA	Tag-004	PD-1	Endogenous	NA	20190920_UOC REHYB_01_11.RCC	B	:11	245	322	670556	NA	Tag-004.B	Endogenous2s	Gene_4.1	1	0.996462
IO	NA	Tag-004	PD-1	Endogenous	NA	20190920_UOC REHYB_01_12.RCC	B	:12	273	362	670556	NA	Tag-004.B	Endogenous2s	Gene_4.1	3	2.98939
IO	NA	Tag-005	Histone H3	Endogenous	HK	20190920_UOC REHYB_01_01.RCC	B	:01	186	99	2679337	NA	Tag-005.B	Endogenous2s	Gene_5.1	1619	4177.79
IO	NA	Tag-005	Histone H3	Endogenous	HK	20190920_UOC REHYB_01_02.RCC	B	:02	207	84	2679337	NA	Tag-005.B	Endogenous2s	Gene_5.1	897	2314.69
IO	NA	Tag-005	Histone H3	Endogenous	HK	20190920_UOC REHYB_01_03.RCC	B	:03	323	325	2679337	NA	Tag-005.B	Endogenous2s	Gene_5.1	2024	5222.88
IO	NA	Tag-005	Histone H3	Endogenous	HK	20190920_UOC REHYB_01_04.RCC	B	:04	345	307	2679337	NA	Tag-005.B	Endogenous2s	Gene_5.1	2685	6928.58
IO	NA	Tag-005	Histone H3	Endogenous	HK	20190920_UOC REHYB_01_05.RCC	B	:05	390	266	670556	NA	Tag-005.B	Endogenous2s	Gene_5.1	308	794.786
IO	NA	Tag-005	Histone H3	Endogenous	HK	20190920_UOC REHYB_01_06.RCC	B	:06	379	246	670556	NA	Tag-005.B	Endogenous2s	Gene_5.1	337	869.62
IO	NA	Tag-005	Histone H3	Endogenous	HK	20190920_UOC REHYB_01_07.RCC	B	:07	313	360	670556	NA	Tag-005.B	Endogenous2s	Gene_5.1	122	314.818
IO	NA	Tag-005	Histone H3	Endogenous	HK	20190920_UOC REHYB_01_08.RCC	B	:08	352	256	670556	NA	Tag-005.B	Endogenous2s	Gene_5.1	199	513.515
IO	NA	Tag-005	Histone H3	Endogenous	HK	20190920_UOC REHYB_01_09.RCC	B	:09	254	349	670556	NA	Tag-005.B	Endogenous2s	Gene_5.1	115	296.755
IO	NA	Tag-005	Histone H3	Endogenous	HK	20190920_UOC REHYB_01_10.RCC	B	:10	282	373	670556	NA	Tag-005.B	Endogenous2s	Gene_5.1	136	350.945
IO	NA	Tag-005	Histone H3	Endogenous	HK	20190920_UOC REHYB_01_11.RCC	B	:11	245	322	670556	NA	Tag-005.B	Endogenous2s	Gene_5.1	105	270.95
IO	NA	Tag-005	Histone H3	Endogenous	HK	20190920_UOC REHYB_01_12.RCC	B	:12	273	362	670556	NA	Tag-005.B	Endogenous2s	Gene_5.1	89	229.662
IO	NA	Tag-006	CD68	Endogenous	NA	20190920_UOC REHYB_01_01.RCC	B	:01	186	99	2679337	NA	Tag-006.B	Endogenous2s	Gene_6.1	406	427.852
IO	NA	Tag-006	CD68	Endogenous	NA	20190920_UOC REHYB_01_02.RCC	B	:02	207	84	2679337	NA	Tag-006.B	Endogenous2s	Gene_6.1	235	247.648
IO	NA	Tag-006	CD68	Endogenous	NA	20190920_UOC REHYB_01_03.RCC	B	:03	323	325	2679337	NA	Tag-006.B	Endogenous2s	Gene_6.1	752	792.475
IO	NA	Tag-006	CD68	Endogenous	NA	20190920_UOC REHYB_01_04.RCC	B	:04	345	307	2679337	NA	Tag-006.B	Endogenous2s	Gene_6.1	144	151.751
IO	NA	Tag-006	CD68	Endogenous	NA	20190920_UOC REHYB_01_05.RCC	B	:05	390	266	670556	NA	Tag-006.B	Endogenous2s	Gene_6.1	235	247.648
IO	NA	Tag-006	CD68	Endogenous	NA	20190920_UOC REHYB_01_06.RCC	B	:06	379	246	670556	NA	Tag-006.B	Endogenous2s	Gene_6.1	231	243.433
IO	NA	Tag-006	CD68	Endogenous	NA	20190920_UOC REHYB_01_07.RCC	B	:07	313	360	670556	NA	Tag-006.B	Endogenous2s	Gene_6.1	122	128.566
IO	NA	Tag-006	CD68	Endogenous	NA	20190920_UOC REHYB_01_08.RCC	B	:08	352	256	670556	NA	Tag-006.B	Endogenous2s	Gene_6.1	126	132.782
IO	NA	Tag-006	CD68	Endogenous	NA	20190920_UOC REHYB_01_09.RCC	B	:09	254	349	670556	NA	Tag-006.B	Endogenous2s	Gene_6.1	40	42.1529
IO	NA	Tag-006	CD68	Endogenous	NA	20190920_UOC REHYB_01_10.RCC	B	:10	282	373	670556	NA	Tag-006.B	Endogenous2s	Gene_6.1	54	56.9065
IO	NA	Tag-006	CD68	Endogenous	NA	20190920_UOC REHYB_01_11.RCC	B	:11	245	322	670556	NA	Tag-006.B	Endogenous2s	Gene_6.1	43	45.3144
IO	NA	Tag-006	CD68	Endogenous	NA	20190920_UOC REHYB_01_12.RCC	B	:12	273	362	670556	NA	Tag-006.B	Endogenous2s	Gene_6.1	53	55.8526
IO	NA	Tag-007	HLA-DR	Endogenous	NA	20190920_UOC REHYB_01_01.RCC	B	:01	186	99	2679337	NA	Tag-007.B	Endogenous2s	Gene_7.1	71	71.025
IO	NA	Tag-007	HLA-DR	Endogenous	NA	20190920_UOC REHYB_01_02.RCC	B	:02	207	84	2679337	NA	Tag-007.B	Endogenous2s	Gene_7.1	20	20.007
IO	NA	Tag-007	HLA-DR	Endogenous	NA	20190920_UOC REHYB_01_03.RCC	B	:03	323	325	2679337	NA	Tag-007.B	Endogenous2s	Gene_7.1	113	113.04
IO	NA	Tag-007	HLA-DR	Endogenous	NA	20190920_UOC REHYB_01_04.RCC	B	:04	345	307	2679337	NA	Tag-007.B	Endogenous2s	Gene_7.1	80	80.0282
IO	NA	Tag-007	HLA-DR	Endogenous	NA	20190920_UOC REHYB_01_05.RCC	B	:05	390	266	670556	NA	Tag-007.B	Endogenous2s	Gene_7.1	159	159.056
IO	NA	Tag-007	HLA-DR	Endogenous	NA	20190920_UOC REHYB_01_06.RCC	B	:06	379	246	670556	NA	Tag-007.B	Endogenous2s	Gene_7.1	58	58.0204
IO	NA	Tag-007	HLA-DR	Endogenous	NA	20190920_UOC REHYB_01_07.RCC	B	:07	313	360	670556	NA	Tag-007.B	Endogenous2s	Gene_7.1	18	18.0063
IO	NA	Tag-007	HLA-DR	Endogenous	NA	20190920_UOC REHYB_01_08.RCC	B	:08	352	256	670556	NA	Tag-007.B	Endogenous2s	Gene_7.1	35	35.0123
IO	NA	Tag-007	HLA-DR	Endogenous	NA	20190920_UOC REHYB_01_09.RCC	B	:09	254	349	670556	NA	Tag-007.B	Endogenous2s	Gene_7.1	9	9.00317
IO	NA	Tag-007	HLA-DR	Endogenous	NA	20190920_UOC REHYB_01_10.RCC	B	:10	282	373	670556	NA	Tag-007.B	Endogenous2s	Gene_7.1	36	36.0127
IO	NA	Tag-007	HLA-DR	Endogenous	NA	20190920_UOC REHYB_01_11.RCC	B	:11	245	322	670556	NA	Tag-007.B	Endogenous2s	Gene_7.1	42	42.0148
IO	NA	Tag-007	HLA-DR	Endogenous	NA	20190920_UOC REHYB_01_12.RCC	B	:12	273	362	670556	NA	Tag-007.B	Endogenous2s	Gene_7.1	42	42.0148
IO	NA	Tag-008	NA	Endogenous	NA	20190920_UOC REHYB_01_01.RCC	B	:01	186	99	2679337	NA	Tag-008.B	Endogenous2s	Gene_8.1	1	1.11663
IO	NA	Tag-008	NA	Endogenous	NA	20190920_UOC REHYB_01_02.RCC	B	:02	207	84	2679337	NA	Tag-008.B	Endogenous2s	Gene_8.1	1	1.11663
IO	NA	Tag-008	NA	Endogenous	NA	20190920_UOC REHYB_01_03.RCC	B	:03	323	325	2679337	NA	Tag-008.B	Endogenous2s	Gene_8.1	2	2.23325
IO	NA	Tag-008	NA	Endogenous	NA	20190920_UOC REHYB_01_04.RCC	B	:04	345	307	2679337	NA	Tag-008.B	Endogenous2s	Gene_8.1	2	2.23325
IO	NA	Tag-008	NA	Endogenous	NA	20190920_UOC REHYB_01_05.RCC	B	:05	390	266	670556	NA	Tag-008.B	Endogenous2s	Gene_8.1	1	1.11663
IO	NA	Tag-008	NA	Endogenous	NA	20190920_UOC REHYB_01_06.RCC	B	:06	379	246	670556	NA	Tag-008.B	Endogenous2s	Gene_8.1	2	2.23325
IO	NA	Tag-008	NA	Endogenous	NA	20190920_UOC REHYB_01_07.RCC	B	:07	313	360	670556	NA	Tag-008.B	Endogenous2s	Gene_8.1	1	1.11663
IO	NA	Tag-008	NA	Endogenous	NA	20190920_UOC REHYB_01_08.RCC	B	:08	352	256	670556	NA	Tag-008.B	Endogenous2s	Gene_8.1	2	2.23325
IO	NA	Tag-008	NA	Endogenous	NA	20190920_UOC REHYB_01_09.RCC	B	:09	254	349	670556	NA	Tag-008.B	Endogenous2s	Gene_8.1	1	1.11663
IO	NA	Tag-008	NA	Endogenous	NA	20190920_UOC REHYB_01_10.RCC	B	:10	282	373	670556	NA	Tag-008.B	Endogenous2s	Gene_8.1	1	1.11663
IO	NA	Tag-008	NA	Endogenous	NA	20190920_UOC REHYB_01_11.RCC	B	:11	245	322	670556	NA	Tag-008.B	Endogenous2s	Gene_8.1	1	1.11663
IO	NA	Tag-008	NA	Endogenous	NA	20190920_UOC REHYB_01_12.RCC	B	:12	273	362	670556	NA	Tag-008.B	Endogenous2s	Gene_8.1	2	2.23325
IO	NA	Tag-009	S6	Endogenous	HK	20190920_UOC REHYB_01_01.RCC	B	:01	186	99	2679337	NA	Tag-009.B	Endogenous2s	Gene_9.1	401	460.336
IO	NA	Tag-009	S6	Endogenous	HK	20190920_UOC REHYB_01_02.RCC	B	:02	207	84	2679337	NA	Tag-009.B	Endogenous2s	Gene_9.1	165	189.415
IO	NA	Tag-009	S6	Endogenous	HK	20190920_UOC REHYB_01_03.RCC	B	:03	323	325	2679337	NA	Tag-009.B	Endogenous2s	Gene_9.1	3640	4178.61
IO	NA	Tag-009	S6	Endogenous	HK	20190920_UOC REHYB_01_04.RCC	B	:04	345	307	2679337	NA	Tag-009.B	Endogenous2s	Gene_9.1	3529	4051.19
IO	NA	Tag-009	S6	Endogenous	HK	20190920_UOC REHYB_01_05.RCC	B	:05	390	266	670556	NA	Tag-009.B	Endogenous2s	Gene_9.1	165	189.415
IO	NA	Tag-009	S6	Endogenous	HK	20190920_UOC REHYB_01_06.RCC	B	:06	379	246	670556	NA	Tag-009.B	Endogenous2s	Gene_9.1	141	161.864
IO	NA	Tag-009	S6	Endogenous	HK	20190920_UOC REHYB_01_07.RCC	B	:07	313	360	670556	NA	Tag-009.B	Endogenous2s	Gene_9.1	217	249.11
IO	NA	Tag-009	S6	Endogenous	HK	20190920_UOC REHYB_01_08.RCC	B	:08	352	256	670556	NA	Tag-009.B	Endogenous2s	Gene_9.1	120	137.757
IO	NA	Tag-009	S6	Endogenous	HK	20190920_UOC REHYB_01_09.RCC	B	:09	254	349	670556	NA	Tag-009.B	Endogenous2s	Gene_9.1	106	121.685
IO	NA	Tag-009	S6	Endogenous	HK	20190920_UOC REHYB_01_10.RCC	B	:10	282	373	670556	NA	Tag-009.B	Endogenous2s	Gene_9.1	120	137.757
IO	NA	Tag-009	S6	Endogenous	HK	20190920_UOC REHYB_01_11.RCC	B	:11	245	322	670556	NA	Tag-009.B	Endogenous2s	Gene_9.1	137	157.272
IO	NA	Tag-009	S6	Endogenous	HK	20190920_UOC REHYB_01_12.RCC	B	:12	273	362	670556	NA	Tag-009.B	Endogenous2s	Gene_9.1	118	135.461
IO	NA	Tag-010	Ki-67	Endogenous	NA	20190920_UOC REHYB_01_01.RCC	B	:01	186	99	2679337	NA	Tag-010.B	Endogenous2s	Gene_10.1	49	52.351
IO	NA	Tag-010	Ki-67	Endogenous	NA	20190920_UOC REHYB_01_02.RCC	B	:02	207	84	2679337	NA	Tag-010.B	Endogenous2s	Gene_10.1	30	32.0516
IO	NA	Tag-010	Ki-67	Endogenous	NA	20190920_UOC REHYB_01_03.RCC	B	:03	323	325	2679337	NA	Tag-010.B	Endogenous2s	Gene_10.1	85	90.8129
IO	NA	Tag-010	Ki-67	Endogenous	NA	20190920_UOC REHYB_01_04.RCC	B	:04	345	307	2679337	NA	Tag-010.B	Endogenous2s	Gene_10.1	142	151.711
IO	NA	Tag-010	Ki-67	Endogenous	NA	20190920_UOC REHYB_01_05.RCC	B	:05	390	266	670556	NA	Tag-010.B	Endogenous2s	Gene_10.1	26	27.7781
IO	NA	Tag-010	Ki-67	Endogenous	NA	20190920_UOC REHYB_01_06.RCC	B	:06	379	246	670556	NA	Tag-010.B	Endogenous2s	Gene_10.1	25	26.7097
IO	NA	Tag-010	Ki-67	Endogenous	NA	20190920_UOC REHYB_01_07.RCC	B	:07	313	360	670556	NA	Tag-010.B	Endogenous2s	Gene_10.1	8	8.5471
IO	NA	Tag-010	Ki-67	Endogenous	NA	20190920_UOC REHYB_01_08.RCC	B	:08	352	256	670556	NA	Tag-010.B	Endogenous2s	Gene_10.1	7	7.47871
IO	NA	Tag-010	Ki-67	Endogenous	NA	20190920_UOC REHYB_01_09.RCC	B	:09	254	349	670556	NA	Tag-010.B	Endogenous2s	Gene_10.1	3	3.20516
IO	NA	Tag-010	Ki-67	Endogenous	NA	20190920_UOC REHYB_01_10.RCC	B	:10	282	373	670556	NA	Tag-010.B	Endogenous2s	Gene_10.1	9	9.61549
IO	NA	Tag-010	Ki-67	Endogenous	NA	20190920_UOC REHYB_01_11.RCC	B	:11	245	322	670556	NA	Tag-010.B	Endogenous2s	Gene_10.1	4	4.27355
IO	NA	Tag-010	Ki-67	Endogenous	NA	20190920_UOC REHYB_01_12.RCC	B	:12	273	362	670556	NA	Tag-010.B	Endogenous2s	Gene_10.1	5	5.34194
IO	NA	Tag-011	beta-2-microglobulin	Endogenous	NA	20190920_UOC REHYB_01_01.RCC	B	:01	186	99	2679337	NA	Tag-011.B	Endogenous2s	Gene_11.1	82	103.305
IO	NA	Tag-011	beta-2-microglobulin	Endogenous	NA	20190920_UOC REHYB_01_02.RCC	B	:02	207	84	2679337	NA	Tag-011.B	Endogenous2s	Gene_11.1	43	54.172
IO	NA	Tag-011	beta-2-microglobulin	Endogenous	NA	20190920_UOC REHYB_01_03.RCC	B	:03	323	325	2679337	NA	Tag-011.B	Endogenous2s	Gene_11.1	337	424.557
IO	NA	Tag-011	beta-2-microglobulin	Endogenous	NA	20190920_UOC REHYB_01_04.RCC	B	:04	345	307	2679337	NA	Tag-011.B	Endogenous2s	Gene_11.1	215	270.86
IO	NA	Tag-011	beta-2-microglobulin	Endogenous	NA	20190920_UOC REHYB_01_05.RCC	B	:05	390	266	670556	NA	Tag-011.B	Endogenous2s	Gene_11.1	51	64.2505
IO	NA	Tag-011	beta-2-microglobulin	Endogenous	NA	20190920_UOC REHYB_01_06.RCC	B	:06	379	246	670556	NA	Tag-011.B	Endogenous2s	Gene_11.1	86	108.344
IO	NA	Tag-011	beta-2-microglobulin	Endogenous	NA	20190920_UOC REHYB_01_07.RCC	B	:07	313	360	670556	NA	Tag-011.B	Endogenous2s	Gene_11.1	100	125.981
IO	NA	Tag-011	beta-2-microglobulin	Endogenous	NA	20190920_UOC REHYB_01_08.RCC	B	:08	352	256	670556	NA	Tag-011.B	Endogenous2s	Gene_11.1	68	85.6673
IO	NA	Tag-011	beta-2-microglobulin	Endogenous	NA	20190920_UOC REHYB_01_09.RCC	B	:09	254	349	670556	NA	Tag-011.B	Endogenous2s	Gene_11.1	57	71.8094
IO	NA	Tag-011	beta-2-microglobulin	Endogenous	NA	20190920_UOC REHYB_01_10.RCC	B	:10	282	373	670556	NA	Tag-011.B	Endogenous2s	Gene_11.1	57	71.8094
IO	NA	Tag-011	beta-2-microglobulin	Endogenous	NA	20190920_UOC REHYB_01_11.RCC	B	:11	245	322	670556	NA	Tag-011.B	Endogenous2s	Gene_11.1	60	75.5888
IO	NA	Tag-011	beta-2-microglobulin	Endogenous	NA	20190920_UOC REHYB_01_12.RCC	B	:12	273	362	670556	NA	Tag-011.B	Endogenous2s	Gene_11.1	71	89.4467
IO	NA	Tag-012	CD11c	Endogenous	NA	20190920_UOC REHYB_01_01.RCC	B	:01	186	99	2679337	NA	Tag-012.B	Endogenous2s	Gene_12.1	491	424.05
IO	NA	Tag-012	CD11c	Endogenous	NA	20190920_UOC REHYB_01_02.RCC	B	:02	207	84	2679337	NA	Tag-012.B	Endogenous2s	Gene_12.1	240	207.275
IO	NA	Tag-012	CD11c	Endogenous	NA	20190920_UOC REHYB_01_03.RCC	B	:03	323	325	2679337	NA	Tag-012.B	Endogenous2s	Gene_12.1	422	364.458
IO	NA	Tag-012	CD11c	Endogenous	NA	20190920_UOC REHYB_01_04.RCC	B	:04	345	307	2679337	NA	Tag-012.B	Endogenous2s	Gene_12.1	99	85.5008
IO	NA	Tag-012	CD11c	Endogenous	NA	20190920_UOC REHYB_01_05.RCC	B	:05	390	266	670556	NA	Tag-012.B	Endogenous2s	Gene_12.1	1571	1356.79
IO	NA	Tag-012	CD11c	Endogenous	NA	20190920_UOC REHYB_01_06.RCC	B	:06	379	246	670556	NA	Tag-012.B	Endogenous2s	Gene_12.1	283	244.412
IO	NA	Tag-012	CD11c	Endogenous	NA	20190920_UOC REHYB_01_07.RCC	B	:07	313	360	670556	NA	Tag-012.B	Endogenous2s	Gene_12.1	215	185.684
IO	NA	Tag-012	CD11c	Endogenous	NA	20190920_UOC REHYB_01_08.RCC	B	:08	352	256	670556	NA	Tag-012.B	Endogenous2s	Gene_12.1	107	92.41
IO	NA	Tag-012	CD11c	Endogenous	NA	20190920_UOC REHYB_01_09.RCC	B	:09	254	349	670556	NA	Tag-012.B	Endogenous2s	Gene_12.1	11	9.50009
IO	NA	Tag-012	CD11c	Endogenous	NA	20190920_UOC REHYB_01_10.RCC	B	:10	282	373	670556	NA	Tag-012.B	Endogenous2s	Gene_12.1	17	14.682
IO	NA	Tag-012	CD11c	Endogenous	NA	20190920_UOC REHYB_01_11.RCC	B	:11	245	322	670556	NA	Tag-012.B	Endogenous2s	Gene_12.1	17	14.682
IO	NA	Tag-012	CD11c	Endogenous	NA	20190920_UOC REHYB_01_12.RCC	B	:12	273	362	670556	NA	Tag-012.B	Endogenous2s	Gene_12.1	33	28.5003
IO	NA	Tag-013	CD20	Endogenous	NA	20190920_UOC REHYB_01_01.RCC	B	:01	186	99	2679337	NA	Tag-013.B	Endogenous2s	Gene_13.1	4	6.70771
IO	NA	Tag-013	CD20	Endogenous	NA	20190920_UOC REHYB_01_02.RCC	B	:02	207	84	2679337	NA	Tag-013.B	Endogenous2s	Gene_13.1	6	10.0616
IO	NA	Tag-013	CD20	Endogenous	NA	20190920_UOC REHYB_01_03.RCC	B	:03	323	325	2679337	NA	Tag-013.B	Endogenous2s	Gene_13.1	15	25.1539
IO	NA	Tag-013	CD20	Endogenous	NA	20190920_UOC REHYB_01_04.RCC	B	:04	345	307	2679337	NA	Tag-013.B	Endogenous2s	Gene_13.1	6	10.0616
IO	NA	Tag-013	CD20	Endogenous	NA	20190920_UOC REHYB_01_05.RCC	B	:05	390	266	670556	NA	Tag-013.B	Endogenous2s	Gene_13.1	2	3.35385
IO	NA	Tag-013	CD20	Endogenous	NA	20190920_UOC REHYB_01_06.RCC	B	:06	379	246	670556	NA	Tag-013.B	Endogenous2s	Gene_13.1	1	1.67693
IO	NA	Tag-013	CD20	Endogenous	NA	20190920_UOC REHYB_01_07.RCC	B	:07	313	360	670556	NA	Tag-013.B	Endogenous2s	Gene_13.1	3	5.03078
IO	NA	Tag-013	CD20	Endogenous	NA	20190920_UOC REHYB_01_08.RCC	B	:08	352	256	670556	NA	Tag-013.B	Endogenous2s	Gene_13.1	1	1.67693
IO	NA	Tag-013	CD20	Endogenous	NA	20190920_UOC REHYB_01_09.RCC	B	:09	254	349	670556	NA	Tag-013.B	Endogenous2s	Gene_13.1	9	15.0923
IO	NA	Tag-013	CD20	Endogenous	NA	20190920_UOC REHYB_01_10.RCC	B	:10	282	373	670556	NA	Tag-013.B	Endogenous2s	Gene_13.1	2	3.35385
IO	NA	Tag-013	CD20	Endogenous	NA	20190920_UOC REHYB_01_11.RCC	B	:11	245	322	670556	NA	Tag-013.B	Endogenous2s	Gene_13.1	7	11.7385
IO	NA	Tag-013	CD20	Endogenous	NA	20190920_UOC REHYB_01_12.RCC	B	:12	273	362	670556	NA	Tag-013.B	Endogenous2s	Gene_13.1	3	5.03078
IO	NA	Tag-014	CD3	Endogenous	NA	20190920_UOC REHYB_01_01.RCC	B	:01	186	99	2679337	NA	Tag-014.B	Endogenous2s	Gene_14.1	22	21.8458
IO	NA	Tag-014	CD3	Endogenous	NA	20190920_UOC REHYB_01_02.RCC	B	:02	207	84	2679337	NA	Tag-014.B	Endogenous2s	Gene_14.1	15	14.8949
IO	NA	Tag-014	CD3	Endogenous	NA	20190920_UOC REHYB_01_03.RCC	B	:03	323	325	2679337	NA	Tag-014.B	Endogenous2s	Gene_14.1	49	48.6565
IO	NA	Tag-014	CD3	Endogenous	NA	20190920_UOC REHYB_01_04.RCC	B	:04	345	307	2679337	NA	Tag-014.B	Endogenous2s	Gene_14.1	23	22.8388
IO	NA	Tag-014	CD3	Endogenous	NA	20190920_UOC REHYB_01_05.RCC	B	:05	390	266	670556	NA	Tag-014.B	Endogenous2s	Gene_14.1	11	10.9229
IO	NA	Tag-014	CD3	Endogenous	NA	20190920_UOC REHYB_01_06.RCC	B	:06	379	246	670556	NA	Tag-014.B	Endogenous2s	Gene_14.1	8	7.94392
IO	NA	Tag-014	CD3	Endogenous	NA	20190920_UOC REHYB_01_07.RCC	B	:07	313	360	670556	NA	Tag-014.B	Endogenous2s	Gene_14.1	3	2.97897
IO	NA	Tag-014	CD3	Endogenous	NA	20190920_UOC REHYB_01_08.RCC	B	:08	352	256	670556	NA	Tag-014.B	Endogenous2s	Gene_14.1	9	8.93692
IO	NA	Tag-014	CD3	Endogenous	NA	20190920_UOC REHYB_01_09.RCC	B	:09	254	349	670556	NA	Tag-014.B	Endogenous2s	Gene_14.1	13	12.9089
IO	NA	Tag-014	CD3	Endogenous	NA	20190920_UOC REHYB_01_10.RCC	B	:10	282	373	670556	NA	Tag-014.B	Endogenous2s	Gene_14.1	18	17.8738
IO	NA	Tag-014	CD3	Endogenous	NA	20190920_UOC REHYB_01_11.RCC	B	:11	245	322	670556	NA	Tag-014.B	Endogenous2s	Gene_14.1	34	33.7617
IO	NA	Tag-014	CD3	Endogenous	NA	20190920_UOC REHYB_01_12.RCC	B	:12	273	362	670556	NA	Tag-014.B	Endogenous2s	Gene_14.1	21	20.8528
IO	NA	Tag-015	CD4	Endogenous	NA	20190920_UOC REHYB_01_01.RCC	B	:01	186	99	2679337	NA	Tag-015.B	Endogenous2s	Gene_15.1	101	82.5544
IO	NA	Tag-015	CD4	Endogenous	NA	20190920_UOC REHYB_01_02.RCC	B	:02	207	84	2679337	NA	Tag-015.B	Endogenous2s	Gene_15.1	36	29.4253
IO	NA	Tag-015	CD4	Endogenous	NA	20190920_UOC REHYB_01_03.RCC	B	:03	323	325	2679337	NA	Tag-015.B	Endogenous2s	Gene_15.1	168	137.318
IO	NA	Tag-015	CD4	Endogenous	NA	20190920_UOC REHYB_01_04.RCC	B	:04	345	307	2679337	NA	Tag-015.B	Endogenous2s	Gene_15.1	47	38.4164
IO	NA	Tag-015	CD4	Endogenous	NA	20190920_UOC REHYB_01_05.RCC	B	:05	390	266	670556	NA	Tag-015.B	Endogenous2s	Gene_15.1	90	73.5633
IO	NA	Tag-015	CD4	Endogenous	NA	20190920_UOC REHYB_01_06.RCC	B	:06	379	246	670556	NA	Tag-015.B	Endogenous2s	Gene_15.1	62	50.6769
IO	NA	Tag-015	CD4	Endogenous	NA	20190920_UOC REHYB_01_07.RCC	B	:07	313	360	670556	NA	Tag-015.B	Endogenous2s	Gene_15.1	63	51.4943
IO	NA	Tag-015	CD4	Endogenous	NA	20190920_UOC REHYB_01_08.RCC	B	:08	352	256	670556	NA	Tag-015.B	Endogenous2s	Gene_15.1	45	36.7816
IO	NA	Tag-015	CD4	Endogenous	NA	20190920_UOC REHYB_01_09.RCC	B	:09	254	349	670556	NA	Tag-015.B	Endogenous2s	Gene_15.1	48	39.2338
IO	NA	Tag-015	CD4	Endogenous	NA	20190920_UOC REHYB_01_10.RCC	B	:10	282	373	670556	NA	Tag-015.B	Endogenous2s	Gene_15.1	41	33.5122
IO	NA	Tag-015	CD4	Endogenous	NA	20190920_UOC REHYB_01_11.RCC	B	:11	245	322	670556	NA	Tag-015.B	Endogenous2s	Gene_15.1	90	73.5633
IO	NA	Tag-015	CD4	Endogenous	NA	20190920_UOC REHYB_01_12.RCC	B	:12	273	362	670556	NA	Tag-015.B	Endogenous2s	Gene_15.1	52	42.5032
IO	NA	Tag-016	CD45	Endogenous	NA	20190920_UOC REHYB_01_01.RCC	B	:01	186	99	2679337	NA	Tag-016.B	Endogenous2s	Gene_16.1	44	60.1356
IO	NA	Tag-016	CD45	Endogenous	NA	20190920_UOC REHYB_01_02.RCC	B	:02	207	84	2679337	NA	Tag-016.B	Endogenous2s	Gene_16.1	21	28.7011
IO	NA	Tag-016	CD45	Endogenous	NA	20190920_UOC REHYB_01_03.RCC	B	:03	323	325	2679337	NA	Tag-016.B	Endogenous2s	Gene_16.1	87	118.905
IO	NA	Tag-016	CD45	Endogenous	NA	20190920_UOC REHYB_01_04.RCC	B	:04	345	307	2679337	NA	Tag-016.B	Endogenous2s	Gene_16.1	29	39.6348
IO	NA	Tag-016	CD45	Endogenous	NA	20190920_UOC REHYB_01_05.RCC	B	:05	390	266	670556	NA	Tag-016.B	Endogenous2s	Gene_16.1	42	57.4022
IO	NA	Tag-016	CD45	Endogenous	NA	20190920_UOC REHYB_01_06.RCC	B	:06	379	246	670556	NA	Tag-016.B	Endogenous2s	Gene_16.1	28	38.2681
IO	NA	Tag-016	CD45	Endogenous	NA	20190920_UOC REHYB_01_07.RCC	B	:07	313	360	670556	NA	Tag-016.B	Endogenous2s	Gene_16.1	29	39.6348
IO	NA	Tag-016	CD45	Endogenous	NA	20190920_UOC REHYB_01_08.RCC	B	:08	352	256	670556	NA	Tag-016.B	Endogenous2s	Gene_16.1	20	27.3344
IO	NA	Tag-016	CD45	Endogenous	NA	20190920_UOC REHYB_01_09.RCC	B	:09	254	349	670556	NA	Tag-016.B	Endogenous2s	Gene_16.1	50	68.3359
IO	NA	Tag-016	CD45	Endogenous	NA	20190920_UOC REHYB_01_10.RCC	B	:10	282	373	670556	NA	Tag-016.B	Endogenous2s	Gene_16.1	98	133.938
IO	NA	Tag-016	CD45	Endogenous	NA	20190920_UOC REHYB_01_11.RCC	B	:11	245	322	670556	NA	Tag-016.B	Endogenous2s	Gene_16.1	103	140.772
IO	NA	Tag-016	CD45	Endogenous	NA	20190920_UOC REHYB_01_12.RCC	B	:12	273	362	670556	NA	Tag-016.B	Endogenous2s	Gene_16.1	65	88.8367
IO	NA	Tag-017	CD56	Endogenous	NA	20190920_UOC REHYB_01_01.RCC	B	:01	186	99	2679337	NA	Tag-017.B	Endogenous2s	Gene_17.1	1555	1585.47
IO	NA	Tag-017	CD56	Endogenous	NA	20190920_UOC REHYB_01_02.RCC	B	:02	207	84	2679337	NA	Tag-017.B	Endogenous2s	Gene_17.1	548	558.739
IO	NA	Tag-017	CD56	Endogenous	NA	20190920_UOC REHYB_01_03.RCC	B	:03	323	325	2679337	NA	Tag-017.B	Endogenous2s	Gene_17.1	1007	1026.73
IO	NA	Tag-017	CD56	Endogenous	NA	20190920_UOC REHYB_01_04.RCC	B	:04	345	307	2679337	NA	Tag-017.B	Endogenous2s	Gene_17.1	81	82.5873
IO	NA	Tag-017	CD56	Endogenous	NA	20190920_UOC REHYB_01_05.RCC	B	:05	390	266	670556	NA	Tag-017.B	Endogenous2s	Gene_17.1	292	297.722
IO	NA	Tag-017	CD56	Endogenous	NA	20190920_UOC REHYB_01_06.RCC	B	:06	379	246	670556	NA	Tag-017.B	Endogenous2s	Gene_17.1	106	108.077
IO	NA	Tag-017	CD56	Endogenous	NA	20190920_UOC REHYB_01_07.RCC	B	:07	313	360	670556	NA	Tag-017.B	Endogenous2s	Gene_17.1	100	101.96
IO	NA	Tag-017	CD56	Endogenous	NA	20190920_UOC REHYB_01_08.RCC	B	:08	352	256	670556	NA	Tag-017.B	Endogenous2s	Gene_17.1	407	414.976
IO	NA	Tag-017	CD56	Endogenous	NA	20190920_UOC REHYB_01_09.RCC	B	:09	254	349	670556	NA	Tag-017.B	Endogenous2s	Gene_17.1	9	9.17637
IO	NA	Tag-017	CD56	Endogenous	NA	20190920_UOC REHYB_01_10.RCC	B	:10	282	373	670556	NA	Tag-017.B	Endogenous2s	Gene_17.1	32	32.6271
IO	NA	Tag-017	CD56	Endogenous	NA	20190920_UOC REHYB_01_11.RCC	B	:11	245	322	670556	NA	Tag-017.B	Endogenous2s	Gene_17.1	17	17.3331
IO	NA	Tag-017	CD56	Endogenous	NA	20190920_UOC REHYB_01_12.RCC	B	:12	273	362	670556	NA	Tag-017.B	Endogenous2s	Gene_17.1	25	25.4899
IO	NA	Tag-018	CD8	Endogenous	NA	20190920_UOC REHYB_01_01.RCC	B	:01	186	99	2679337	NA	Tag-018.B	Endogenous2s	Gene_18.1	21	20.7118
IO	NA	Tag-018	CD8	Endogenous	NA	20190920_UOC REHYB_01_02.RCC	B	:02	207	84	2679337	NA	Tag-018.B	Endogenous2s	Gene_18.1	25	24.6569
IO	NA	Tag-018	CD8	Endogenous	NA	20190920_UOC REHYB_01_03.RCC	B	:03	323	325	2679337	NA	Tag-018.B	Endogenous2s	Gene_18.1	45	44.3824
IO	NA	Tag-018	CD8	Endogenous	NA	20190920_UOC REHYB_01_04.RCC	B	:04	345	307	2679337	NA	Tag-018.B	Endogenous2s	Gene_18.1	19	18.7392
IO	NA	Tag-018	CD8	Endogenous	NA	20190920_UOC REHYB_01_05.RCC	B	:05	390	266	670556	NA	Tag-018.B	Endogenous2s	Gene_18.1	11	10.849
IO	NA	Tag-018	CD8	Endogenous	NA	20190920_UOC REHYB_01_06.RCC	B	:06	379	246	670556	NA	Tag-018.B	Endogenous2s	Gene_18.1	8	7.8902
IO	NA	Tag-018	CD8	Endogenous	NA	20190920_UOC REHYB_01_07.RCC	B	:07	313	360	670556	NA	Tag-018.B	Endogenous2s	Gene_18.1	3	2.95882
IO	NA	Tag-018	CD8	Endogenous	NA	20190920_UOC REHYB_01_08.RCC	B	:08	352	256	670556	NA	Tag-018.B	Endogenous2s	Gene_18.1	9	8.87647
IO	NA	Tag-018	CD8	Endogenous	NA	20190920_UOC REHYB_01_09.RCC	B	:09	254	349	670556	NA	Tag-018.B	Endogenous2s	Gene_18.1	17	16.7667
IO	NA	Tag-018	CD8	Endogenous	NA	20190920_UOC REHYB_01_10.RCC	B	:10	282	373	670556	NA	Tag-018.B	Endogenous2s	Gene_18.1	35	34.5196
IO	NA	Tag-018	CD8	Endogenous	NA	20190920_UOC REHYB_01_11.RCC	B	:11	245	322	670556	NA	Tag-018.B	Endogenous2s	Gene_18.1	41	40.4373
IO	NA	Tag-018	CD8	Endogenous	NA	20190920_UOC REHYB_01_12.RCC	B	:12	273	362	670556	NA	Tag-018.B	Endogenous2s	Gene_18.1	21	20.7118
IO	NA	Tag-019	CTLA4	Endogenous	NA	20190920_UOC REHYB_01_01.RCC	B	:01	186	99	2679337	NA	Tag-019.B	Endogenous2s	Gene_19.1	39	38.9087
IO	NA	Tag-019	CTLA4	Endogenous	NA	20190920_UOC REHYB_01_02.RCC	B	:02	207	84	2679337	NA	Tag-019.B	Endogenous2s	Gene_19.1	46	45.8923
IO	NA	Tag-019	CTLA4	Endogenous	NA	20190920_UOC REHYB_01_03.RCC	B	:03	323	325	2679337	NA	Tag-019.B	Endogenous2s	Gene_19.1	189	188.557
IO	NA	Tag-019	CTLA4	Endogenous	NA	20190920_UOC REHYB_01_04.RCC	B	:04	345	307	2679337	NA	Tag-019.B	Endogenous2s	Gene_19.1	160	159.625
IO	NA	Tag-019	CTLA4	Endogenous	NA	20190920_UOC REHYB_01_05.RCC	B	:05	390	266	670556	NA	Tag-019.B	Endogenous2s	Gene_19.1	17	16.9602
IO	NA	Tag-019	CTLA4	Endogenous	NA	20190920_UOC REHYB_01_06.RCC	B	:06	379	246	670556	NA	Tag-019.B	Endogenous2s	Gene_19.1	17	16.9602
IO	NA	Tag-019	CTLA4	Endogenous	NA	20190920_UOC REHYB_01_07.RCC	B	:07	313	360	670556	NA	Tag-019.B	Endogenous2s	Gene_19.1	39	38.9087
IO	NA	Tag-019	CTLA4	Endogenous	NA	20190920_UOC REHYB_01_08.RCC	B	:08	352	256	670556	NA	Tag-019.B	Endogenous2s	Gene_19.1	19	18.9555
IO	NA	Tag-019	CTLA4	Endogenous	NA	20190920_UOC REHYB_01_09.RCC	B	:09	254	349	670556	NA	Tag-019.B	Endogenous2s	Gene_19.1	21	20.9508
IO	NA	Tag-019	CTLA4	Endogenous	NA	20190920_UOC REHYB_01_10.RCC	B	:10	282	373	670556	NA	Tag-019.B	Endogenous2s	Gene_19.1	25	24.9415
IO	NA	Tag-019	CTLA4	Endogenous	NA	20190920_UOC REHYB_01_11.RCC	B	:11	245	322	670556	NA	Tag-019.B	Endogenous2s	Gene_19.1	112	111.738
IO	NA	Tag-019	CTLA4	Endogenous	NA	20190920_UOC REHYB_01_12.RCC	B	:12	273	362	670556	NA	Tag-019.B	Endogenous2s	Gene_19.1	283	282.337
IO	NA	Tag-020	GZMB	Endogenous	NA	20190920_UOC REHYB_01_01.RCC	B	:01	186	99	2679337	NA	Tag-020.B	Endogenous2s	Gene_20.1	10	10.8634
IO	NA	Tag-020	GZMB	Endogenous	NA	20190920_UOC REHYB_01_02.RCC	B	:02	207	84	2679337	NA	Tag-020.B	Endogenous2s	Gene_20.1	6	6.51805
IO	NA	Tag-020	GZMB	Endogenous	NA	20190920_UOC REHYB_01_03.RCC	B	:03	323	325	2679337	NA	Tag-020.B	Endogenous2s	Gene_20.1	74	80.3893
IO	NA	Tag-020	GZMB	Endogenous	NA	20190920_UOC REHYB_01_04.RCC	B	:04	345	307	2679337	NA	Tag-020.B	Endogenous2s	Gene_20.1	49	53.2307
IO	NA	Tag-020	GZMB	Endogenous	NA	20190920_UOC REHYB_01_05.RCC	B	:05	390	266	670556	NA	Tag-020.B	Endogenous2s	Gene_20.1	6	6.51805
IO	NA	Tag-020	GZMB	Endogenous	NA	20190920_UOC REHYB_01_06.RCC	B	:06	379	246	670556	NA	Tag-020.B	Endogenous2s	Gene_20.1	5	5.43171
IO	NA	Tag-020	GZMB	Endogenous	NA	20190920_UOC REHYB_01_07.RCC	B	:07	313	360	670556	NA	Tag-020.B	Endogenous2s	Gene_20.1	5	5.43171
IO	NA	Tag-020	GZMB	Endogenous	NA	20190920_UOC REHYB_01_08.RCC	B	:08	352	256	670556	NA	Tag-020.B	Endogenous2s	Gene_20.1	7	7.60439
IO	NA	Tag-020	GZMB	Endogenous	NA	20190920_UOC REHYB_01_09.RCC	B	:09	254	349	670556	NA	Tag-020.B	Endogenous2s	Gene_20.1	3	3.25903
IO	NA	Tag-020	GZMB	Endogenous	NA	20190920_UOC REHYB_01_10.RCC	B	:10	282	373	670556	NA	Tag-020.B	Endogenous2s	Gene_20.1	9	9.77708
IO	NA	Tag-020	GZMB	Endogenous	NA	20190920_UOC REHYB_01_11.RCC	B	:11	245	322	670556	NA	Tag-020.B	Endogenous2s	Gene_20.1	8	8.69073
IO	NA	Tag-020	GZMB	Endogenous	NA	20190920_UOC REHYB_01_12.RCC	B	:12	273	362	670556	NA	Tag-020.B	Endogenous2s	Gene_20.1	4	4.34537
IO	NA	Tag-021	GAPDH	Endogenous	HK	20190920_UOC REHYB_01_01.RCC	B	:01	186	99	2679337	NA	Tag-021.B	Endogenous2s	Gene_21.1	48	45.7224
IO	NA	Tag-021	GAPDH	Endogenous	HK	20190920_UOC REHYB_01_02.RCC	B	:02	207	84	2679337	NA	Tag-021.B	Endogenous2s	Gene_21.1	14	13.3357
IO	NA	Tag-021	GAPDH	Endogenous	HK	20190920_UOC REHYB_01_03.RCC	B	:03	323	325	2679337	NA	Tag-021.B	Endogenous2s	Gene_21.1	6657	6341.13
IO	NA	Tag-021	GAPDH	Endogenous	HK	20190920_UOC REHYB_01_04.RCC	B	:04	345	307	2679337	NA	Tag-021.B	Endogenous2s	Gene_21.1	10668	10161.8
IO	NA	Tag-021	GAPDH	Endogenous	HK	20190920_UOC REHYB_01_05.RCC	B	:05	390	266	670556	NA	Tag-021.B	Endogenous2s	Gene_21.1	233	221.944
IO	NA	Tag-021	GAPDH	Endogenous	HK	20190920_UOC REHYB_01_06.RCC	B	:06	379	246	670556	NA	Tag-021.B	Endogenous2s	Gene_21.1	177	168.601
IO	NA	Tag-021	GAPDH	Endogenous	HK	20190920_UOC REHYB_01_07.RCC	B	:07	313	360	670556	NA	Tag-021.B	Endogenous2s	Gene_21.1	318	302.911
IO	NA	Tag-021	GAPDH	Endogenous	HK	20190920_UOC REHYB_01_08.RCC	B	:08	352	256	670556	NA	Tag-021.B	Endogenous2s	Gene_21.1	324	308.626
IO	NA	Tag-021	GAPDH	Endogenous	HK	20190920_UOC REHYB_01_09.RCC	B	:09	254	349	670556	NA	Tag-021.B	Endogenous2s	Gene_21.1	176	167.649
IO	NA	Tag-021	GAPDH	Endogenous	HK	20190920_UOC REHYB_01_10.RCC	B	:10	282	373	670556	NA	Tag-021.B	Endogenous2s	Gene_21.1	201	191.463
IO	NA	Tag-021	GAPDH	Endogenous	HK	20190920_UOC REHYB_01_11.RCC	B	:11	245	322	670556	NA	Tag-021.B	Endogenous2s	Gene_21.1	150	142.883
IO	NA	Tag-021	GAPDH	Endogenous	HK	20190920_UOC REHYB_01_12.RCC	B	:12	273	362	670556	NA	Tag-021.B	Endogenous2s	Gene_21.1	178	169.554
IO	NA	Tag-022	PD-L1	Endogenous	NA	20190920_UOC REHYB_01_01.RCC	B	:01	186	99	2679337	NA	Tag-022.B	Endogenous2s	Gene_22.1	4	3.29216
IO	NA	Tag-022	PD-L1	Endogenous	NA	20190920_UOC REHYB_01_02.RCC	B	:02	207	84	2679337	NA	Tag-022.B	Endogenous2s	Gene_22.1	4	3.29216
IO	NA	Tag-022	PD-L1	Endogenous	NA	20190920_UOC REHYB_01_03.RCC	B	:03	323	325	2679337	NA	Tag-022.B	Endogenous2s	Gene_22.1	26	21.399
IO	NA	Tag-022	PD-L1	Endogenous	NA	20190920_UOC REHYB_01_04.RCC	B	:04	345	307	2679337	NA	Tag-022.B	Endogenous2s	Gene_22.1	19	15.6378
IO	NA	Tag-022	PD-L1	Endogenous	NA	20190920_UOC REHYB_01_05.RCC	B	:05	390	266	670556	NA	Tag-022.B	Endogenous2s	Gene_22.1	3	2.46912
IO	NA	Tag-022	PD-L1	Endogenous	NA	20190920_UOC REHYB_01_06.RCC	B	:06	379	246	670556	NA	Tag-022.B	Endogenous2s	Gene_22.1	6	4.93824
IO	NA	Tag-022	PD-L1	Endogenous	NA	20190920_UOC REHYB_01_07.RCC	B	:07	313	360	670556	NA	Tag-022.B	Endogenous2s	Gene_22.1	5	4.1152
IO	NA	Tag-022	PD-L1	Endogenous	NA	20190920_UOC REHYB_01_08.RCC	B	:08	352	256	670556	NA	Tag-022.B	Endogenous2s	Gene_22.1	6	4.93824
IO	NA	Tag-022	PD-L1	Endogenous	NA	20190920_UOC REHYB_01_09.RCC	B	:09	254	349	670556	NA	Tag-022.B	Endogenous2s	Gene_22.1	4	3.29216
IO	NA	Tag-022	PD-L1	Endogenous	NA	20190920_UOC REHYB_01_10.RCC	B	:10	282	373	670556	NA	Tag-022.B	Endogenous2s	Gene_22.1	7	5.76128
IO	NA	Tag-022	PD-L1	Endogenous	NA	20190920_UOC REHYB_01_11.RCC	B	:11	245	322	670556	NA	Tag-022.B	Endogenous2s	Gene_22.1	5	4.1152
IO	NA	Tag-022	PD-L1	Endogenous	NA	20190920_UOC REHYB_01_12.RCC	B	:12	273	362	670556	NA	Tag-022.B	Endogenous2s	Gene_22.1	3	2.46912
IO	NA	Tag-023	Pan-Cytokeratin	Endogenous	NA	20190920_UOC REHYB_01_01.RCC	B	:01	186	99	2679337	NA	Tag-023.B	Endogenous2s	Gene_23.1	79	99.8607
IO	NA	Tag-023	Pan-Cytokeratin	Endogenous	NA	20190920_UOC REHYB_01_02.RCC	B	:02	207	84	2679337	NA	Tag-023.B	Endogenous2s	Gene_23.1	39	49.2983
IO	NA	Tag-023	Pan-Cytokeratin	Endogenous	NA	20190920_UOC REHYB_01_03.RCC	B	:03	323	325	2679337	NA	Tag-023.B	Endogenous2s	Gene_23.1	521	658.575
IO	NA	Tag-023	Pan-Cytokeratin	Endogenous	NA	20190920_UOC REHYB_01_04.RCC	B	:04	345	307	2679337	NA	Tag-023.B	Endogenous2s	Gene_23.1	498	629.502
IO	NA	Tag-023	Pan-Cytokeratin	Endogenous	NA	20190920_UOC REHYB_01_05.RCC	B	:05	390	266	670556	NA	Tag-023.B	Endogenous2s	Gene_23.1	29	36.6577
IO	NA	Tag-023	Pan-Cytokeratin	Endogenous	NA	20190920_UOC REHYB_01_06.RCC	B	:06	379	246	670556	NA	Tag-023.B	Endogenous2s	Gene_23.1	36	45.5062
IO	NA	Tag-023	Pan-Cytokeratin	Endogenous	NA	20190920_UOC REHYB_01_07.RCC	B	:07	313	360	670556	NA	Tag-023.B	Endogenous2s	Gene_23.1	7	8.84842
IO	NA	Tag-023	Pan-Cytokeratin	Endogenous	NA	20190920_UOC REHYB_01_08.RCC	B	:08	352	256	670556	NA	Tag-023.B	Endogenous2s	Gene_23.1	29	36.6577
IO	NA	Tag-023	Pan-Cytokeratin	Endogenous	NA	20190920_UOC REHYB_01_09.RCC	B	:09	254	349	670556	NA	Tag-023.B	Endogenous2s	Gene_23.1	5	6.3203
IO	NA	Tag-023	Pan-Cytokeratin	Endogenous	NA	20190920_UOC REHYB_01_10.RCC	B	:10	282	373	670556	NA	Tag-023.B	Endogenous2s	Gene_23.1	1	1.26406
IO	NA	Tag-023	Pan-Cytokeratin	Endogenous	NA	20190920_UOC REHYB_01_11.RCC	B	:11	245	322	670556	NA	Tag-023.B	Endogenous2s	Gene_23.1	1	1.26406
IO	NA	Tag-023	Pan-Cytokeratin	Endogenous	NA	20190920_UOC REHYB_01_12.RCC	B	:12	273	362	670556	NA	Tag-023.B	Endogenous2s	Gene_23.1	2	2.52812
IO	NA	Tag-024	SMA	Endogenous	NA	20190920_UOC REHYB_01_01.RCC	B	:01	186	99	2679337	NA	Tag-024.B	Endogenous2s	Gene_24.1	1457	1653.86
IO	NA	Tag-024	SMA	Endogenous	NA	20190920_UOC REHYB_01_02.RCC	B	:02	207	84	2679337	NA	Tag-024.B	Endogenous2s	Gene_24.1	588	667.445
IO	NA	Tag-024	SMA	Endogenous	NA	20190920_UOC REHYB_01_03.RCC	B	:03	323	325	2679337	NA	Tag-024.B	Endogenous2s	Gene_24.1	2551	2895.67
IO	NA	Tag-024	SMA	Endogenous	NA	20190920_UOC REHYB_01_04.RCC	B	:04	345	307	2679337	NA	Tag-024.B	Endogenous2s	Gene_24.1	788	894.467
IO	NA	Tag-024	SMA	Endogenous	NA	20190920_UOC REHYB_01_05.RCC	B	:05	390	266	670556	NA	Tag-024.B	Endogenous2s	Gene_24.1	316	358.695
IO	NA	Tag-024	SMA	Endogenous	NA	20190920_UOC REHYB_01_06.RCC	B	:06	379	246	670556	NA	Tag-024.B	Endogenous2s	Gene_24.1	344	390.478
IO	NA	Tag-024	SMA	Endogenous	NA	20190920_UOC REHYB_01_07.RCC	B	:07	313	360	670556	NA	Tag-024.B	Endogenous2s	Gene_24.1	1833	2080.66
IO	NA	Tag-024	SMA	Endogenous	NA	20190920_UOC REHYB_01_08.RCC	B	:08	352	256	670556	NA	Tag-024.B	Endogenous2s	Gene_24.1	574	651.553
IO	NA	Tag-024	SMA	Endogenous	NA	20190920_UOC REHYB_01_09.RCC	B	:09	254	349	670556	NA	Tag-024.B	Endogenous2s	Gene_24.1	2194	2490.43
IO	NA	Tag-024	SMA	Endogenous	NA	20190920_UOC REHYB_01_10.RCC	B	:10	282	373	670556	NA	Tag-024.B	Endogenous2s	Gene_24.1	1202	1364.4
IO	NA	Tag-024	SMA	Endogenous	NA	20190920_UOC REHYB_01_11.RCC	B	:11	245	322	670556	NA	Tag-024.B	Endogenous2s	Gene_24.1	3629	4119.32
IO	NA	Tag-024	SMA	Endogenous	NA	20190920_UOC REHYB_01_12.RCC	B	:12	273	362	670556	NA	Tag-024.B	Endogenous2s	Gene_24.1	9916	11255.8
IO	NA	Tag-025	Fibronectin	Endogenous	NA	20190920_UOC REHYB_01_01.RCC	B	:01	186	99	2679337	NA	Tag-025.B	Endogenous2s	Gene_25.1	1734	1983.58
IO	NA	Tag-025	Fibronectin	Endogenous	NA	20190920_UOC REHYB_01_02.RCC	B	:02	207	84	2679337	NA	Tag-025.B	Endogenous2s	Gene_25.1	1873	2142.59
IO	NA	Tag-025	Fibronectin	Endogenous	NA	20190920_UOC REHYB_01_03.RCC	B	:03	323	325	2679337	NA	Tag-025.B	Endogenous2s	Gene_25.1	1462	1672.43
IO	NA	Tag-025	Fibronectin	Endogenous	NA	20190920_UOC REHYB_01_04.RCC	B	:04	345	307	2679337	NA	Tag-025.B	Endogenous2s	Gene_25.1	330	377.499
IO	NA	Tag-025	Fibronectin	Endogenous	NA	20190920_UOC REHYB_01_05.RCC	B	:05	390	266	670556	NA	Tag-025.B	Endogenous2s	Gene_25.1	305	348.9
IO	NA	Tag-025	Fibronectin	Endogenous	NA	20190920_UOC REHYB_01_06.RCC	B	:06	379	246	670556	NA	Tag-025.B	Endogenous2s	Gene_25.1	414	473.589
IO	NA	Tag-025	Fibronectin	Endogenous	NA	20190920_UOC REHYB_01_07.RCC	B	:07	313	360	670556	NA	Tag-025.B	Endogenous2s	Gene_25.1	361	412.961
IO	NA	Tag-025	Fibronectin	Endogenous	NA	20190920_UOC REHYB_01_08.RCC	B	:08	352	256	670556	NA	Tag-025.B	Endogenous2s	Gene_25.1	260	297.423
IO	NA	Tag-025	Fibronectin	Endogenous	NA	20190920_UOC REHYB_01_09.RCC	B	:09	254	349	670556	NA	Tag-025.B	Endogenous2s	Gene_25.1	767	877.398
IO	NA	Tag-025	Fibronectin	Endogenous	NA	20190920_UOC REHYB_01_10.RCC	B	:10	282	373	670556	NA	Tag-025.B	Endogenous2s	Gene_25.1	789	902.565
IO	NA	Tag-025	Fibronectin	Endogenous	NA	20190920_UOC REHYB_01_11.RCC	B	:11	245	322	670556	NA	Tag-025.B	Endogenous2s	Gene_25.1	640	732.118
IO	NA	Tag-025	Fibronectin	Endogenous	NA	20190920_UOC REHYB_01_12.RCC	B	:12	273	362	670556	NA	Tag-025.B	Endogenous2s	Gene_25.1	698	798.467
IO	NA	Tag-026	NA	Endogenous	NA	20190920_UOC REHYB_01_01.RCC	B	:01	186	99	2679337	NA	Tag-026.B	Endogenous2s	Gene_26.1	2	1.72034
IO	NA	Tag-026	NA	Endogenous	NA	20190920_UOC REHYB_01_02.RCC	B	:02	207	84	2679337	NA	Tag-026.B	Endogenous2s	Gene_26.1	1	0.860172
IO	NA	Tag-026	NA	Endogenous	NA	20190920_UOC REHYB_01_03.RCC	B	:03	323	325	2679337	NA	Tag-026.B	Endogenous2s	Gene_26.1	4	3.44069
IO	NA	Tag-026	NA	Endogenous	NA	20190920_UOC REHYB_01_04.RCC	B	:04	345	307	2679337	NA	Tag-026.B	Endogenous2s	Gene_26.1	5	4.30086
IO	NA	Tag-026	NA	Endogenous	NA	20190920_UOC REHYB_01_05.RCC	B	:05	390	266	670556	NA	Tag-026.B	Endogenous2s	Gene_26.1	1	0.860172
IO	NA	Tag-026	NA	Endogenous	NA	20190920_UOC REHYB_01_06.RCC	B	:06	379	246	670556	NA	Tag-026.B	Endogenous2s	Gene_26.1	2	1.72034
IO	NA	Tag-026	NA	Endogenous	NA	20190920_UOC REHYB_01_07.RCC	B	:07	313	360	670556	NA	Tag-026.B	Endogenous2s	Gene_26.1	1	0.860172
IO	NA	Tag-026	NA	Endogenous	NA	20190920_UOC REHYB_01_08.RCC	B	:08	352	256	670556	NA	Tag-026.B	Endogenous2s	Gene_26.1	3	2.58052
IO	NA	Tag-026	NA	Endogenous	NA	20190920_UOC REHYB_01_09.RCC	B	:09	254	349	670556	NA	Tag-026.B	Endogenous2s	Gene_26.1	2	1.72034
IO	NA	Tag-026	NA	Endogenous	NA	20190920_UOC REHYB_01_10.RCC	B	:10	282	373	670556	NA	Tag-026.B	Endogenous2s	Gene_26.1	1	0.860172
IO	NA	Tag-026	NA	Endogenous	NA	20190920_UOC REHYB_01_11.RCC	B	:11	245	322	670556	NA	Tag-026.B	Endogenous2s	Gene_26.1	3	2.58052
IO	NA	Tag-026	NA	Endogenous	NA	20190920_UOC REHYB_01_12.RCC	B	:12	273	362	670556	NA	Tag-026.B	Endogenous2s	Gene_26.1	1	0.860172
IO	NA	Tag-027	4-1BB	Endogenous	NA	20190920_UOC REHYB_01_01.RCC	B	:01	186	99	2679337	NA	Tag-027.B	Endogenous2s	Gene_27.1	16	11.0475
IO	NA	Tag-027	4-1BB	Endogenous	NA	20190920_UOC REHYB_01_02.RCC	B	:02	207	84	2679337	NA	Tag-027.B	Endogenous2s	Gene_27.1	10	6.9047
IO	NA	Tag-027	4-1BB	Endogenous	NA	20190920_UOC REHYB_01_03.RCC	B	:03	323	325	2679337	NA	Tag-027.B	Endogenous2s	Gene_27.1	63	43.4996
IO	NA	Tag-027	4-1BB	Endogenous	NA	20190920_UOC REHYB_01_04.RCC	B	:04	345	307	2679337	NA	Tag-027.B	Endogenous2s	Gene_27.1	22	15.1903
IO	NA	Tag-027	4-1BB	Endogenous	NA	20190920_UOC REHYB_01_05.RCC	B	:05	390	266	670556	NA	Tag-027.B	Endogenous2s	Gene_27.1	3	2.07141
IO	NA	Tag-027	4-1BB	Endogenous	NA	20190920_UOC REHYB_01_06.RCC	B	:06	379	246	670556	NA	Tag-027.B	Endogenous2s	Gene_27.1	10	6.9047
IO	NA	Tag-027	4-1BB	Endogenous	NA	20190920_UOC REHYB_01_07.RCC	B	:07	313	360	670556	NA	Tag-027.B	Endogenous2s	Gene_27.1	12	8.28564
IO	NA	Tag-027	4-1BB	Endogenous	NA	20190920_UOC REHYB_01_08.RCC	B	:08	352	256	670556	NA	Tag-027.B	Endogenous2s	Gene_27.1	13	8.97611
IO	NA	Tag-027	4-1BB	Endogenous	NA	20190920_UOC REHYB_01_09.RCC	B	:09	254	349	670556	NA	Tag-027.B	Endogenous2s	Gene_27.1	3	2.07141
IO	NA	Tag-027	4-1BB	Endogenous	NA	20190920_UOC REHYB_01_10.RCC	B	:10	282	373	670556	NA	Tag-027.B	Endogenous2s	Gene_27.1	4	2.76188
IO	NA	Tag-027	4-1BB	Endogenous	NA	20190920_UOC REHYB_01_11.RCC	B	:11	245	322	670556	NA	Tag-027.B	Endogenous2s	Gene_27.1	5	3.45235
IO	NA	Tag-027	4-1BB	Endogenous	NA	20190920_UOC REHYB_01_12.RCC	B	:12	273	362	670556	NA	Tag-027.B	Endogenous2s	Gene_27.1	9	6.21423
IO	NA	Tag-028	LAG3	Endogenous	NA	20190920_UOC REHYB_01_01.RCC	B	:01	186	99	2679337	NA	Tag-028.B	Endogenous2s	Gene_28.1	3	2.82144
IO	NA	Tag-028	LAG3	Endogenous	NA	20190920_UOC REHYB_01_02.RCC	B	:02	207	84	2679337	NA	Tag-028.B	Endogenous2s	Gene_28.1	1	0.94048
IO	NA	Tag-028	LAG3	Endogenous	NA	20190920_UOC REHYB_01_03.RCC	B	:03	323	325	2679337	NA	Tag-028.B	Endogenous2s	Gene_28.1	12	11.2858
IO	NA	Tag-028	LAG3	Endogenous	NA	20190920_UOC REHYB_01_04.RCC	B	:04	345	307	2679337	NA	Tag-028.B	Endogenous2s	Gene_28.1	5	4.7024
IO	NA	Tag-028	LAG3	Endogenous	NA	20190920_UOC REHYB_01_05.RCC	B	:05	390	266	670556	NA	Tag-028.B	Endogenous2s	Gene_28.1	2	1.88096
IO	NA	Tag-028	LAG3	Endogenous	NA	20190920_UOC REHYB_01_06.RCC	B	:06	379	246	670556	NA	Tag-028.B	Endogenous2s	Gene_28.1	2	1.88096
IO	NA	Tag-028	LAG3	Endogenous	NA	20190920_UOC REHYB_01_07.RCC	B	:07	313	360	670556	NA	Tag-028.B	Endogenous2s	Gene_28.1	1	0.94048
IO	NA	Tag-028	LAG3	Endogenous	NA	20190920_UOC REHYB_01_08.RCC	B	:08	352	256	670556	NA	Tag-028.B	Endogenous2s	Gene_28.1	5	4.7024
IO	NA	Tag-028	LAG3	Endogenous	NA	20190920_UOC REHYB_01_09.RCC	B	:09	254	349	670556	NA	Tag-028.B	Endogenous2s	Gene_28.1	1	0.94048
IO	NA	Tag-028	LAG3	Endogenous	NA	20190920_UOC REHYB_01_10.RCC	B	:10	282	373	670556	NA	Tag-028.B	Endogenous2s	Gene_28.1	1	0.94048
IO	NA	Tag-028	LAG3	Endogenous	NA	20190920_UOC REHYB_01_11.RCC	B	:11	245	322	670556	NA	Tag-028.B	Endogenous2s	Gene_28.1	2	1.88096
IO	NA	Tag-028	LAG3	Endogenous	NA	20190920_UOC REHYB_01_12.RCC	B	:12	273	362	670556	NA	Tag-028.B	Endogenous2s	Gene_28.1	7	6.58336
IO	NA	Tag-029	OX40L	Endogenous	NA	20190920_UOC REHYB_01_01.RCC	B	:01	186	99	2679337	NA	Tag-029.B	Endogenous2s	Gene_29.1	7	8.25284
IO	NA	Tag-029	OX40L	Endogenous	NA	20190920_UOC REHYB_01_02.RCC	B	:02	207	84	2679337	NA	Tag-029.B	Endogenous2s	Gene_29.1	4	4.71591
IO	NA	Tag-029	OX40L	Endogenous	NA	20190920_UOC REHYB_01_03.RCC	B	:03	323	325	2679337	NA	Tag-029.B	Endogenous2s	Gene_29.1	43	50.696
IO	NA	Tag-029	OX40L	Endogenous	NA	20190920_UOC REHYB_01_04.RCC	B	:04	345	307	2679337	NA	Tag-029.B	Endogenous2s	Gene_29.1	65	76.6335
IO	NA	Tag-029	OX40L	Endogenous	NA	20190920_UOC REHYB_01_05.RCC	B	:05	390	266	670556	NA	Tag-029.B	Endogenous2s	Gene_29.1	7	8.25284
IO	NA	Tag-029	OX40L	Endogenous	NA	20190920_UOC REHYB_01_06.RCC	B	:06	379	246	670556	NA	Tag-029.B	Endogenous2s	Gene_29.1	21	24.7585
IO	NA	Tag-029	OX40L	Endogenous	NA	20190920_UOC REHYB_01_07.RCC	B	:07	313	360	670556	NA	Tag-029.B	Endogenous2s	Gene_29.1	13	15.3267
IO	NA	Tag-029	OX40L	Endogenous	NA	20190920_UOC REHYB_01_08.RCC	B	:08	352	256	670556	NA	Tag-029.B	Endogenous2s	Gene_29.1	6	7.07387
IO	NA	Tag-029	OX40L	Endogenous	NA	20190920_UOC REHYB_01_09.RCC	B	:09	254	349	670556	NA	Tag-029.B	Endogenous2s	Gene_29.1	3	3.53693
IO	NA	Tag-029	OX40L	Endogenous	NA	20190920_UOC REHYB_01_10.RCC	B	:10	282	373	670556	NA	Tag-029.B	Endogenous2s	Gene_29.1	1	1.17898
IO	NA	Tag-029	OX40L	Endogenous	NA	20190920_UOC REHYB_01_11.RCC	B	:11	245	322	670556	NA	Tag-029.B	Endogenous2s	Gene_29.1	2	2.35796
IO	NA	Tag-029	OX40L	Endogenous	NA	20190920_UOC REHYB_01_12.RCC	B	:12	273	362	670556	NA	Tag-029.B	Endogenous2s	Gene_29.1	2	2.35796
IO	NA	Tag-030	TIM-3	Endogenous	NA	20190920_UOC REHYB_01_01.RCC	B	:01	186	99	2679337	NA	Tag-030.B	Endogenous2s	Gene_30.1	144	120.495
IO	NA	Tag-030	TIM-3	Endogenous	NA	20190920_UOC REHYB_01_02.RCC	B	:02	207	84	2679337	NA	Tag-030.B	Endogenous2s	Gene_30.1	89	74.4728
IO	NA	Tag-030	TIM-3	Endogenous	NA	20190920_UOC REHYB_01_03.RCC	B	:03	323	325	2679337	NA	Tag-030.B	Endogenous2s	Gene_30.1	132	110.454
IO	NA	Tag-030	TIM-3	Endogenous	NA	20190920_UOC REHYB_01_04.RCC	B	:04	345	307	2679337	NA	Tag-030.B	Endogenous2s	Gene_30.1	194	162.334
IO	NA	Tag-030	TIM-3	Endogenous	NA	20190920_UOC REHYB_01_05.RCC	B	:05	390	266	670556	NA	Tag-030.B	Endogenous2s	Gene_30.1	48	40.1651
IO	NA	Tag-030	TIM-3	Endogenous	NA	20190920_UOC REHYB_01_06.RCC	B	:06	379	246	670556	NA	Tag-030.B	Endogenous2s	Gene_30.1	35	29.2871
IO	NA	Tag-030	TIM-3	Endogenous	NA	20190920_UOC REHYB_01_07.RCC	B	:07	313	360	670556	NA	Tag-030.B	Endogenous2s	Gene_30.1	20	16.7355
IO	NA	Tag-030	TIM-3	Endogenous	NA	20190920_UOC REHYB_01_08.RCC	B	:08	352	256	670556	NA	Tag-030.B	Endogenous2s	Gene_30.1	36	30.1238
IO	NA	Tag-030	TIM-3	Endogenous	NA	20190920_UOC REHYB_01_09.RCC	B	:09	254	349	670556	NA	Tag-030.B	Endogenous2s	Gene_30.1	13	10.8781
IO	NA	Tag-030	TIM-3	Endogenous	NA	20190920_UOC REHYB_01_10.RCC	B	:10	282	373	670556	NA	Tag-030.B	Endogenous2s	Gene_30.1	22	18.409
IO	NA	Tag-030	TIM-3	Endogenous	NA	20190920_UOC REHYB_01_11.RCC	B	:11	245	322	670556	NA	Tag-030.B	Endogenous2s	Gene_30.1	24	20.0826
IO	NA	Tag-030	TIM-3	Endogenous	NA	20190920_UOC REHYB_01_12.RCC	B	:12	273	362	670556	NA	Tag-030.B	Endogenous2s	Gene_30.1	25	20.9193
IO	NA	Tag-031	VISTA	Endogenous	NA	20190920_UOC REHYB_01_01.RCC	B	:01	186	99	2679337	NA	Tag-031.B	Endogenous2s	Gene_31.1	113	101.82
IO	NA	Tag-031	VISTA	Endogenous	NA	20190920_UOC REHYB_01_02.RCC	B	:02	207	84	2679337	NA	Tag-031.B	Endogenous2s	Gene_31.1	58	52.2616
IO	NA	Tag-031	VISTA	Endogenous	NA	20190920_UOC REHYB_01_03.RCC	B	:03	323	325	2679337	NA	Tag-031.B	Endogenous2s	Gene_31.1	112	100.919
IO	NA	Tag-031	VISTA	Endogenous	NA	20190920_UOC REHYB_01_04.RCC	B	:04	345	307	2679337	NA	Tag-031.B	Endogenous2s	Gene_31.1	80	72.085
IO	NA	Tag-031	VISTA	Endogenous	NA	20190920_UOC REHYB_01_05.RCC	B	:05	390	266	670556	NA	Tag-031.B	Endogenous2s	Gene_31.1	69	62.1733
IO	NA	Tag-031	VISTA	Endogenous	NA	20190920_UOC REHYB_01_06.RCC	B	:06	379	246	670556	NA	Tag-031.B	Endogenous2s	Gene_31.1	41	36.9436
IO	NA	Tag-031	VISTA	Endogenous	NA	20190920_UOC REHYB_01_07.RCC	B	:07	313	360	670556	NA	Tag-031.B	Endogenous2s	Gene_31.1	20	18.0212
IO	NA	Tag-031	VISTA	Endogenous	NA	20190920_UOC REHYB_01_08.RCC	B	:08	352	256	670556	NA	Tag-031.B	Endogenous2s	Gene_31.1	22	19.8234
IO	NA	Tag-031	VISTA	Endogenous	NA	20190920_UOC REHYB_01_09.RCC	B	:09	254	349	670556	NA	Tag-031.B	Endogenous2s	Gene_31.1	19	17.1202
IO	NA	Tag-031	VISTA	Endogenous	NA	20190920_UOC REHYB_01_10.RCC	B	:10	282	373	670556	NA	Tag-031.B	Endogenous2s	Gene_31.1	22	19.8234
IO	NA	Tag-031	VISTA	Endogenous	NA	20190920_UOC REHYB_01_11.RCC	B	:11	245	322	670556	NA	Tag-031.B	Endogenous2s	Gene_31.1	27	24.3287
IO	NA	Tag-031	VISTA	Endogenous	NA	20190920_UOC REHYB_01_12.RCC	B	:12	273	362	670556	NA	Tag-031.B	Endogenous2s	Gene_31.1	38	34.2404
IO	NA	Tag-032	ARG1	Endogenous	NA	20190920_UOC REHYB_01_01.RCC	B	:01	186	99	2679337	NA	Tag-032.B	Endogenous2s	Gene_32.1	10	10.8141
IO	NA	Tag-032	ARG1	Endogenous	NA	20190920_UOC REHYB_01_02.RCC	B	:02	207	84	2679337	NA	Tag-032.B	Endogenous2s	Gene_32.1	12	12.9769
IO	NA	Tag-032	ARG1	Endogenous	NA	20190920_UOC REHYB_01_03.RCC	B	:03	323	325	2679337	NA	Tag-032.B	Endogenous2s	Gene_32.1	27	29.198
IO	NA	Tag-032	ARG1	Endogenous	NA	20190920_UOC REHYB_01_04.RCC	B	:04	345	307	2679337	NA	Tag-032.B	Endogenous2s	Gene_32.1	21	22.7095
IO	NA	Tag-032	ARG1	Endogenous	NA	20190920_UOC REHYB_01_05.RCC	B	:05	390	266	670556	NA	Tag-032.B	Endogenous2s	Gene_32.1	4	4.32562
IO	NA	Tag-032	ARG1	Endogenous	NA	20190920_UOC REHYB_01_06.RCC	B	:06	379	246	670556	NA	Tag-032.B	Endogenous2s	Gene_32.1	7	7.56984
IO	NA	Tag-032	ARG1	Endogenous	NA	20190920_UOC REHYB_01_07.RCC	B	:07	313	360	670556	NA	Tag-032.B	Endogenous2s	Gene_32.1	6	6.48844
IO	NA	Tag-032	ARG1	Endogenous	NA	20190920_UOC REHYB_01_08.RCC	B	:08	352	256	670556	NA	Tag-032.B	Endogenous2s	Gene_32.1	7	7.56984
IO	NA	Tag-032	ARG1	Endogenous	NA	20190920_UOC REHYB_01_09.RCC	B	:09	254	349	670556	NA	Tag-032.B	Endogenous2s	Gene_32.1	5	5.40703
IO	NA	Tag-032	ARG1	Endogenous	NA	20190920_UOC REHYB_01_10.RCC	B	:10	282	373	670556	NA	Tag-032.B	Endogenous2s	Gene_32.1	10	10.8141
IO	NA	Tag-032	ARG1	Endogenous	NA	20190920_UOC REHYB_01_11.RCC	B	:11	245	322	670556	NA	Tag-032.B	Endogenous2s	Gene_32.1	4	4.32562
IO	NA	Tag-032	ARG1	Endogenous	NA	20190920_UOC REHYB_01_12.RCC	B	:12	273	362	670556	NA	Tag-032.B	Endogenous2s	Gene_32.1	3	3.24422
IO	NA	Tag-033	B7-H3	Endogenous	NA	20190920_UOC REHYB_01_01.RCC	B	:01	186	99	2679337	NA	Tag-033.B	Endogenous2s	Gene_33.1	3348	2879.29
IO	NA	Tag-033	B7-H3	Endogenous	NA	20190920_UOC REHYB_01_02.RCC	B	:02	207	84	2679337	NA	Tag-033.B	Endogenous2s	Gene_33.1	1052	904.724
IO	NA	Tag-033	B7-H3	Endogenous	NA	20190920_UOC REHYB_01_03.RCC	B	:03	323	325	2679337	NA	Tag-033.B	Endogenous2s	Gene_33.1	8042	6916.15
IO	NA	Tag-033	B7-H3	Endogenous	NA	20190920_UOC REHYB_01_04.RCC	B	:04	345	307	2679337	NA	Tag-033.B	Endogenous2s	Gene_33.1	4457	3833.04
IO	NA	Tag-033	B7-H3	Endogenous	NA	20190920_UOC REHYB_01_05.RCC	B	:05	390	266	670556	NA	Tag-033.B	Endogenous2s	Gene_33.1	1487	1278.83
IO	NA	Tag-033	B7-H3	Endogenous	NA	20190920_UOC REHYB_01_06.RCC	B	:06	379	246	670556	NA	Tag-033.B	Endogenous2s	Gene_33.1	1445	1242.71
IO	NA	Tag-033	B7-H3	Endogenous	NA	20190920_UOC REHYB_01_07.RCC	B	:07	313	360	670556	NA	Tag-033.B	Endogenous2s	Gene_33.1	1988	1709.69
IO	NA	Tag-033	B7-H3	Endogenous	NA	20190920_UOC REHYB_01_08.RCC	B	:08	352	256	670556	NA	Tag-033.B	Endogenous2s	Gene_33.1	1228	1056.08
IO	NA	Tag-033	B7-H3	Endogenous	NA	20190920_UOC REHYB_01_09.RCC	B	:09	254	349	670556	NA	Tag-033.B	Endogenous2s	Gene_33.1	243	208.981
IO	NA	Tag-033	B7-H3	Endogenous	NA	20190920_UOC REHYB_01_10.RCC	B	:10	282	373	670556	NA	Tag-033.B	Endogenous2s	Gene_33.1	500	430.002
IO	NA	Tag-033	B7-H3	Endogenous	NA	20190920_UOC REHYB_01_11.RCC	B	:11	245	322	670556	NA	Tag-033.B	Endogenous2s	Gene_33.1	451	387.862
IO	NA	Tag-033	B7-H3	Endogenous	NA	20190920_UOC REHYB_01_12.RCC	B	:12	273	362	670556	NA	Tag-033.B	Endogenous2s	Gene_33.1	576	495.362
IO	NA	Tag-034	IDO-1	Endogenous	NA	20190920_UOC REHYB_01_01.RCC	B	:01	186	99	2679337	NA	Tag-034.B	Endogenous2s	Gene_34.1	4	3.97031
IO	NA	Tag-034	IDO-1	Endogenous	NA	20190920_UOC REHYB_01_02.RCC	B	:02	207	84	2679337	NA	Tag-034.B	Endogenous2s	Gene_34.1	4	3.97031
IO	NA	Tag-034	IDO-1	Endogenous	NA	20190920_UOC REHYB_01_03.RCC	B	:03	323	325	2679337	NA	Tag-034.B	Endogenous2s	Gene_34.1	8	7.94061
IO	NA	Tag-034	IDO-1	Endogenous	NA	20190920_UOC REHYB_01_04.RCC	B	:04	345	307	2679337	NA	Tag-034.B	Endogenous2s	Gene_34.1	8	7.94061
IO	NA	Tag-034	IDO-1	Endogenous	NA	20190920_UOC REHYB_01_05.RCC	B	:05	390	266	670556	NA	Tag-034.B	Endogenous2s	Gene_34.1	1	0.992577
IO	NA	Tag-034	IDO-1	Endogenous	NA	20190920_UOC REHYB_01_06.RCC	B	:06	379	246	670556	NA	Tag-034.B	Endogenous2s	Gene_34.1	5	4.96288
IO	NA	Tag-034	IDO-1	Endogenous	NA	20190920_UOC REHYB_01_07.RCC	B	:07	313	360	670556	NA	Tag-034.B	Endogenous2s	Gene_34.1	1	0.992577
IO	NA	Tag-034	IDO-1	Endogenous	NA	20190920_UOC REHYB_01_08.RCC	B	:08	352	256	670556	NA	Tag-034.B	Endogenous2s	Gene_34.1	4	3.97031
IO	NA	Tag-034	IDO-1	Endogenous	NA	20190920_UOC REHYB_01_09.RCC	B	:09	254	349	670556	NA	Tag-034.B	Endogenous2s	Gene_34.1	1	0.992577
IO	NA	Tag-034	IDO-1	Endogenous	NA	20190920_UOC REHYB_01_10.RCC	B	:10	282	373	670556	NA	Tag-034.B	Endogenous2s	Gene_34.1	1	0.992577
IO	NA	Tag-034	IDO-1	Endogenous	NA	20190920_UOC REHYB_01_11.RCC	B	:11	245	322	670556	NA	Tag-034.B	Endogenous2s	Gene_34.1	2	1.98515
IO	NA	Tag-034	IDO-1	Endogenous	NA	20190920_UOC REHYB_01_12.RCC	B	:12	273	362	670556	NA	Tag-034.B	Endogenous2s	Gene_34.1	3	2.97773
IO	NA	Tag-035	STING/TMEM173	Endogenous	NA	20190920_UOC REHYB_01_01.RCC	B	:01	186	99	2679337	NA	Tag-035.B	Endogenous2s	Gene_35.1	31	26.6667
IO	NA	Tag-035	STING/TMEM173	Endogenous	NA	20190920_UOC REHYB_01_02.RCC	B	:02	207	84	2679337	NA	Tag-035.B	Endogenous2s	Gene_35.1	12	10.3226
IO	NA	Tag-035	STING/TMEM173	Endogenous	NA	20190920_UOC REHYB_01_03.RCC	B	:03	323	325	2679337	NA	Tag-035.B	Endogenous2s	Gene_35.1	100	86.0216
IO	NA	Tag-035	STING/TMEM173	Endogenous	NA	20190920_UOC REHYB_01_04.RCC	B	:04	345	307	2679337	NA	Tag-035.B	Endogenous2s	Gene_35.1	76	65.3764
IO	NA	Tag-035	STING/TMEM173	Endogenous	NA	20190920_UOC REHYB_01_05.RCC	B	:05	390	266	670556	NA	Tag-035.B	Endogenous2s	Gene_35.1	12	10.3226
IO	NA	Tag-035	STING/TMEM173	Endogenous	NA	20190920_UOC REHYB_01_06.RCC	B	:06	379	246	670556	NA	Tag-035.B	Endogenous2s	Gene_35.1	13	11.1828
IO	NA	Tag-035	STING/TMEM173	Endogenous	NA	20190920_UOC REHYB_01_07.RCC	B	:07	313	360	670556	NA	Tag-035.B	Endogenous2s	Gene_35.1	18	15.4839
IO	NA	Tag-035	STING/TMEM173	Endogenous	NA	20190920_UOC REHYB_01_08.RCC	B	:08	352	256	670556	NA	Tag-035.B	Endogenous2s	Gene_35.1	13	11.1828
IO	NA	Tag-035	STING/TMEM173	Endogenous	NA	20190920_UOC REHYB_01_09.RCC	B	:09	254	349	670556	NA	Tag-035.B	Endogenous2s	Gene_35.1	21	18.0645
IO	NA	Tag-035	STING/TMEM173	Endogenous	NA	20190920_UOC REHYB_01_10.RCC	B	:10	282	373	670556	NA	Tag-035.B	Endogenous2s	Gene_35.1	29	24.9463
IO	NA	Tag-035	STING/TMEM173	Endogenous	NA	20190920_UOC REHYB_01_11.RCC	B	:11	245	322	670556	NA	Tag-035.B	Endogenous2s	Gene_35.1	29	24.9463
IO	NA	Tag-035	STING/TMEM173	Endogenous	NA	20190920_UOC REHYB_01_12.RCC	B	:12	273	362	670556	NA	Tag-035.B	Endogenous2s	Gene_35.1	32	27.5269
IO	NA	Tag-036	GITR	Endogenous	NA	20190920_UOC REHYB_01_01.RCC	B	:01	186	99	2679337	NA	Tag-036.B	Endogenous2s	Gene_36.1	6	5.74312
IO	NA	Tag-036	GITR	Endogenous	NA	20190920_UOC REHYB_01_02.RCC	B	:02	207	84	2679337	NA	Tag-036.B	Endogenous2s	Gene_36.1	3	2.87156
IO	NA	Tag-036	GITR	Endogenous	NA	20190920_UOC REHYB_01_03.RCC	B	:03	323	325	2679337	NA	Tag-036.B	Endogenous2s	Gene_36.1	10	9.57187
IO	NA	Tag-036	GITR	Endogenous	NA	20190920_UOC REHYB_01_04.RCC	B	:04	345	307	2679337	NA	Tag-036.B	Endogenous2s	Gene_36.1	10	9.57187
IO	NA	Tag-036	GITR	Endogenous	NA	20190920_UOC REHYB_01_05.RCC	B	:05	390	266	670556	NA	Tag-036.B	Endogenous2s	Gene_36.1	6	5.74312
IO	NA	Tag-036	GITR	Endogenous	NA	20190920_UOC REHYB_01_06.RCC	B	:06	379	246	670556	NA	Tag-036.B	Endogenous2s	Gene_36.1	8	7.6575
IO	NA	Tag-036	GITR	Endogenous	NA	20190920_UOC REHYB_01_07.RCC	B	:07	313	360	670556	NA	Tag-036.B	Endogenous2s	Gene_36.1	6	5.74312
IO	NA	Tag-036	GITR	Endogenous	NA	20190920_UOC REHYB_01_08.RCC	B	:08	352	256	670556	NA	Tag-036.B	Endogenous2s	Gene_36.1	6	5.74312
IO	NA	Tag-036	GITR	Endogenous	NA	20190920_UOC REHYB_01_09.RCC	B	:09	254	349	670556	NA	Tag-036.B	Endogenous2s	Gene_36.1	3	2.87156
IO	NA	Tag-036	GITR	Endogenous	NA	20190920_UOC REHYB_01_10.RCC	B	:10	282	373	670556	NA	Tag-036.B	Endogenous2s	Gene_36.1	3	2.87156
IO	NA	Tag-036	GITR	Endogenous	NA	20190920_UOC REHYB_01_11.RCC	B	:11	245	322	670556	NA	Tag-036.B	Endogenous2s	Gene_36.1	1	0.957187
IO	NA	Tag-036	GITR	Endogenous	NA	20190920_UOC REHYB_01_12.RCC	B	:12	273	362	670556	NA	Tag-036.B	Endogenous2s	Gene_36.1	4	3.82875
IO	NA	Tag-037	CD127	Endogenous	NA	20190920_UOC REHYB_01_01.RCC	B	:01	186	99	2679337	NA	Tag-037.B	Endogenous2s	Gene_37.1	18	15.3766
IO	NA	Tag-037	CD127	Endogenous	NA	20190920_UOC REHYB_01_02.RCC	B	:02	207	84	2679337	NA	Tag-037.B	Endogenous2s	Gene_37.1	10	8.54254
IO	NA	Tag-037	CD127	Endogenous	NA	20190920_UOC REHYB_01_03.RCC	B	:03	323	325	2679337	NA	Tag-037.B	Endogenous2s	Gene_37.1	297	253.713
IO	NA	Tag-037	CD127	Endogenous	NA	20190920_UOC REHYB_01_04.RCC	B	:04	345	307	2679337	NA	Tag-037.B	Endogenous2s	Gene_37.1	285	243.462
IO	NA	Tag-037	CD127	Endogenous	NA	20190920_UOC REHYB_01_05.RCC	B	:05	390	266	670556	NA	Tag-037.B	Endogenous2s	Gene_37.1	23	19.6478
IO	NA	Tag-037	CD127	Endogenous	NA	20190920_UOC REHYB_01_06.RCC	B	:06	379	246	670556	NA	Tag-037.B	Endogenous2s	Gene_37.1	16	13.6681
IO	NA	Tag-037	CD127	Endogenous	NA	20190920_UOC REHYB_01_07.RCC	B	:07	313	360	670556	NA	Tag-037.B	Endogenous2s	Gene_37.1	25	21.3564
IO	NA	Tag-037	CD127	Endogenous	NA	20190920_UOC REHYB_01_08.RCC	B	:08	352	256	670556	NA	Tag-037.B	Endogenous2s	Gene_37.1	19	16.2308
IO	NA	Tag-037	CD127	Endogenous	NA	20190920_UOC REHYB_01_09.RCC	B	:09	254	349	670556	NA	Tag-037.B	Endogenous2s	Gene_37.1	9	7.68829
IO	NA	Tag-037	CD127	Endogenous	NA	20190920_UOC REHYB_01_10.RCC	B	:10	282	373	670556	NA	Tag-037.B	Endogenous2s	Gene_37.1	15	12.8138
IO	NA	Tag-037	CD127	Endogenous	NA	20190920_UOC REHYB_01_11.RCC	B	:11	245	322	670556	NA	Tag-037.B	Endogenous2s	Gene_37.1	15	12.8138
IO	NA	Tag-037	CD127	Endogenous	NA	20190920_UOC REHYB_01_12.RCC	B	:12	273	362	670556	NA	Tag-037.B	Endogenous2s	Gene_37.1	17	14.5223
IO	NA	Tag-038	CD25	Endogenous	NA	20190920_UOC REHYB_01_01.RCC	B	:01	186	99	2679337	NA	Tag-038.B	Endogenous2s	Gene_38.1	14	17.1939
IO	NA	Tag-038	CD25	Endogenous	NA	20190920_UOC REHYB_01_02.RCC	B	:02	207	84	2679337	NA	Tag-038.B	Endogenous2s	Gene_38.1	4	4.91256
IO	NA	Tag-038	CD25	Endogenous	NA	20190920_UOC REHYB_01_03.RCC	B	:03	323	325	2679337	NA	Tag-038.B	Endogenous2s	Gene_38.1	53	65.0914
IO	NA	Tag-038	CD25	Endogenous	NA	20190920_UOC REHYB_01_04.RCC	B	:04	345	307	2679337	NA	Tag-038.B	Endogenous2s	Gene_38.1	69	84.7416
IO	NA	Tag-038	CD25	Endogenous	NA	20190920_UOC REHYB_01_05.RCC	B	:05	390	266	670556	NA	Tag-038.B	Endogenous2s	Gene_38.1	8	9.82511
IO	NA	Tag-038	CD25	Endogenous	NA	20190920_UOC REHYB_01_06.RCC	B	:06	379	246	670556	NA	Tag-038.B	Endogenous2s	Gene_38.1	5	6.14069
IO	NA	Tag-038	CD25	Endogenous	NA	20190920_UOC REHYB_01_07.RCC	B	:07	313	360	670556	NA	Tag-038.B	Endogenous2s	Gene_38.1	8	9.82511
IO	NA	Tag-038	CD25	Endogenous	NA	20190920_UOC REHYB_01_08.RCC	B	:08	352	256	670556	NA	Tag-038.B	Endogenous2s	Gene_38.1	7	8.59697
IO	NA	Tag-038	CD25	Endogenous	NA	20190920_UOC REHYB_01_09.RCC	B	:09	254	349	670556	NA	Tag-038.B	Endogenous2s	Gene_38.1	5	6.14069
IO	NA	Tag-038	CD25	Endogenous	NA	20190920_UOC REHYB_01_10.RCC	B	:10	282	373	670556	NA	Tag-038.B	Endogenous2s	Gene_38.1	5	6.14069
IO	NA	Tag-038	CD25	Endogenous	NA	20190920_UOC REHYB_01_11.RCC	B	:11	245	322	670556	NA	Tag-038.B	Endogenous2s	Gene_38.1	9	11.0532
IO	NA	Tag-038	CD25	Endogenous	NA	20190920_UOC REHYB_01_12.RCC	B	:12	273	362	670556	NA	Tag-038.B	Endogenous2s	Gene_38.1	6	7.36883
IO	NA	Tag-039	CD80	Endogenous	NA	20190920_UOC REHYB_01_01.RCC	B	:01	186	99	2679337	NA	Tag-039.B	Endogenous2s	Gene_39.1	20	22.1859
IO	NA	Tag-039	CD80	Endogenous	NA	20190920_UOC REHYB_01_02.RCC	B	:02	207	84	2679337	NA	Tag-039.B	Endogenous2s	Gene_39.1	23	25.5137
IO	NA	Tag-039	CD80	Endogenous	NA	20190920_UOC REHYB_01_03.RCC	B	:03	323	325	2679337	NA	Tag-039.B	Endogenous2s	Gene_39.1	22	24.4044
IO	NA	Tag-039	CD80	Endogenous	NA	20190920_UOC REHYB_01_04.RCC	B	:04	345	307	2679337	NA	Tag-039.B	Endogenous2s	Gene_39.1	19	21.0766
IO	NA	Tag-039	CD80	Endogenous	NA	20190920_UOC REHYB_01_05.RCC	B	:05	390	266	670556	NA	Tag-039.B	Endogenous2s	Gene_39.1	19	21.0766
IO	NA	Tag-039	CD80	Endogenous	NA	20190920_UOC REHYB_01_06.RCC	B	:06	379	246	670556	NA	Tag-039.B	Endogenous2s	Gene_39.1	18	19.9673
IO	NA	Tag-039	CD80	Endogenous	NA	20190920_UOC REHYB_01_07.RCC	B	:07	313	360	670556	NA	Tag-039.B	Endogenous2s	Gene_39.1	14	15.5301
IO	NA	Tag-039	CD80	Endogenous	NA	20190920_UOC REHYB_01_08.RCC	B	:08	352	256	670556	NA	Tag-039.B	Endogenous2s	Gene_39.1	26	28.8416
IO	NA	Tag-039	CD80	Endogenous	NA	20190920_UOC REHYB_01_09.RCC	B	:09	254	349	670556	NA	Tag-039.B	Endogenous2s	Gene_39.1	14	15.5301
IO	NA	Tag-039	CD80	Endogenous	NA	20190920_UOC REHYB_01_10.RCC	B	:10	282	373	670556	NA	Tag-039.B	Endogenous2s	Gene_39.1	13	14.4208
IO	NA	Tag-039	CD80	Endogenous	NA	20190920_UOC REHYB_01_11.RCC	B	:11	245	322	670556	NA	Tag-039.B	Endogenous2s	Gene_39.1	17	18.858
IO	NA	Tag-039	CD80	Endogenous	NA	20190920_UOC REHYB_01_12.RCC	B	:12	273	362	670556	NA	Tag-039.B	Endogenous2s	Gene_39.1	8	8.87434
IO	NA	Tag-040	CD86	Endogenous	NA	20190920_UOC REHYB_01_01.RCC	B	:01	186	99	2679337	NA	Tag-040.B	Endogenous2s	Gene_40.1	3	2.67841
IO	NA	Tag-040	CD86	Endogenous	NA	20190920_UOC REHYB_01_02.RCC	B	:02	207	84	2679337	NA	Tag-040.B	Endogenous2s	Gene_40.1	11	9.82082
IO	NA	Tag-040	CD86	Endogenous	NA	20190920_UOC REHYB_01_03.RCC	B	:03	323	325	2679337	NA	Tag-040.B	Endogenous2s	Gene_40.1	5	4.46401
IO	NA	Tag-040	CD86	Endogenous	NA	20190920_UOC REHYB_01_04.RCC	B	:04	345	307	2679337	NA	Tag-040.B	Endogenous2s	Gene_40.1	9	8.03522
IO	NA	Tag-040	CD86	Endogenous	NA	20190920_UOC REHYB_01_05.RCC	B	:05	390	266	670556	NA	Tag-040.B	Endogenous2s	Gene_40.1	5	4.46401
IO	NA	Tag-040	CD86	Endogenous	NA	20190920_UOC REHYB_01_06.RCC	B	:06	379	246	670556	NA	Tag-040.B	Endogenous2s	Gene_40.1	1	0.892802
IO	NA	Tag-040	CD86	Endogenous	NA	20190920_UOC REHYB_01_07.RCC	B	:07	313	360	670556	NA	Tag-040.B	Endogenous2s	Gene_40.1	4	3.57121
IO	NA	Tag-040	CD86	Endogenous	NA	20190920_UOC REHYB_01_08.RCC	B	:08	352	256	670556	NA	Tag-040.B	Endogenous2s	Gene_40.1	2	1.7856
IO	NA	Tag-040	CD86	Endogenous	NA	20190920_UOC REHYB_01_09.RCC	B	:09	254	349	670556	NA	Tag-040.B	Endogenous2s	Gene_40.1	3	2.67841
IO	NA	Tag-040	CD86	Endogenous	NA	20190920_UOC REHYB_01_10.RCC	B	:10	282	373	670556	NA	Tag-040.B	Endogenous2s	Gene_40.1	4	3.57121
IO	NA	Tag-040	CD86	Endogenous	NA	20190920_UOC REHYB_01_11.RCC	B	:11	245	322	670556	NA	Tag-040.B	Endogenous2s	Gene_40.1	2	1.7856
IO	NA	Tag-040	CD86	Endogenous	NA	20190920_UOC REHYB_01_12.RCC	B	:12	273	362	670556	NA	Tag-040.B	Endogenous2s	Gene_40.1	5	4.46401
IO	NA	Tag-041	ICOS	Endogenous	NA	20190920_UOC REHYB_01_01.RCC	B	:01	186	99	2679337	NA	Tag-041.B	Endogenous2s	Gene_41.1	14	15.8133
IO	NA	Tag-041	ICOS	Endogenous	NA	20190920_UOC REHYB_01_02.RCC	B	:02	207	84	2679337	NA	Tag-041.B	Endogenous2s	Gene_41.1	7	7.90667
IO	NA	Tag-041	ICOS	Endogenous	NA	20190920_UOC REHYB_01_03.RCC	B	:03	323	325	2679337	NA	Tag-041.B	Endogenous2s	Gene_41.1	26	29.3676
IO	NA	Tag-041	ICOS	Endogenous	NA	20190920_UOC REHYB_01_04.RCC	B	:04	345	307	2679337	NA	Tag-041.B	Endogenous2s	Gene_41.1	11	12.4248
IO	NA	Tag-041	ICOS	Endogenous	NA	20190920_UOC REHYB_01_05.RCC	B	:05	390	266	670556	NA	Tag-041.B	Endogenous2s	Gene_41.1	9	10.1657
IO	NA	Tag-041	ICOS	Endogenous	NA	20190920_UOC REHYB_01_06.RCC	B	:06	379	246	670556	NA	Tag-041.B	Endogenous2s	Gene_41.1	9	10.1657
IO	NA	Tag-041	ICOS	Endogenous	NA	20190920_UOC REHYB_01_07.RCC	B	:07	313	360	670556	NA	Tag-041.B	Endogenous2s	Gene_41.1	9	10.1657
IO	NA	Tag-041	ICOS	Endogenous	NA	20190920_UOC REHYB_01_08.RCC	B	:08	352	256	670556	NA	Tag-041.B	Endogenous2s	Gene_41.1	11	12.4248
IO	NA	Tag-041	ICOS	Endogenous	NA	20190920_UOC REHYB_01_09.RCC	B	:09	254	349	670556	NA	Tag-041.B	Endogenous2s	Gene_41.1	4	4.5181
IO	NA	Tag-041	ICOS	Endogenous	NA	20190920_UOC REHYB_01_10.RCC	B	:10	282	373	670556	NA	Tag-041.B	Endogenous2s	Gene_41.1	11	12.4248
IO	NA	Tag-041	ICOS	Endogenous	NA	20190920_UOC REHYB_01_11.RCC	B	:11	245	322	670556	NA	Tag-041.B	Endogenous2s	Gene_41.1	5	5.64762
IO	NA	Tag-041	ICOS	Endogenous	NA	20190920_UOC REHYB_01_12.RCC	B	:12	273	362	670556	NA	Tag-041.B	Endogenous2s	Gene_41.1	6	6.77714
IO	NA	Tag-042	PD-L2	Endogenous	NA	20190920_UOC REHYB_01_01.RCC	B	:01	186	99	2679337	NA	Tag-042.B	Endogenous2s	Gene_42.1	4	3.90485
IO	NA	Tag-042	PD-L2	Endogenous	NA	20190920_UOC REHYB_01_02.RCC	B	:02	207	84	2679337	NA	Tag-042.B	Endogenous2s	Gene_42.1	5	4.88106
IO	NA	Tag-042	PD-L2	Endogenous	NA	20190920_UOC REHYB_01_03.RCC	B	:03	323	325	2679337	NA	Tag-042.B	Endogenous2s	Gene_42.1	9	8.78592
IO	NA	Tag-042	PD-L2	Endogenous	NA	20190920_UOC REHYB_01_04.RCC	B	:04	345	307	2679337	NA	Tag-042.B	Endogenous2s	Gene_42.1	7	6.83349
IO	NA	Tag-042	PD-L2	Endogenous	NA	20190920_UOC REHYB_01_05.RCC	B	:05	390	266	670556	NA	Tag-042.B	Endogenous2s	Gene_42.1	5	4.88106
IO	NA	Tag-042	PD-L2	Endogenous	NA	20190920_UOC REHYB_01_06.RCC	B	:06	379	246	670556	NA	Tag-042.B	Endogenous2s	Gene_42.1	4	3.90485
IO	NA	Tag-042	PD-L2	Endogenous	NA	20190920_UOC REHYB_01_07.RCC	B	:07	313	360	670556	NA	Tag-042.B	Endogenous2s	Gene_42.1	6	5.85728
IO	NA	Tag-042	PD-L2	Endogenous	NA	20190920_UOC REHYB_01_08.RCC	B	:08	352	256	670556	NA	Tag-042.B	Endogenous2s	Gene_42.1	4	3.90485
IO	NA	Tag-042	PD-L2	Endogenous	NA	20190920_UOC REHYB_01_09.RCC	B	:09	254	349	670556	NA	Tag-042.B	Endogenous2s	Gene_42.1	4	3.90485
IO	NA	Tag-042	PD-L2	Endogenous	NA	20190920_UOC REHYB_01_10.RCC	B	:10	282	373	670556	NA	Tag-042.B	Endogenous2s	Gene_42.1	4	3.90485
IO	NA	Tag-042	PD-L2	Endogenous	NA	20190920_UOC REHYB_01_11.RCC	B	:11	245	322	670556	NA	Tag-042.B	Endogenous2s	Gene_42.1	4	3.90485
IO	NA	Tag-042	PD-L2	Endogenous	NA	20190920_UOC REHYB_01_12.RCC	B	:12	273	362	670556	NA	Tag-042.B	Endogenous2s	Gene_42.1	1	0.976213
IO	NA	Tag-043	CD40	Endogenous	NA	20190920_UOC REHYB_01_01.RCC	B	:01	186	99	2679337	NA	Tag-043.B	Endogenous2s	Gene_43.1	39	45.674
IO	NA	Tag-043	CD40	Endogenous	NA	20190920_UOC REHYB_01_02.RCC	B	:02	207	84	2679337	NA	Tag-043.B	Endogenous2s	Gene_43.1	21	24.5937
IO	NA	Tag-043	CD40	Endogenous	NA	20190920_UOC REHYB_01_03.RCC	B	:03	323	325	2679337	NA	Tag-043.B	Endogenous2s	Gene_43.1	63	73.781
IO	NA	Tag-043	CD40	Endogenous	NA	20190920_UOC REHYB_01_04.RCC	B	:04	345	307	2679337	NA	Tag-043.B	Endogenous2s	Gene_43.1	43	50.3585
IO	NA	Tag-043	CD40	Endogenous	NA	20190920_UOC REHYB_01_05.RCC	B	:05	390	266	670556	NA	Tag-043.B	Endogenous2s	Gene_43.1	23	26.9359
IO	NA	Tag-043	CD40	Endogenous	NA	20190920_UOC REHYB_01_06.RCC	B	:06	379	246	670556	NA	Tag-043.B	Endogenous2s	Gene_43.1	19	22.2514
IO	NA	Tag-043	CD40	Endogenous	NA	20190920_UOC REHYB_01_07.RCC	B	:07	313	360	670556	NA	Tag-043.B	Endogenous2s	Gene_43.1	12	14.0535
IO	NA	Tag-043	CD40	Endogenous	NA	20190920_UOC REHYB_01_08.RCC	B	:08	352	256	670556	NA	Tag-043.B	Endogenous2s	Gene_43.1	12	14.0535
IO	NA	Tag-043	CD40	Endogenous	NA	20190920_UOC REHYB_01_09.RCC	B	:09	254	349	670556	NA	Tag-043.B	Endogenous2s	Gene_43.1	6	7.02677
IO	NA	Tag-043	CD40	Endogenous	NA	20190920_UOC REHYB_01_10.RCC	B	:10	282	373	670556	NA	Tag-043.B	Endogenous2s	Gene_43.1	7	8.19789
IO	NA	Tag-043	CD40	Endogenous	NA	20190920_UOC REHYB_01_11.RCC	B	:11	245	322	670556	NA	Tag-043.B	Endogenous2s	Gene_43.1	2	2.34226
IO	NA	Tag-043	CD40	Endogenous	NA	20190920_UOC REHYB_01_12.RCC	B	:12	273	362	670556	NA	Tag-043.B	Endogenous2s	Gene_43.1	13	15.2247
IO	NA	Tag-044	NA	Endogenous	NA	20190920_UOC REHYB_01_01.RCC	B	:01	186	99	2679337	NA	Tag-044.B	Endogenous2s	Gene_44.1	35	49.1776
IO	NA	Tag-044	NA	Endogenous	NA	20190920_UOC REHYB_01_02.RCC	B	:02	207	84	2679337	NA	Tag-044.B	Endogenous2s	Gene_44.1	21	29.5066
IO	NA	Tag-044	NA	Endogenous	NA	20190920_UOC REHYB_01_03.RCC	B	:03	323	325	2679337	NA	Tag-044.B	Endogenous2s	Gene_44.1	32	44.9624
IO	NA	Tag-044	NA	Endogenous	NA	20190920_UOC REHYB_01_04.RCC	B	:04	345	307	2679337	NA	Tag-044.B	Endogenous2s	Gene_44.1	24	33.7218
IO	NA	Tag-044	NA	Endogenous	NA	20190920_UOC REHYB_01_05.RCC	B	:05	390	266	670556	NA	Tag-044.B	Endogenous2s	Gene_44.1	22	30.9116
IO	NA	Tag-044	NA	Endogenous	NA	20190920_UOC REHYB_01_06.RCC	B	:06	379	246	670556	NA	Tag-044.B	Endogenous2s	Gene_44.1	33	46.3674
IO	NA	Tag-044	NA	Endogenous	NA	20190920_UOC REHYB_01_07.RCC	B	:07	313	360	670556	NA	Tag-044.B	Endogenous2s	Gene_44.1	32	44.9624
IO	NA	Tag-044	NA	Endogenous	NA	20190920_UOC REHYB_01_08.RCC	B	:08	352	256	670556	NA	Tag-044.B	Endogenous2s	Gene_44.1	27	37.937
IO	NA	Tag-044	NA	Endogenous	NA	20190920_UOC REHYB_01_09.RCC	B	:09	254	349	670556	NA	Tag-044.B	Endogenous2s	Gene_44.1	17	23.8863
IO	NA	Tag-044	NA	Endogenous	NA	20190920_UOC REHYB_01_10.RCC	B	:10	282	373	670556	NA	Tag-044.B	Endogenous2s	Gene_44.1	14	19.671
IO	NA	Tag-044	NA	Endogenous	NA	20190920_UOC REHYB_01_11.RCC	B	:11	245	322	670556	NA	Tag-044.B	Endogenous2s	Gene_44.1	21	29.5066
IO	NA	Tag-044	NA	Endogenous	NA	20190920_UOC REHYB_01_12.RCC	B	:12	273	362	670556	NA	Tag-044.B	Endogenous2s	Gene_44.1	19	26.6964
IO	NA	Tag-045	CD44	Endogenous	NA	20190920_UOC REHYB_01_01.RCC	B	:01	186	99	2679337	NA	Tag-045.B	Endogenous2s	Gene_45.1	1204	1200.53
IO	NA	Tag-045	CD44	Endogenous	NA	20190920_UOC REHYB_01_02.RCC	B	:02	207	84	2679337	NA	Tag-045.B	Endogenous2s	Gene_45.1	2081	2075
IO	NA	Tag-045	CD44	Endogenous	NA	20190920_UOC REHYB_01_03.RCC	B	:03	323	325	2679337	NA	Tag-045.B	Endogenous2s	Gene_45.1	2840	2831.81
IO	NA	Tag-045	CD44	Endogenous	NA	20190920_UOC REHYB_01_04.RCC	B	:04	345	307	2679337	NA	Tag-045.B	Endogenous2s	Gene_45.1	1264	1260.36
IO	NA	Tag-045	CD44	Endogenous	NA	20190920_UOC REHYB_01_05.RCC	B	:05	390	266	670556	NA	Tag-045.B	Endogenous2s	Gene_45.1	305	304.121
IO	NA	Tag-045	CD44	Endogenous	NA	20190920_UOC REHYB_01_06.RCC	B	:06	379	246	670556	NA	Tag-045.B	Endogenous2s	Gene_45.1	139	138.599
IO	NA	Tag-045	CD44	Endogenous	NA	20190920_UOC REHYB_01_07.RCC	B	:07	313	360	670556	NA	Tag-045.B	Endogenous2s	Gene_45.1	185	184.467
IO	NA	Tag-045	CD44	Endogenous	NA	20190920_UOC REHYB_01_08.RCC	B	:08	352	256	670556	NA	Tag-045.B	Endogenous2s	Gene_45.1	219	218.369
IO	NA	Tag-045	CD44	Endogenous	NA	20190920_UOC REHYB_01_09.RCC	B	:09	254	349	670556	NA	Tag-045.B	Endogenous2s	Gene_45.1	220	219.366
IO	NA	Tag-045	CD44	Endogenous	NA	20190920_UOC REHYB_01_10.RCC	B	:10	282	373	670556	NA	Tag-045.B	Endogenous2s	Gene_45.1	223	222.357
IO	NA	Tag-045	CD44	Endogenous	NA	20190920_UOC REHYB_01_11.RCC	B	:11	245	322	670556	NA	Tag-045.B	Endogenous2s	Gene_45.1	334	333.037
IO	NA	Tag-045	CD44	Endogenous	NA	20190920_UOC REHYB_01_12.RCC	B	:12	273	362	670556	NA	Tag-045.B	Endogenous2s	Gene_45.1	229	228.34
IO	NA	Tag-046	CD27	Endogenous	NA	20190920_UOC REHYB_01_01.RCC	B	:01	186	99	2679337	NA	Tag-046.B	Endogenous2s	Gene_46.1	1	0.906498
IO	NA	Tag-046	CD27	Endogenous	NA	20190920_UOC REHYB_01_02.RCC	B	:02	207	84	2679337	NA	Tag-046.B	Endogenous2s	Gene_46.1	2	1.813
IO	NA	Tag-046	CD27	Endogenous	NA	20190920_UOC REHYB_01_03.RCC	B	:03	323	325	2679337	NA	Tag-046.B	Endogenous2s	Gene_46.1	21	19.0365
IO	NA	Tag-046	CD27	Endogenous	NA	20190920_UOC REHYB_01_04.RCC	B	:04	345	307	2679337	NA	Tag-046.B	Endogenous2s	Gene_46.1	14	12.691
IO	NA	Tag-046	CD27	Endogenous	NA	20190920_UOC REHYB_01_05.RCC	B	:05	390	266	670556	NA	Tag-046.B	Endogenous2s	Gene_46.1	1	0.906498
IO	NA	Tag-046	CD27	Endogenous	NA	20190920_UOC REHYB_01_06.RCC	B	:06	379	246	670556	NA	Tag-046.B	Endogenous2s	Gene_46.1	1	0.906498
IO	NA	Tag-046	CD27	Endogenous	NA	20190920_UOC REHYB_01_07.RCC	B	:07	313	360	670556	NA	Tag-046.B	Endogenous2s	Gene_46.1	7	6.34549
IO	NA	Tag-046	CD27	Endogenous	NA	20190920_UOC REHYB_01_08.RCC	B	:08	352	256	670556	NA	Tag-046.B	Endogenous2s	Gene_46.1	4	3.62599
IO	NA	Tag-046	CD27	Endogenous	NA	20190920_UOC REHYB_01_09.RCC	B	:09	254	349	670556	NA	Tag-046.B	Endogenous2s	Gene_46.1	1	0.906498
IO	NA	Tag-046	CD27	Endogenous	NA	20190920_UOC REHYB_01_10.RCC	B	:10	282	373	670556	NA	Tag-046.B	Endogenous2s	Gene_46.1	2	1.813
IO	NA	Tag-046	CD27	Endogenous	NA	20190920_UOC REHYB_01_11.RCC	B	:11	245	322	670556	NA	Tag-046.B	Endogenous2s	Gene_46.1	3	2.71949
IO	NA	Tag-046	CD27	Endogenous	NA	20190920_UOC REHYB_01_12.RCC	B	:12	273	362	670556	NA	Tag-046.B	Endogenous2s	Gene_46.1	4	3.62599
IO	NA	Tag-047	CD45RO	Endogenous	NA	20190920_UOC REHYB_01_01.RCC	B	:01	186	99	2679337	NA	Tag-047.B	Endogenous2s	Gene_47.1	25	23.3372
IO	NA	Tag-047	CD45RO	Endogenous	NA	20190920_UOC REHYB_01_02.RCC	B	:02	207	84	2679337	NA	Tag-047.B	Endogenous2s	Gene_47.1	17	15.8693
IO	NA	Tag-047	CD45RO	Endogenous	NA	20190920_UOC REHYB_01_03.RCC	B	:03	323	325	2679337	NA	Tag-047.B	Endogenous2s	Gene_47.1	53	49.4748
IO	NA	Tag-047	CD45RO	Endogenous	NA	20190920_UOC REHYB_01_04.RCC	B	:04	345	307	2679337	NA	Tag-047.B	Endogenous2s	Gene_47.1	23	21.4702
IO	NA	Tag-047	CD45RO	Endogenous	NA	20190920_UOC REHYB_01_05.RCC	B	:05	390	266	670556	NA	Tag-047.B	Endogenous2s	Gene_47.1	13	12.1353
IO	NA	Tag-047	CD45RO	Endogenous	NA	20190920_UOC REHYB_01_06.RCC	B	:06	379	246	670556	NA	Tag-047.B	Endogenous2s	Gene_47.1	27	25.2042
IO	NA	Tag-047	CD45RO	Endogenous	NA	20190920_UOC REHYB_01_07.RCC	B	:07	313	360	670556	NA	Tag-047.B	Endogenous2s	Gene_47.1	6	5.60092
IO	NA	Tag-047	CD45RO	Endogenous	NA	20190920_UOC REHYB_01_08.RCC	B	:08	352	256	670556	NA	Tag-047.B	Endogenous2s	Gene_47.1	13	12.1353
IO	NA	Tag-047	CD45RO	Endogenous	NA	20190920_UOC REHYB_01_09.RCC	B	:09	254	349	670556	NA	Tag-047.B	Endogenous2s	Gene_47.1	3	2.80046
IO	NA	Tag-047	CD45RO	Endogenous	NA	20190920_UOC REHYB_01_10.RCC	B	:10	282	373	670556	NA	Tag-047.B	Endogenous2s	Gene_47.1	14	13.0688
IO	NA	Tag-047	CD45RO	Endogenous	NA	20190920_UOC REHYB_01_11.RCC	B	:11	245	322	670556	NA	Tag-047.B	Endogenous2s	Gene_47.1	16	14.9358
IO	NA	Tag-047	CD45RO	Endogenous	NA	20190920_UOC REHYB_01_12.RCC	B	:12	273	362	670556	NA	Tag-047.B	Endogenous2s	Gene_47.1	19	17.7363
IO	NA	Tag-048	FoxP3	Endogenous	NA	20190920_UOC REHYB_01_01.RCC	B	:01	186	99	2679337	NA	Tag-048.B	Endogenous2s	Gene_48.1	2	1.89038
IO	NA	Tag-048	FoxP3	Endogenous	NA	20190920_UOC REHYB_01_02.RCC	B	:02	207	84	2679337	NA	Tag-048.B	Endogenous2s	Gene_48.1	4	3.78075
IO	NA	Tag-048	FoxP3	Endogenous	NA	20190920_UOC REHYB_01_03.RCC	B	:03	323	325	2679337	NA	Tag-048.B	Endogenous2s	Gene_48.1	7	6.61631
IO	NA	Tag-048	FoxP3	Endogenous	NA	20190920_UOC REHYB_01_04.RCC	B	:04	345	307	2679337	NA	Tag-048.B	Endogenous2s	Gene_48.1	19	17.9586
IO	NA	Tag-048	FoxP3	Endogenous	NA	20190920_UOC REHYB_01_05.RCC	B	:05	390	266	670556	NA	Tag-048.B	Endogenous2s	Gene_48.1	2	1.89038
IO	NA	Tag-048	FoxP3	Endogenous	NA	20190920_UOC REHYB_01_06.RCC	B	:06	379	246	670556	NA	Tag-048.B	Endogenous2s	Gene_48.1	7	6.61631
IO	NA	Tag-048	FoxP3	Endogenous	NA	20190920_UOC REHYB_01_07.RCC	B	:07	313	360	670556	NA	Tag-048.B	Endogenous2s	Gene_48.1	3	2.83556
IO	NA	Tag-048	FoxP3	Endogenous	NA	20190920_UOC REHYB_01_08.RCC	B	:08	352	256	670556	NA	Tag-048.B	Endogenous2s	Gene_48.1	1	0.945188
IO	NA	Tag-048	FoxP3	Endogenous	NA	20190920_UOC REHYB_01_09.RCC	B	:09	254	349	670556	NA	Tag-048.B	Endogenous2s	Gene_48.1	1	0.945188
IO	NA	Tag-048	FoxP3	Endogenous	NA	20190920_UOC REHYB_01_10.RCC	B	:10	282	373	670556	NA	Tag-048.B	Endogenous2s	Gene_48.1	4	3.78075
IO	NA	Tag-048	FoxP3	Endogenous	NA	20190920_UOC REHYB_01_11.RCC	B	:11	245	322	670556	NA	Tag-048.B	Endogenous2s	Gene_48.1	2	1.89038
IO	NA	Tag-048	FoxP3	Endogenous	NA	20190920_UOC REHYB_01_12.RCC	B	:12	273	362	670556	NA	Tag-048.B	Endogenous2s	Gene_48.1	4	3.78075
IO	NA	Tag-049	CD34	Endogenous	NA	20190920_UOC REHYB_01_01.RCC	B	:01	186	99	2679337	NA	Tag-049.B	Endogenous2s	Gene_49.1	566	685.264
IO	NA	Tag-049	CD34	Endogenous	NA	20190920_UOC REHYB_01_02.RCC	B	:02	207	84	2679337	NA	Tag-049.B	Endogenous2s	Gene_49.1	181	219.139
IO	NA	Tag-049	CD34	Endogenous	NA	20190920_UOC REHYB_01_03.RCC	B	:03	323	325	2679337	NA	Tag-049.B	Endogenous2s	Gene_49.1	546	661.05
IO	NA	Tag-049	CD34	Endogenous	NA	20190920_UOC REHYB_01_04.RCC	B	:04	345	307	2679337	NA	Tag-049.B	Endogenous2s	Gene_49.1	431	521.818
IO	NA	Tag-049	CD34	Endogenous	NA	20190920_UOC REHYB_01_05.RCC	B	:05	390	266	670556	NA	Tag-049.B	Endogenous2s	Gene_49.1	277	335.368
IO	NA	Tag-049	CD34	Endogenous	NA	20190920_UOC REHYB_01_06.RCC	B	:06	379	246	670556	NA	Tag-049.B	Endogenous2s	Gene_49.1	284	343.843
IO	NA	Tag-049	CD34	Endogenous	NA	20190920_UOC REHYB_01_07.RCC	B	:07	313	360	670556	NA	Tag-049.B	Endogenous2s	Gene_49.1	409	495.182
IO	NA	Tag-049	CD34	Endogenous	NA	20190920_UOC REHYB_01_08.RCC	B	:08	352	256	670556	NA	Tag-049.B	Endogenous2s	Gene_49.1	405	490.339
IO	NA	Tag-049	CD34	Endogenous	NA	20190920_UOC REHYB_01_09.RCC	B	:09	254	349	670556	NA	Tag-049.B	Endogenous2s	Gene_49.1	772	934.671
IO	NA	Tag-049	CD34	Endogenous	NA	20190920_UOC REHYB_01_10.RCC	B	:10	282	373	670556	NA	Tag-049.B	Endogenous2s	Gene_49.1	625	756.696
IO	NA	Tag-049	CD34	Endogenous	NA	20190920_UOC REHYB_01_11.RCC	B	:11	245	322	670556	NA	Tag-049.B	Endogenous2s	Gene_49.1	272	329.314
IO	NA	Tag-049	CD34	Endogenous	NA	20190920_UOC REHYB_01_12.RCC	B	:12	273	362	670556	NA	Tag-049.B	Endogenous2s	Gene_49.1	583	705.846
IO	NA	Tag-050	CD66b	Endogenous	NA	20190920_UOC REHYB_01_01.RCC	B	:01	186	99	2679337	NA	Tag-050.B	Endogenous2s	Gene_50.1	6	5.31195
IO	NA	Tag-050	CD66b	Endogenous	NA	20190920_UOC REHYB_01_02.RCC	B	:02	207	84	2679337	NA	Tag-050.B	Endogenous2s	Gene_50.1	9	7.96793
IO	NA	Tag-050	CD66b	Endogenous	NA	20190920_UOC REHYB_01_03.RCC	B	:03	323	325	2679337	NA	Tag-050.B	Endogenous2s	Gene_50.1	47	41.6103
IO	NA	Tag-050	CD66b	Endogenous	NA	20190920_UOC REHYB_01_04.RCC	B	:04	345	307	2679337	NA	Tag-050.B	Endogenous2s	Gene_50.1	15	13.2799
IO	NA	Tag-050	CD66b	Endogenous	NA	20190920_UOC REHYB_01_05.RCC	B	:05	390	266	670556	NA	Tag-050.B	Endogenous2s	Gene_50.1	9	7.96793
IO	NA	Tag-050	CD66b	Endogenous	NA	20190920_UOC REHYB_01_06.RCC	B	:06	379	246	670556	NA	Tag-050.B	Endogenous2s	Gene_50.1	7	6.19728
IO	NA	Tag-050	CD66b	Endogenous	NA	20190920_UOC REHYB_01_07.RCC	B	:07	313	360	670556	NA	Tag-050.B	Endogenous2s	Gene_50.1	3	2.65598
IO	NA	Tag-050	CD66b	Endogenous	NA	20190920_UOC REHYB_01_08.RCC	B	:08	352	256	670556	NA	Tag-050.B	Endogenous2s	Gene_50.1	12	10.6239
IO	NA	Tag-050	CD66b	Endogenous	NA	20190920_UOC REHYB_01_09.RCC	B	:09	254	349	670556	NA	Tag-050.B	Endogenous2s	Gene_50.1	3	2.65598
IO	NA	Tag-050	CD66b	Endogenous	NA	20190920_UOC REHYB_01_10.RCC	B	:10	282	373	670556	NA	Tag-050.B	Endogenous2s	Gene_50.1	5	4.42663
IO	NA	Tag-050	CD66b	Endogenous	NA	20190920_UOC REHYB_01_11.RCC	B	:11	245	322	670556	NA	Tag-050.B	Endogenous2s	Gene_50.1	1	0.885326
IO	NA	Tag-050	CD66b	Endogenous	NA	20190920_UOC REHYB_01_12.RCC	B	:12	273	362	670556	NA	Tag-050.B	Endogenous2s	Gene_50.1	8	7.08261
IO	NA	Tag-051	FAPa	Endogenous	NA	20190920_UOC REHYB_01_01.RCC	B	:01	186	99	2679337	NA	Tag-051.B	Endogenous2s	Gene_51.1	19	18.0356
IO	NA	Tag-051	FAPa	Endogenous	NA	20190920_UOC REHYB_01_02.RCC	B	:02	207	84	2679337	NA	Tag-051.B	Endogenous2s	Gene_51.1	5	4.7462
IO	NA	Tag-051	FAPa	Endogenous	NA	20190920_UOC REHYB_01_03.RCC	B	:03	323	325	2679337	NA	Tag-051.B	Endogenous2s	Gene_51.1	58	55.0559
IO	NA	Tag-051	FAPa	Endogenous	NA	20190920_UOC REHYB_01_04.RCC	B	:04	345	307	2679337	NA	Tag-051.B	Endogenous2s	Gene_51.1	11	10.4416
IO	NA	Tag-051	FAPa	Endogenous	NA	20190920_UOC REHYB_01_05.RCC	B	:05	390	266	670556	NA	Tag-051.B	Endogenous2s	Gene_51.1	8	7.59392
IO	NA	Tag-051	FAPa	Endogenous	NA	20190920_UOC REHYB_01_06.RCC	B	:06	379	246	670556	NA	Tag-051.B	Endogenous2s	Gene_51.1	6	5.69544
IO	NA	Tag-051	FAPa	Endogenous	NA	20190920_UOC REHYB_01_07.RCC	B	:07	313	360	670556	NA	Tag-051.B	Endogenous2s	Gene_51.1	23	21.8325
IO	NA	Tag-051	FAPa	Endogenous	NA	20190920_UOC REHYB_01_08.RCC	B	:08	352	256	670556	NA	Tag-051.B	Endogenous2s	Gene_51.1	6	5.69544
IO	NA	Tag-051	FAPa	Endogenous	NA	20190920_UOC REHYB_01_09.RCC	B	:09	254	349	670556	NA	Tag-051.B	Endogenous2s	Gene_51.1	2	1.89848
IO	NA	Tag-051	FAPa	Endogenous	NA	20190920_UOC REHYB_01_10.RCC	B	:10	282	373	670556	NA	Tag-051.B	Endogenous2s	Gene_51.1	2	1.89848
IO	NA	Tag-051	FAPa	Endogenous	NA	20190920_UOC REHYB_01_11.RCC	B	:11	245	322	670556	NA	Tag-051.B	Endogenous2s	Gene_51.1	8	7.59392
IO	NA	Tag-051	FAPa	Endogenous	NA	20190920_UOC REHYB_01_12.RCC	B	:12	273	362	670556	NA	Tag-051.B	Endogenous2s	Gene_51.1	6	5.69544
IO	NA	Tag-052	CD14	Endogenous	NA	20190920_UOC REHYB_01_01.RCC	B	:01	186	99	2679337	NA	Tag-052.B	Endogenous2s	Gene_52.1	63	37.3849
IO	NA	Tag-052	CD14	Endogenous	NA	20190920_UOC REHYB_01_02.RCC	B	:02	207	84	2679337	NA	Tag-052.B	Endogenous2s	Gene_52.1	24	14.2419
IO	NA	Tag-052	CD14	Endogenous	NA	20190920_UOC REHYB_01_03.RCC	B	:03	323	325	2679337	NA	Tag-052.B	Endogenous2s	Gene_52.1	49	29.0771
IO	NA	Tag-052	CD14	Endogenous	NA	20190920_UOC REHYB_01_04.RCC	B	:04	345	307	2679337	NA	Tag-052.B	Endogenous2s	Gene_52.1	38	22.5496
IO	NA	Tag-052	CD14	Endogenous	NA	20190920_UOC REHYB_01_05.RCC	B	:05	390	266	670556	NA	Tag-052.B	Endogenous2s	Gene_52.1	28	16.6155
IO	NA	Tag-052	CD14	Endogenous	NA	20190920_UOC REHYB_01_06.RCC	B	:06	379	246	670556	NA	Tag-052.B	Endogenous2s	Gene_52.1	14	8.30775
IO	NA	Tag-052	CD14	Endogenous	NA	20190920_UOC REHYB_01_07.RCC	B	:07	313	360	670556	NA	Tag-052.B	Endogenous2s	Gene_52.1	9	5.3407
IO	NA	Tag-052	CD14	Endogenous	NA	20190920_UOC REHYB_01_08.RCC	B	:08	352	256	670556	NA	Tag-052.B	Endogenous2s	Gene_52.1	20	11.8682
IO	NA	Tag-052	CD14	Endogenous	NA	20190920_UOC REHYB_01_09.RCC	B	:09	254	349	670556	NA	Tag-052.B	Endogenous2s	Gene_52.1	6	3.56046
IO	NA	Tag-052	CD14	Endogenous	NA	20190920_UOC REHYB_01_10.RCC	B	:10	282	373	670556	NA	Tag-052.B	Endogenous2s	Gene_52.1	8	4.74728
IO	NA	Tag-052	CD14	Endogenous	NA	20190920_UOC REHYB_01_11.RCC	B	:11	245	322	670556	NA	Tag-052.B	Endogenous2s	Gene_52.1	10	5.93411
IO	NA	Tag-052	CD14	Endogenous	NA	20190920_UOC REHYB_01_12.RCC	B	:12	273	362	670556	NA	Tag-052.B	Endogenous2s	Gene_52.1	9	5.3407
IO	NA	Tag-053	CD163	Endogenous	NA	20190920_UOC REHYB_01_01.RCC	B	:01	186	99	2679337	NA	Tag-053.B	Endogenous2s	Gene_53.1	50	56.0009
IO	NA	Tag-053	CD163	Endogenous	NA	20190920_UOC REHYB_01_02.RCC	B	:02	207	84	2679337	NA	Tag-053.B	Endogenous2s	Gene_53.1	40	44.8007
IO	NA	Tag-053	CD163	Endogenous	NA	20190920_UOC REHYB_01_03.RCC	B	:03	323	325	2679337	NA	Tag-053.B	Endogenous2s	Gene_53.1	20	22.4004
IO	NA	Tag-053	CD163	Endogenous	NA	20190920_UOC REHYB_01_04.RCC	B	:04	345	307	2679337	NA	Tag-053.B	Endogenous2s	Gene_53.1	21	23.5204
IO	NA	Tag-053	CD163	Endogenous	NA	20190920_UOC REHYB_01_05.RCC	B	:05	390	266	670556	NA	Tag-053.B	Endogenous2s	Gene_53.1	11	12.3202
IO	NA	Tag-053	CD163	Endogenous	NA	20190920_UOC REHYB_01_06.RCC	B	:06	379	246	670556	NA	Tag-053.B	Endogenous2s	Gene_53.1	13	14.5602
IO	NA	Tag-053	CD163	Endogenous	NA	20190920_UOC REHYB_01_07.RCC	B	:07	313	360	670556	NA	Tag-053.B	Endogenous2s	Gene_53.1	5	5.60009
IO	NA	Tag-053	CD163	Endogenous	NA	20190920_UOC REHYB_01_08.RCC	B	:08	352	256	670556	NA	Tag-053.B	Endogenous2s	Gene_53.1	9	10.0802
IO	NA	Tag-053	CD163	Endogenous	NA	20190920_UOC REHYB_01_09.RCC	B	:09	254	349	670556	NA	Tag-053.B	Endogenous2s	Gene_53.1	12	13.4402
IO	NA	Tag-053	CD163	Endogenous	NA	20190920_UOC REHYB_01_10.RCC	B	:10	282	373	670556	NA	Tag-053.B	Endogenous2s	Gene_53.1	6	6.72011
IO	NA	Tag-053	CD163	Endogenous	NA	20190920_UOC REHYB_01_11.RCC	B	:11	245	322	670556	NA	Tag-053.B	Endogenous2s	Gene_53.1	11	12.3202
IO	NA	Tag-053	CD163	Endogenous	NA	20190920_UOC REHYB_01_12.RCC	B	:12	273	362	670556	NA	Tag-053.B	Endogenous2s	Gene_53.1	5	5.60009
IO	NA	Tag-054	NA	Endogenous	NA	20190920_UOC REHYB_01_01.RCC	B	:01	186	99	2679337	NA	Tag-054.B	Endogenous2s	Gene_54.1	5	4.83629
IO	NA	Tag-054	NA	Endogenous	NA	20190920_UOC REHYB_01_02.RCC	B	:02	207	84	2679337	NA	Tag-054.B	Endogenous2s	Gene_54.1	2	1.93452
IO	NA	Tag-054	NA	Endogenous	NA	20190920_UOC REHYB_01_03.RCC	B	:03	323	325	2679337	NA	Tag-054.B	Endogenous2s	Gene_54.1	4	3.86904
IO	NA	Tag-054	NA	Endogenous	NA	20190920_UOC REHYB_01_04.RCC	B	:04	345	307	2679337	NA	Tag-054.B	Endogenous2s	Gene_54.1	2	1.93452
IO	NA	Tag-054	NA	Endogenous	NA	20190920_UOC REHYB_01_05.RCC	B	:05	390	266	670556	NA	Tag-054.B	Endogenous2s	Gene_54.1	4	3.86904
IO	NA	Tag-054	NA	Endogenous	NA	20190920_UOC REHYB_01_06.RCC	B	:06	379	246	670556	NA	Tag-054.B	Endogenous2s	Gene_54.1	2	1.93452
IO	NA	Tag-054	NA	Endogenous	NA	20190920_UOC REHYB_01_07.RCC	B	:07	313	360	670556	NA	Tag-054.B	Endogenous2s	Gene_54.1	4	3.86904
IO	NA	Tag-054	NA	Endogenous	NA	20190920_UOC REHYB_01_08.RCC	B	:08	352	256	670556	NA	Tag-054.B	Endogenous2s	Gene_54.1	1	0.967259
IO	NA	Tag-054	NA	Endogenous	NA	20190920_UOC REHYB_01_09.RCC	B	:09	254	349	670556	NA	Tag-054.B	Endogenous2s	Gene_54.1	1	0.967259
IO	NA	Tag-054	NA	Endogenous	NA	20190920_UOC REHYB_01_10.RCC	B	:10	282	373	670556	NA	Tag-054.B	Endogenous2s	Gene_54.1	1	0.967259
IO	NA	Tag-054	NA	Endogenous	NA	20190920_UOC REHYB_01_11.RCC	B	:11	245	322	670556	NA	Tag-054.B	Endogenous2s	Gene_54.1	1	0.967259
IO	NA	Tag-054	NA	Endogenous	NA	20190920_UOC REHYB_01_12.RCC	B	:12	273	362	670556	NA	Tag-054.B	Endogenous2s	Gene_54.1	1	0.967259
IO	NA	Tag-055	NA	Endogenous	NA	20190920_UOC REHYB_01_01.RCC	B	:01	186	99	2679337	NA	Tag-055.B	Endogenous2s	Gene_55.1	5	6.35319
IO	NA	Tag-055	NA	Endogenous	NA	20190920_UOC REHYB_01_02.RCC	B	:02	207	84	2679337	NA	Tag-055.B	Endogenous2s	Gene_55.1	3	3.81192
IO	NA	Tag-055	NA	Endogenous	NA	20190920_UOC REHYB_01_03.RCC	B	:03	323	325	2679337	NA	Tag-055.B	Endogenous2s	Gene_55.1	4	5.08255
IO	NA	Tag-055	NA	Endogenous	NA	20190920_UOC REHYB_01_04.RCC	B	:04	345	307	2679337	NA	Tag-055.B	Endogenous2s	Gene_55.1	5	6.35319
IO	NA	Tag-055	NA	Endogenous	NA	20190920_UOC REHYB_01_05.RCC	B	:05	390	266	670556	NA	Tag-055.B	Endogenous2s	Gene_55.1	3	3.81192
IO	NA	Tag-055	NA	Endogenous	NA	20190920_UOC REHYB_01_06.RCC	B	:06	379	246	670556	NA	Tag-055.B	Endogenous2s	Gene_55.1	1	1.27064
IO	NA	Tag-055	NA	Endogenous	NA	20190920_UOC REHYB_01_07.RCC	B	:07	313	360	670556	NA	Tag-055.B	Endogenous2s	Gene_55.1	2	2.54128
IO	NA	Tag-055	NA	Endogenous	NA	20190920_UOC REHYB_01_08.RCC	B	:08	352	256	670556	NA	Tag-055.B	Endogenous2s	Gene_55.1	1	1.27064
IO	NA	Tag-055	NA	Endogenous	NA	20190920_UOC REHYB_01_09.RCC	B	:09	254	349	670556	NA	Tag-055.B	Endogenous2s	Gene_55.1	1	1.27064
IO	NA	Tag-055	NA	Endogenous	NA	20190920_UOC REHYB_01_10.RCC	B	:10	282	373	670556	NA	Tag-055.B	Endogenous2s	Gene_55.1	1	1.27064
IO	NA	Tag-055	NA	Endogenous	NA	20190920_UOC REHYB_01_11.RCC	B	:11	245	322	670556	NA	Tag-055.B	Endogenous2s	Gene_55.1	1	1.27064
IO	NA	Tag-055	NA	Endogenous	NA	20190920_UOC REHYB_01_12.RCC	B	:12	273	362	670556	NA	Tag-055.B	Endogenous2s	Gene_55.1	1	1.27064
IO	NA	Tag-056	NA	Endogenous	NA	20190920_UOC REHYB_01_01.RCC	B	:01	186	99	2679337	NA	Tag-056.B	Endogenous2s	Gene_56.1	1	0.954935
IO	NA	Tag-056	NA	Endogenous	NA	20190920_UOC REHYB_01_02.RCC	B	:02	207	84	2679337	NA	Tag-056.B	Endogenous2s	Gene_56.1	1	0.954935
IO	NA	Tag-056	NA	Endogenous	NA	20190920_UOC REHYB_01_03.RCC	B	:03	323	325	2679337	NA	Tag-056.B	Endogenous2s	Gene_56.1	3	2.8648
IO	NA	Tag-056	NA	Endogenous	NA	20190920_UOC REHYB_01_04.RCC	B	:04	345	307	2679337	NA	Tag-056.B	Endogenous2s	Gene_56.1	5	4.77467
IO	NA	Tag-056	NA	Endogenous	NA	20190920_UOC REHYB_01_05.RCC	B	:05	390	266	670556	NA	Tag-056.B	Endogenous2s	Gene_56.1	1	0.954935
IO	NA	Tag-056	NA	Endogenous	NA	20190920_UOC REHYB_01_06.RCC	B	:06	379	246	670556	NA	Tag-056.B	Endogenous2s	Gene_56.1	3	2.8648
IO	NA	Tag-056	NA	Endogenous	NA	20190920_UOC REHYB_01_07.RCC	B	:07	313	360	670556	NA	Tag-056.B	Endogenous2s	Gene_56.1	1	0.954935
IO	NA	Tag-056	NA	Endogenous	NA	20190920_UOC REHYB_01_08.RCC	B	:08	352	256	670556	NA	Tag-056.B	Endogenous2s	Gene_56.1	1	0.954935
IO	NA	Tag-056	NA	Endogenous	NA	20190920_UOC REHYB_01_09.RCC	B	:09	254	349	670556	NA	Tag-056.B	Endogenous2s	Gene_56.1	1	0.954935
IO	NA	Tag-056	NA	Endogenous	NA	20190920_UOC REHYB_01_10.RCC	B	:10	282	373	670556	NA	Tag-056.B	Endogenous2s	Gene_56.1	1	0.954935
IO	NA	Tag-056	NA	Endogenous	NA	20190920_UOC REHYB_01_11.RCC	B	:11	245	322	670556	NA	Tag-056.B	Endogenous2s	Gene_56.1	3	2.8648
IO	NA	Tag-056	NA	Endogenous	NA	20190920_UOC REHYB_01_12.RCC	B	:12	273	362	670556	NA	Tag-056.B	Endogenous2s	Gene_56.1	2	1.90987
IO	NA	Tag-057	MART-1/MelanA	Endogenous	NA	20190920_UOC REHYB_01_01.RCC	B	:01	186	99	2679337	NA	Tag-057.B	Endogenous2s	Gene_57.1	8	6.91076
IO	NA	Tag-057	MART-1/MelanA	Endogenous	NA	20190920_UOC REHYB_01_02.RCC	B	:02	207	84	2679337	NA	Tag-057.B	Endogenous2s	Gene_57.1	2	1.72769
IO	NA	Tag-057	MART-1/MelanA	Endogenous	NA	20190920_UOC REHYB_01_03.RCC	B	:03	323	325	2679337	NA	Tag-057.B	Endogenous2s	Gene_57.1	22	19.0046
IO	NA	Tag-057	MART-1/MelanA	Endogenous	NA	20190920_UOC REHYB_01_04.RCC	B	:04	345	307	2679337	NA	Tag-057.B	Endogenous2s	Gene_57.1	9	7.7746
IO	NA	Tag-057	MART-1/MelanA	Endogenous	NA	20190920_UOC REHYB_01_05.RCC	B	:05	390	266	670556	NA	Tag-057.B	Endogenous2s	Gene_57.1	2	1.72769
IO	NA	Tag-057	MART-1/MelanA	Endogenous	NA	20190920_UOC REHYB_01_06.RCC	B	:06	379	246	670556	NA	Tag-057.B	Endogenous2s	Gene_57.1	1	0.863845
IO	NA	Tag-057	MART-1/MelanA	Endogenous	NA	20190920_UOC REHYB_01_07.RCC	B	:07	313	360	670556	NA	Tag-057.B	Endogenous2s	Gene_57.1	5	4.31922
IO	NA	Tag-057	MART-1/MelanA	Endogenous	NA	20190920_UOC REHYB_01_08.RCC	B	:08	352	256	670556	NA	Tag-057.B	Endogenous2s	Gene_57.1	8	6.91076
IO	NA	Tag-057	MART-1/MelanA	Endogenous	NA	20190920_UOC REHYB_01_09.RCC	B	:09	254	349	670556	NA	Tag-057.B	Endogenous2s	Gene_57.1	2	1.72769
IO	NA	Tag-057	MART-1/MelanA	Endogenous	NA	20190920_UOC REHYB_01_10.RCC	B	:10	282	373	670556	NA	Tag-057.B	Endogenous2s	Gene_57.1	2	1.72769
IO	NA	Tag-057	MART-1/MelanA	Endogenous	NA	20190920_UOC REHYB_01_11.RCC	B	:11	245	322	670556	NA	Tag-057.B	Endogenous2s	Gene_57.1	2	1.72769
IO	NA	Tag-057	MART-1/MelanA	Endogenous	NA	20190920_UOC REHYB_01_12.RCC	B	:12	273	362	670556	NA	Tag-057.B	Endogenous2s	Gene_57.1	3	2.59153
IO	NA	Tag-058	NY-ESO-1/CTag1B	Endogenous	NA	20190920_UOC REHYB_01_01.RCC	B	:01	186	99	2679337	NA	Tag-058.B	Endogenous2s	Gene_58.1	11	10.9141
IO	NA	Tag-058	NY-ESO-1/CTag1B	Endogenous	NA	20190920_UOC REHYB_01_02.RCC	B	:02	207	84	2679337	NA	Tag-058.B	Endogenous2s	Gene_58.1	3	2.97658
IO	NA	Tag-058	NY-ESO-1/CTag1B	Endogenous	NA	20190920_UOC REHYB_01_03.RCC	B	:03	323	325	2679337	NA	Tag-058.B	Endogenous2s	Gene_58.1	31	30.758
IO	NA	Tag-058	NY-ESO-1/CTag1B	Endogenous	NA	20190920_UOC REHYB_01_04.RCC	B	:04	345	307	2679337	NA	Tag-058.B	Endogenous2s	Gene_58.1	21	20.8361
IO	NA	Tag-058	NY-ESO-1/CTag1B	Endogenous	NA	20190920_UOC REHYB_01_05.RCC	B	:05	390	266	670556	NA	Tag-058.B	Endogenous2s	Gene_58.1	1	0.992193
IO	NA	Tag-058	NY-ESO-1/CTag1B	Endogenous	NA	20190920_UOC REHYB_01_06.RCC	B	:06	379	246	670556	NA	Tag-058.B	Endogenous2s	Gene_58.1	9	8.92974
IO	NA	Tag-058	NY-ESO-1/CTag1B	Endogenous	NA	20190920_UOC REHYB_01_07.RCC	B	:07	313	360	670556	NA	Tag-058.B	Endogenous2s	Gene_58.1	5	4.96097
IO	NA	Tag-058	NY-ESO-1/CTag1B	Endogenous	NA	20190920_UOC REHYB_01_08.RCC	B	:08	352	256	670556	NA	Tag-058.B	Endogenous2s	Gene_58.1	8	7.93755
IO	NA	Tag-058	NY-ESO-1/CTag1B	Endogenous	NA	20190920_UOC REHYB_01_09.RCC	B	:09	254	349	670556	NA	Tag-058.B	Endogenous2s	Gene_58.1	3	2.97658
IO	NA	Tag-058	NY-ESO-1/CTag1B	Endogenous	NA	20190920_UOC REHYB_01_10.RCC	B	:10	282	373	670556	NA	Tag-058.B	Endogenous2s	Gene_58.1	2	1.98439
IO	NA	Tag-058	NY-ESO-1/CTag1B	Endogenous	NA	20190920_UOC REHYB_01_11.RCC	B	:11	245	322	670556	NA	Tag-058.B	Endogenous2s	Gene_58.1	3	2.97658
IO	NA	Tag-058	NY-ESO-1/CTag1B	Endogenous	NA	20190920_UOC REHYB_01_12.RCC	B	:12	273	362	670556	NA	Tag-058.B	Endogenous2s	Gene_58.1	5	4.96097
IO	NA	Tag-059	S100b	Endogenous	NA	20190920_UOC REHYB_01_01.RCC	B	:01	186	99	2679337	NA	Tag-059.B	Endogenous2s	Gene_59.1	18	20.723
IO	NA	Tag-059	S100b	Endogenous	NA	20190920_UOC REHYB_01_02.RCC	B	:02	207	84	2679337	NA	Tag-059.B	Endogenous2s	Gene_59.1	9	10.3615
IO	NA	Tag-059	S100b	Endogenous	NA	20190920_UOC REHYB_01_03.RCC	B	:03	323	325	2679337	NA	Tag-059.B	Endogenous2s	Gene_59.1	85	97.8588
IO	NA	Tag-059	S100b	Endogenous	NA	20190920_UOC REHYB_01_04.RCC	B	:04	345	307	2679337	NA	Tag-059.B	Endogenous2s	Gene_59.1	37	42.5974
IO	NA	Tag-059	S100b	Endogenous	NA	20190920_UOC REHYB_01_05.RCC	B	:05	390	266	670556	NA	Tag-059.B	Endogenous2s	Gene_59.1	3	3.45384
IO	NA	Tag-059	S100b	Endogenous	NA	20190920_UOC REHYB_01_06.RCC	B	:06	379	246	670556	NA	Tag-059.B	Endogenous2s	Gene_59.1	24	27.6307
IO	NA	Tag-059	S100b	Endogenous	NA	20190920_UOC REHYB_01_07.RCC	B	:07	313	360	670556	NA	Tag-059.B	Endogenous2s	Gene_59.1	10	11.5128
IO	NA	Tag-059	S100b	Endogenous	NA	20190920_UOC REHYB_01_08.RCC	B	:08	352	256	670556	NA	Tag-059.B	Endogenous2s	Gene_59.1	1	1.15128
IO	NA	Tag-059	S100b	Endogenous	NA	20190920_UOC REHYB_01_09.RCC	B	:09	254	349	670556	NA	Tag-059.B	Endogenous2s	Gene_59.1	32	36.841
IO	NA	Tag-059	S100b	Endogenous	NA	20190920_UOC REHYB_01_10.RCC	B	:10	282	373	670556	NA	Tag-059.B	Endogenous2s	Gene_59.1	17	19.5718
IO	NA	Tag-059	S100b	Endogenous	NA	20190920_UOC REHYB_01_11.RCC	B	:11	245	322	670556	NA	Tag-059.B	Endogenous2s	Gene_59.1	27	31.0846
IO	NA	Tag-059	S100b	Endogenous	NA	20190920_UOC REHYB_01_12.RCC	B	:12	273	362	670556	NA	Tag-059.B	Endogenous2s	Gene_59.1	24	27.6307
IO	NA	Tag-060	Bcl-2	Endogenous	NA	20190920_UOC REHYB_01_01.RCC	B	:01	186	99	2679337	NA	Tag-060.B	Endogenous2s	Gene_60.1	9	9.1756
IO	NA	Tag-060	Bcl-2	Endogenous	NA	20190920_UOC REHYB_01_02.RCC	B	:02	207	84	2679337	NA	Tag-060.B	Endogenous2s	Gene_60.1	8	8.15608
IO	NA	Tag-060	Bcl-2	Endogenous	NA	20190920_UOC REHYB_01_03.RCC	B	:03	323	325	2679337	NA	Tag-060.B	Endogenous2s	Gene_60.1	54	55.0536
IO	NA	Tag-060	Bcl-2	Endogenous	NA	20190920_UOC REHYB_01_04.RCC	B	:04	345	307	2679337	NA	Tag-060.B	Endogenous2s	Gene_60.1	60	61.1706
IO	NA	Tag-060	Bcl-2	Endogenous	NA	20190920_UOC REHYB_01_05.RCC	B	:05	390	266	670556	NA	Tag-060.B	Endogenous2s	Gene_60.1	13	13.2536
IO	NA	Tag-060	Bcl-2	Endogenous	NA	20190920_UOC REHYB_01_06.RCC	B	:06	379	246	670556	NA	Tag-060.B	Endogenous2s	Gene_60.1	5	5.09755
IO	NA	Tag-060	Bcl-2	Endogenous	NA	20190920_UOC REHYB_01_07.RCC	B	:07	313	360	670556	NA	Tag-060.B	Endogenous2s	Gene_60.1	6	6.11706
IO	NA	Tag-060	Bcl-2	Endogenous	NA	20190920_UOC REHYB_01_08.RCC	B	:08	352	256	670556	NA	Tag-060.B	Endogenous2s	Gene_60.1	18	18.3512
IO	NA	Tag-060	Bcl-2	Endogenous	NA	20190920_UOC REHYB_01_09.RCC	B	:09	254	349	670556	NA	Tag-060.B	Endogenous2s	Gene_60.1	4	4.07804
IO	NA	Tag-060	Bcl-2	Endogenous	NA	20190920_UOC REHYB_01_10.RCC	B	:10	282	373	670556	NA	Tag-060.B	Endogenous2s	Gene_60.1	5	5.09755
IO	NA	Tag-060	Bcl-2	Endogenous	NA	20190920_UOC REHYB_01_11.RCC	B	:11	245	322	670556	NA	Tag-060.B	Endogenous2s	Gene_60.1	3	3.05853
IO	NA	Tag-060	Bcl-2	Endogenous	NA	20190920_UOC REHYB_01_12.RCC	B	:12	273	362	670556	NA	Tag-060.B	Endogenous2s	Gene_60.1	4	4.07804
IO	NA	Tag-061	EpCAM	Endogenous	NA	20190920_UOC REHYB_01_01.RCC	B	:01	186	99	2679337	NA	Tag-061.B	Endogenous2s	Gene_61.1	229	431.342
IO	NA	Tag-061	EpCAM	Endogenous	NA	20190920_UOC REHYB_01_02.RCC	B	:02	207	84	2679337	NA	Tag-061.B	Endogenous2s	Gene_61.1	28	52.7405
IO	NA	Tag-061	EpCAM	Endogenous	NA	20190920_UOC REHYB_01_03.RCC	B	:03	323	325	2679337	NA	Tag-061.B	Endogenous2s	Gene_61.1	2553	4808.8
IO	NA	Tag-061	EpCAM	Endogenous	NA	20190920_UOC REHYB_01_04.RCC	B	:04	345	307	2679337	NA	Tag-061.B	Endogenous2s	Gene_61.1	1251	2356.37
IO	NA	Tag-061	EpCAM	Endogenous	NA	20190920_UOC REHYB_01_05.RCC	B	:05	390	266	670556	NA	Tag-061.B	Endogenous2s	Gene_61.1	114	214.729
IO	NA	Tag-061	EpCAM	Endogenous	NA	20190920_UOC REHYB_01_06.RCC	B	:06	379	246	670556	NA	Tag-061.B	Endogenous2s	Gene_61.1	70	131.851
IO	NA	Tag-061	EpCAM	Endogenous	NA	20190920_UOC REHYB_01_07.RCC	B	:07	313	360	670556	NA	Tag-061.B	Endogenous2s	Gene_61.1	65	122.433
IO	NA	Tag-061	EpCAM	Endogenous	NA	20190920_UOC REHYB_01_08.RCC	B	:08	352	256	670556	NA	Tag-061.B	Endogenous2s	Gene_61.1	108	203.427
IO	NA	Tag-061	EpCAM	Endogenous	NA	20190920_UOC REHYB_01_09.RCC	B	:09	254	349	670556	NA	Tag-061.B	Endogenous2s	Gene_61.1	9	16.9523
IO	NA	Tag-061	EpCAM	Endogenous	NA	20190920_UOC REHYB_01_10.RCC	B	:10	282	373	670556	NA	Tag-061.B	Endogenous2s	Gene_61.1	12	22.6031
IO	NA	Tag-061	EpCAM	Endogenous	NA	20190920_UOC REHYB_01_11.RCC	B	:11	245	322	670556	NA	Tag-061.B	Endogenous2s	Gene_61.1	7	13.1851
IO	NA	Tag-061	EpCAM	Endogenous	NA	20190920_UOC REHYB_01_12.RCC	B	:12	273	362	670556	NA	Tag-061.B	Endogenous2s	Gene_61.1	1	1.88359
IO	NA	Tag-062	HER2/ErbB2	Endogenous	NA	20190920_UOC REHYB_01_01.RCC	B	:01	186	99	2679337	NA	Tag-062.B	Endogenous2s	Gene_62.1	12019	10095.2
IO	NA	Tag-062	HER2/ErbB2	Endogenous	NA	20190920_UOC REHYB_01_02.RCC	B	:02	207	84	2679337	NA	Tag-062.B	Endogenous2s	Gene_62.1	3107	2609.67
IO	NA	Tag-062	HER2/ErbB2	Endogenous	NA	20190920_UOC REHYB_01_03.RCC	B	:03	323	325	2679337	NA	Tag-062.B	Endogenous2s	Gene_62.1	69711	58552.6
IO	NA	Tag-062	HER2/ErbB2	Endogenous	NA	20190920_UOC REHYB_01_04.RCC	B	:04	345	307	2679337	NA	Tag-062.B	Endogenous2s	Gene_62.1	57400	48212.2
IO	NA	Tag-062	HER2/ErbB2	Endogenous	NA	20190920_UOC REHYB_01_05.RCC	B	:05	390	266	670556	NA	Tag-062.B	Endogenous2s	Gene_62.1	8577	7204.11
IO	NA	Tag-062	HER2/ErbB2	Endogenous	NA	20190920_UOC REHYB_01_06.RCC	B	:06	379	246	670556	NA	Tag-062.B	Endogenous2s	Gene_62.1	6805	5715.75
IO	NA	Tag-062	HER2/ErbB2	Endogenous	NA	20190920_UOC REHYB_01_07.RCC	B	:07	313	360	670556	NA	Tag-062.B	Endogenous2s	Gene_62.1	3796	3188.39
IO	NA	Tag-062	HER2/ErbB2	Endogenous	NA	20190920_UOC REHYB_01_08.RCC	B	:08	352	256	670556	NA	Tag-062.B	Endogenous2s	Gene_62.1	4084	3430.29
IO	NA	Tag-062	HER2/ErbB2	Endogenous	NA	20190920_UOC REHYB_01_09.RCC	B	:09	254	349	670556	NA	Tag-062.B	Endogenous2s	Gene_62.1	276	231.822
IO	NA	Tag-062	HER2/ErbB2	Endogenous	NA	20190920_UOC REHYB_01_10.RCC	B	:10	282	373	670556	NA	Tag-062.B	Endogenous2s	Gene_62.1	655	550.157
IO	NA	Tag-062	HER2/ErbB2	Endogenous	NA	20190920_UOC REHYB_01_11.RCC	B	:11	245	322	670556	NA	Tag-062.B	Endogenous2s	Gene_62.1	80	67.1947
IO	NA	Tag-062	HER2/ErbB2	Endogenous	NA	20190920_UOC REHYB_01_12.RCC	B	:12	273	362	670556	NA	Tag-062.B	Endogenous2s	Gene_62.1	56	47.0363
IO	NA	Tag-063	PTEN	Endogenous	NA	20190920_UOC REHYB_01_01.RCC	B	:01	186	99	2679337	NA	Tag-063.B	Endogenous2s	Gene_63.1	19	11.4929
IO	NA	Tag-063	PTEN	Endogenous	NA	20190920_UOC REHYB_01_02.RCC	B	:02	207	84	2679337	NA	Tag-063.B	Endogenous2s	Gene_63.1	20	12.0978
IO	NA	Tag-063	PTEN	Endogenous	NA	20190920_UOC REHYB_01_03.RCC	B	:03	323	325	2679337	NA	Tag-063.B	Endogenous2s	Gene_63.1	57	34.4788
IO	NA	Tag-063	PTEN	Endogenous	NA	20190920_UOC REHYB_01_04.RCC	B	:04	345	307	2679337	NA	Tag-063.B	Endogenous2s	Gene_63.1	59	35.6886
IO	NA	Tag-063	PTEN	Endogenous	NA	20190920_UOC REHYB_01_05.RCC	B	:05	390	266	670556	NA	Tag-063.B	Endogenous2s	Gene_63.1	17	10.2831
IO	NA	Tag-063	PTEN	Endogenous	NA	20190920_UOC REHYB_01_06.RCC	B	:06	379	246	670556	NA	Tag-063.B	Endogenous2s	Gene_63.1	10	6.04891
IO	NA	Tag-063	PTEN	Endogenous	NA	20190920_UOC REHYB_01_07.RCC	B	:07	313	360	670556	NA	Tag-063.B	Endogenous2s	Gene_63.1	17	10.2831
IO	NA	Tag-063	PTEN	Endogenous	NA	20190920_UOC REHYB_01_08.RCC	B	:08	352	256	670556	NA	Tag-063.B	Endogenous2s	Gene_63.1	20	12.0978
IO	NA	Tag-063	PTEN	Endogenous	NA	20190920_UOC REHYB_01_09.RCC	B	:09	254	349	670556	NA	Tag-063.B	Endogenous2s	Gene_63.1	11	6.6538
IO	NA	Tag-063	PTEN	Endogenous	NA	20190920_UOC REHYB_01_10.RCC	B	:10	282	373	670556	NA	Tag-063.B	Endogenous2s	Gene_63.1	9	5.44402
IO	NA	Tag-063	PTEN	Endogenous	NA	20190920_UOC REHYB_01_11.RCC	B	:11	245	322	670556	NA	Tag-063.B	Endogenous2s	Gene_63.1	10	6.04891
IO	NA	Tag-063	PTEN	Endogenous	NA	20190920_UOC REHYB_01_12.RCC	B	:12	273	362	670556	NA	Tag-063.B	Endogenous2s	Gene_63.1	6	3.62935
IO	NA	Tag-064	ER alpha	Endogenous	NA	20190920_UOC REHYB_01_01.RCC	B	:01	186	99	2679337	NA	Tag-064.B	Endogenous2s	Gene_64.1	6	7.32542
IO	NA	Tag-064	ER alpha	Endogenous	NA	20190920_UOC REHYB_01_02.RCC	B	:02	207	84	2679337	NA	Tag-064.B	Endogenous2s	Gene_64.1	16	19.5345
IO	NA	Tag-064	ER alpha	Endogenous	NA	20190920_UOC REHYB_01_03.RCC	B	:03	323	325	2679337	NA	Tag-064.B	Endogenous2s	Gene_64.1	20	24.4181
IO	NA	Tag-064	ER alpha	Endogenous	NA	20190920_UOC REHYB_01_04.RCC	B	:04	345	307	2679337	NA	Tag-064.B	Endogenous2s	Gene_64.1	35	42.7316
IO	NA	Tag-064	ER alpha	Endogenous	NA	20190920_UOC REHYB_01_05.RCC	B	:05	390	266	670556	NA	Tag-064.B	Endogenous2s	Gene_64.1	4	4.88361
IO	NA	Tag-064	ER alpha	Endogenous	NA	20190920_UOC REHYB_01_06.RCC	B	:06	379	246	670556	NA	Tag-064.B	Endogenous2s	Gene_64.1	4	4.88361
IO	NA	Tag-064	ER alpha	Endogenous	NA	20190920_UOC REHYB_01_07.RCC	B	:07	313	360	670556	NA	Tag-064.B	Endogenous2s	Gene_64.1	5	6.10452
IO	NA	Tag-064	ER alpha	Endogenous	NA	20190920_UOC REHYB_01_08.RCC	B	:08	352	256	670556	NA	Tag-064.B	Endogenous2s	Gene_64.1	7	8.54632
IO	NA	Tag-064	ER alpha	Endogenous	NA	20190920_UOC REHYB_01_09.RCC	B	:09	254	349	670556	NA	Tag-064.B	Endogenous2s	Gene_64.1	4	4.88361
IO	NA	Tag-064	ER alpha	Endogenous	NA	20190920_UOC REHYB_01_10.RCC	B	:10	282	373	670556	NA	Tag-064.B	Endogenous2s	Gene_64.1	3	3.66271
IO	NA	Tag-064	ER alpha	Endogenous	NA	20190920_UOC REHYB_01_11.RCC	B	:11	245	322	670556	NA	Tag-064.B	Endogenous2s	Gene_64.1	6	7.32542
IO	NA	Tag-064	ER alpha	Endogenous	NA	20190920_UOC REHYB_01_12.RCC	B	:12	273	362	670556	NA	Tag-064.B	Endogenous2s	Gene_64.1	2	2.44181
IO	NA	Tag-065	PR	Endogenous	NA	20190920_UOC REHYB_01_01.RCC	B	:01	186	99	2679337	NA	Tag-065.B	Endogenous2s	Gene_65.1	5	6.51197
IO	NA	Tag-065	PR	Endogenous	NA	20190920_UOC REHYB_01_02.RCC	B	:02	207	84	2679337	NA	Tag-065.B	Endogenous2s	Gene_65.1	3	3.90718
IO	NA	Tag-065	PR	Endogenous	NA	20190920_UOC REHYB_01_03.RCC	B	:03	323	325	2679337	NA	Tag-065.B	Endogenous2s	Gene_65.1	35	45.5838
IO	NA	Tag-065	PR	Endogenous	NA	20190920_UOC REHYB_01_04.RCC	B	:04	345	307	2679337	NA	Tag-065.B	Endogenous2s	Gene_65.1	22	28.6527
IO	NA	Tag-065	PR	Endogenous	NA	20190920_UOC REHYB_01_05.RCC	B	:05	390	266	670556	NA	Tag-065.B	Endogenous2s	Gene_65.1	2	2.60479
IO	NA	Tag-065	PR	Endogenous	NA	20190920_UOC REHYB_01_06.RCC	B	:06	379	246	670556	NA	Tag-065.B	Endogenous2s	Gene_65.1	3	3.90718
IO	NA	Tag-065	PR	Endogenous	NA	20190920_UOC REHYB_01_07.RCC	B	:07	313	360	670556	NA	Tag-065.B	Endogenous2s	Gene_65.1	1	1.30239
IO	NA	Tag-065	PR	Endogenous	NA	20190920_UOC REHYB_01_08.RCC	B	:08	352	256	670556	NA	Tag-065.B	Endogenous2s	Gene_65.1	1	1.30239
IO	NA	Tag-065	PR	Endogenous	NA	20190920_UOC REHYB_01_09.RCC	B	:09	254	349	670556	NA	Tag-065.B	Endogenous2s	Gene_65.1	1	1.30239
IO	NA	Tag-065	PR	Endogenous	NA	20190920_UOC REHYB_01_10.RCC	B	:10	282	373	670556	NA	Tag-065.B	Endogenous2s	Gene_65.1	1	1.30239
IO	NA	Tag-065	PR	Endogenous	NA	20190920_UOC REHYB_01_11.RCC	B	:11	245	322	670556	NA	Tag-065.B	Endogenous2s	Gene_65.1	1	1.30239
IO	NA	Tag-065	PR	Endogenous	NA	20190920_UOC REHYB_01_12.RCC	B	:12	273	362	670556	NA	Tag-065.B	Endogenous2s	Gene_65.1	1	1.30239
IO	NA	Tag-066	NA	Endogenous	NA	20190920_UOC REHYB_01_01.RCC	B	:01	186	99	2679337	NA	Tag-066.B	Endogenous2s	Gene_66.1	1	0.806328
IO	NA	Tag-066	NA	Endogenous	NA	20190920_UOC REHYB_01_02.RCC	B	:02	207	84	2679337	NA	Tag-066.B	Endogenous2s	Gene_66.1	1	0.806328
IO	NA	Tag-066	NA	Endogenous	NA	20190920_UOC REHYB_01_03.RCC	B	:03	323	325	2679337	NA	Tag-066.B	Endogenous2s	Gene_66.1	1	0.806328
IO	NA	Tag-066	NA	Endogenous	NA	20190920_UOC REHYB_01_04.RCC	B	:04	345	307	2679337	NA	Tag-066.B	Endogenous2s	Gene_66.1	2	1.61266
IO	NA	Tag-066	NA	Endogenous	NA	20190920_UOC REHYB_01_05.RCC	B	:05	390	266	670556	NA	Tag-066.B	Endogenous2s	Gene_66.1	1	0.806328
IO	NA	Tag-066	NA	Endogenous	NA	20190920_UOC REHYB_01_06.RCC	B	:06	379	246	670556	NA	Tag-066.B	Endogenous2s	Gene_66.1	1	0.806328
IO	NA	Tag-066	NA	Endogenous	NA	20190920_UOC REHYB_01_07.RCC	B	:07	313	360	670556	NA	Tag-066.B	Endogenous2s	Gene_66.1	1	0.806328
IO	NA	Tag-066	NA	Endogenous	NA	20190920_UOC REHYB_01_08.RCC	B	:08	352	256	670556	NA	Tag-066.B	Endogenous2s	Gene_66.1	1	0.806328
IO	NA	Tag-066	NA	Endogenous	NA	20190920_UOC REHYB_01_09.RCC	B	:09	254	349	670556	NA	Tag-066.B	Endogenous2s	Gene_66.1	1	0.806328
IO	NA	Tag-066	NA	Endogenous	NA	20190920_UOC REHYB_01_10.RCC	B	:10	282	373	670556	NA	Tag-066.B	Endogenous2s	Gene_66.1	1	0.806328
IO	NA	Tag-066	NA	Endogenous	NA	20190920_UOC REHYB_01_11.RCC	B	:11	245	322	670556	NA	Tag-066.B	Endogenous2s	Gene_66.1	1	0.806328
IO	NA	Tag-066	NA	Endogenous	NA	20190920_UOC REHYB_01_12.RCC	B	:12	273	362	670556	NA	Tag-066.B	Endogenous2s	Gene_66.1	1	0.806328
IO	NA	Tag-067	NA	Endogenous	NA	20190920_UOC REHYB_01_01.RCC	B	:01	186	99	2679337	NA	Tag-067.B	Endogenous2s	Gene_67.1	2	1.61095
IO	NA	Tag-067	NA	Endogenous	NA	20190920_UOC REHYB_01_02.RCC	B	:02	207	84	2679337	NA	Tag-067.B	Endogenous2s	Gene_67.1	1	0.805475
IO	NA	Tag-067	NA	Endogenous	NA	20190920_UOC REHYB_01_03.RCC	B	:03	323	325	2679337	NA	Tag-067.B	Endogenous2s	Gene_67.1	4	3.2219
IO	NA	Tag-067	NA	Endogenous	NA	20190920_UOC REHYB_01_04.RCC	B	:04	345	307	2679337	NA	Tag-067.B	Endogenous2s	Gene_67.1	4	3.2219
IO	NA	Tag-067	NA	Endogenous	NA	20190920_UOC REHYB_01_05.RCC	B	:05	390	266	670556	NA	Tag-067.B	Endogenous2s	Gene_67.1	2	1.61095
IO	NA	Tag-067	NA	Endogenous	NA	20190920_UOC REHYB_01_06.RCC	B	:06	379	246	670556	NA	Tag-067.B	Endogenous2s	Gene_67.1	1	0.805475
IO	NA	Tag-067	NA	Endogenous	NA	20190920_UOC REHYB_01_07.RCC	B	:07	313	360	670556	NA	Tag-067.B	Endogenous2s	Gene_67.1	2	1.61095
IO	NA	Tag-067	NA	Endogenous	NA	20190920_UOC REHYB_01_08.RCC	B	:08	352	256	670556	NA	Tag-067.B	Endogenous2s	Gene_67.1	3	2.41642
IO	NA	Tag-067	NA	Endogenous	NA	20190920_UOC REHYB_01_09.RCC	B	:09	254	349	670556	NA	Tag-067.B	Endogenous2s	Gene_67.1	3	2.41642
IO	NA	Tag-067	NA	Endogenous	NA	20190920_UOC REHYB_01_10.RCC	B	:10	282	373	670556	NA	Tag-067.B	Endogenous2s	Gene_67.1	3	2.41642
IO	NA	Tag-067	NA	Endogenous	NA	20190920_UOC REHYB_01_11.RCC	B	:11	245	322	670556	NA	Tag-067.B	Endogenous2s	Gene_67.1	1	0.805475
IO	NA	Tag-067	NA	Endogenous	NA	20190920_UOC REHYB_01_12.RCC	B	:12	273	362	670556	NA	Tag-067.B	Endogenous2s	Gene_67.1	2	1.61095
IO	NA	Tag-068	NA	Endogenous	NA	20190920_UOC REHYB_01_01.RCC	B	:01	186	99	2679337	NA	Tag-068.B	Endogenous2s	Gene_68.1	1	0.834602
IO	NA	Tag-068	NA	Endogenous	NA	20190920_UOC REHYB_01_02.RCC	B	:02	207	84	2679337	NA	Tag-068.B	Endogenous2s	Gene_68.1	1	0.834602
IO	NA	Tag-068	NA	Endogenous	NA	20190920_UOC REHYB_01_03.RCC	B	:03	323	325	2679337	NA	Tag-068.B	Endogenous2s	Gene_68.1	1	0.834602
IO	NA	Tag-068	NA	Endogenous	NA	20190920_UOC REHYB_01_04.RCC	B	:04	345	307	2679337	NA	Tag-068.B	Endogenous2s	Gene_68.1	1	0.834602
IO	NA	Tag-068	NA	Endogenous	NA	20190920_UOC REHYB_01_05.RCC	B	:05	390	266	670556	NA	Tag-068.B	Endogenous2s	Gene_68.1	1	0.834602
IO	NA	Tag-068	NA	Endogenous	NA	20190920_UOC REHYB_01_06.RCC	B	:06	379	246	670556	NA	Tag-068.B	Endogenous2s	Gene_68.1	1	0.834602
IO	NA	Tag-068	NA	Endogenous	NA	20190920_UOC REHYB_01_07.RCC	B	:07	313	360	670556	NA	Tag-068.B	Endogenous2s	Gene_68.1	1	0.834602
IO	NA	Tag-068	NA	Endogenous	NA	20190920_UOC REHYB_01_08.RCC	B	:08	352	256	670556	NA	Tag-068.B	Endogenous2s	Gene_68.1	2	1.6692
IO	NA	Tag-068	NA	Endogenous	NA	20190920_UOC REHYB_01_09.RCC	B	:09	254	349	670556	NA	Tag-068.B	Endogenous2s	Gene_68.1	1	0.834602
IO	NA	Tag-068	NA	Endogenous	NA	20190920_UOC REHYB_01_10.RCC	B	:10	282	373	670556	NA	Tag-068.B	Endogenous2s	Gene_68.1	2	1.6692
IO	NA	Tag-068	NA	Endogenous	NA	20190920_UOC REHYB_01_11.RCC	B	:11	245	322	670556	NA	Tag-068.B	Endogenous2s	Gene_68.1	3	2.50381
IO	NA	Tag-068	NA	Endogenous	NA	20190920_UOC REHYB_01_12.RCC	B	:12	273	362	670556	NA	Tag-068.B	Endogenous2s	Gene_68.1	2	1.6692
IO	NA	Tag-069	NA	Endogenous	NA	20190920_UOC REHYB_01_01.RCC	B	:01	186	99	2679337	NA	Tag-069.B	Endogenous2s	Gene_69.1	1	0.829838
IO	NA	Tag-069	NA	Endogenous	NA	20190920_UOC REHYB_01_02.RCC	B	:02	207	84	2679337	NA	Tag-069.B	Endogenous2s	Gene_69.1	1	0.829838
IO	NA	Tag-069	NA	Endogenous	NA	20190920_UOC REHYB_01_03.RCC	B	:03	323	325	2679337	NA	Tag-069.B	Endogenous2s	Gene_69.1	1	0.829838
IO	NA	Tag-069	NA	Endogenous	NA	20190920_UOC REHYB_01_04.RCC	B	:04	345	307	2679337	NA	Tag-069.B	Endogenous2s	Gene_69.1	2	1.65968
IO	NA	Tag-069	NA	Endogenous	NA	20190920_UOC REHYB_01_05.RCC	B	:05	390	266	670556	NA	Tag-069.B	Endogenous2s	Gene_69.1	1	0.829838
IO	NA	Tag-069	NA	Endogenous	NA	20190920_UOC REHYB_01_06.RCC	B	:06	379	246	670556	NA	Tag-069.B	Endogenous2s	Gene_69.1	1	0.829838
IO	NA	Tag-069	NA	Endogenous	NA	20190920_UOC REHYB_01_07.RCC	B	:07	313	360	670556	NA	Tag-069.B	Endogenous2s	Gene_69.1	1	0.829838
IO	NA	Tag-069	NA	Endogenous	NA	20190920_UOC REHYB_01_08.RCC	B	:08	352	256	670556	NA	Tag-069.B	Endogenous2s	Gene_69.1	1	0.829838
IO	NA	Tag-069	NA	Endogenous	NA	20190920_UOC REHYB_01_09.RCC	B	:09	254	349	670556	NA	Tag-069.B	Endogenous2s	Gene_69.1	1	0.829838
IO	NA	Tag-069	NA	Endogenous	NA	20190920_UOC REHYB_01_10.RCC	B	:10	282	373	670556	NA	Tag-069.B	Endogenous2s	Gene_69.1	1	0.829838
IO	NA	Tag-069	NA	Endogenous	NA	20190920_UOC REHYB_01_11.RCC	B	:11	245	322	670556	NA	Tag-069.B	Endogenous2s	Gene_69.1	1	0.829838
IO	NA	Tag-069	NA	Endogenous	NA	20190920_UOC REHYB_01_12.RCC	B	:12	273	362	670556	NA	Tag-069.B	Endogenous2s	Gene_69.1	1	0.829838
IO	NA	Tag-070	NA	Endogenous	NA	20190920_UOC REHYB_01_01.RCC	B	:01	186	99	2679337	NA	Tag-070.B	Endogenous2s	Gene_70.1	2	2.04041
IO	NA	Tag-070	NA	Endogenous	NA	20190920_UOC REHYB_01_02.RCC	B	:02	207	84	2679337	NA	Tag-070.B	Endogenous2s	Gene_70.1	2	2.04041
IO	NA	Tag-070	NA	Endogenous	NA	20190920_UOC REHYB_01_03.RCC	B	:03	323	325	2679337	NA	Tag-070.B	Endogenous2s	Gene_70.1	5	5.10102
IO	NA	Tag-070	NA	Endogenous	NA	20190920_UOC REHYB_01_04.RCC	B	:04	345	307	2679337	NA	Tag-070.B	Endogenous2s	Gene_70.1	1	1.0202
IO	NA	Tag-070	NA	Endogenous	NA	20190920_UOC REHYB_01_05.RCC	B	:05	390	266	670556	NA	Tag-070.B	Endogenous2s	Gene_70.1	1	1.0202
IO	NA	Tag-070	NA	Endogenous	NA	20190920_UOC REHYB_01_06.RCC	B	:06	379	246	670556	NA	Tag-070.B	Endogenous2s	Gene_70.1	1	1.0202
IO	NA	Tag-070	NA	Endogenous	NA	20190920_UOC REHYB_01_07.RCC	B	:07	313	360	670556	NA	Tag-070.B	Endogenous2s	Gene_70.1	1	1.0202
IO	NA	Tag-070	NA	Endogenous	NA	20190920_UOC REHYB_01_08.RCC	B	:08	352	256	670556	NA	Tag-070.B	Endogenous2s	Gene_70.1	1	1.0202
IO	NA	Tag-070	NA	Endogenous	NA	20190920_UOC REHYB_01_09.RCC	B	:09	254	349	670556	NA	Tag-070.B	Endogenous2s	Gene_70.1	1	1.0202
IO	NA	Tag-070	NA	Endogenous	NA	20190920_UOC REHYB_01_10.RCC	B	:10	282	373	670556	NA	Tag-070.B	Endogenous2s	Gene_70.1	2	2.04041
IO	NA	Tag-070	NA	Endogenous	NA	20190920_UOC REHYB_01_11.RCC	B	:11	245	322	670556	NA	Tag-070.B	Endogenous2s	Gene_70.1	5	5.10102
IO	NA	Tag-070	NA	Endogenous	NA	20190920_UOC REHYB_01_12.RCC	B	:12	273	362	670556	NA	Tag-070.B	Endogenous2s	Gene_70.1	2	2.04041
IO	NA	Tag-071	NA	Endogenous	NA	20190920_UOC REHYB_01_01.RCC	B	:01	186	99	2679337	NA	Tag-071.B	Endogenous2s	Gene_71.1	1	0.810615
IO	NA	Tag-071	NA	Endogenous	NA	20190920_UOC REHYB_01_02.RCC	B	:02	207	84	2679337	NA	Tag-071.B	Endogenous2s	Gene_71.1	2	1.62123
IO	NA	Tag-071	NA	Endogenous	NA	20190920_UOC REHYB_01_03.RCC	B	:03	323	325	2679337	NA	Tag-071.B	Endogenous2s	Gene_71.1	1	0.810615
IO	NA	Tag-071	NA	Endogenous	NA	20190920_UOC REHYB_01_04.RCC	B	:04	345	307	2679337	NA	Tag-071.B	Endogenous2s	Gene_71.1	1	0.810615
IO	NA	Tag-071	NA	Endogenous	NA	20190920_UOC REHYB_01_05.RCC	B	:05	390	266	670556	NA	Tag-071.B	Endogenous2s	Gene_71.1	2	1.62123
IO	NA	Tag-071	NA	Endogenous	NA	20190920_UOC REHYB_01_06.RCC	B	:06	379	246	670556	NA	Tag-071.B	Endogenous2s	Gene_71.1	1	0.810615
IO	NA	Tag-071	NA	Endogenous	NA	20190920_UOC REHYB_01_07.RCC	B	:07	313	360	670556	NA	Tag-071.B	Endogenous2s	Gene_71.1	1	0.810615
[truncated: 14,129 more rows]

## Sheet: Fig. 2B
Sample Name	Tissue Category	Cell Counts per Phenotype
Sample Name	Tissue Category	panCK+	CD14+	CD68+	CD66b+	CD3+
13 Avg	Stroma	40.05	513.6	376.3	233.25	35.2
	Tumor	795.15	56.3	19.75	8.75	2.4
	Total	835.2	569.9	396.05	242	37.6
9 Avg	Stroma	10.4118	39.2941	18.0588	7.47059	9.47059
	Tumor	1085.35	137.176	53.7647	64.7647	38.9412
	Total	1095.76	176.471	71.8235	72.2353	48.4118
16 Avg	Stroma	45.9	207.05	100.65	31.2	16.65
	Tumor	1343.1	96.55	47.4	11.4	5.35
	Total	1389	303.6	148.05	42.6	22
5 Avg	Stroma	6.23077	162.769	108.154	22.7692	10.0769
	Tumor	2779.69	72.7692	24.4615	15.6154	2.30769
	Total	2785.92	235.538	132.615	38.3846	12.3846
10 Avg	Stroma	213.278	154.389	50.0556	32.5	14.3889
	Tumor	545.778	9.77778	4.61111	8.66667	1.11111
	Total	759.056	164.167	54.6667	41.1667	15.5
8 Avg	Stroma	64.9524	282.524	16.0952	2.28571	44.0952
	Tumor	3104.29	32	1.04762	0.190476	1.04762
	Total	3169.24	314.524	17.1429	2.47619	45.1429
7 Avg	Stroma	11.2143	1137.07	48.2857	156.929	235.929
	Tumor	1550.5	36.5	18.8571	25.5714	36.0714
	Total	1561.71	1173.57	67.1429	182.5	272
15 Avg	Stroma	50.1364	199.909	356.182	290.273	24.5
	Tumor	2539.09	47.6364	60.7273	41.0909	3
	Total	2589.23	247.545	416.909	331.364	27.5
19 Avg	Stroma	7.33333	33.0417	2.375	6.54167	4.54167
	Tumor	477.75	107.625	16.75	42.5417	23.5
	Total	485.083	140.667	19.125	49.0833	28.0417
2 Avg	Stroma	27.2	393.467	269.8	17.4667	14.2
	Tumor	1885.27	33.6	18.6667	1.73333	3.2
	Total	1912.47	427.067	288.467	19.2	17.4
4 Avg	Stroma	61.4167	173.25	5.66667	23.1667	0.666667
	Tumor	204.083	1	0.25	0.5	0
	Total	265.5	174.25	5.91667	23.6667	0.666667
6 Avg	Stroma	90.0417	45.1667	22.75	54.9583	5.91667
	Tumor	617.625	22.25	6.875	46.0417	4.54167
	Total	707.667	67.4167	29.625	101	10.4583

## Sheet: Fig. 2C
Sample Name	Tissue Category	Cell Counts per Phenotype
Sample Name	Tissue Category	CD14+/pSTAT3+	CD14+/HLA-DR+
13 Avg	Stroma	6.95	14.4
	Tumor	0.1	0.85
	Total	7.05	15.25
9 Avg	Stroma	3.11765	5.52941
	Tumor	9.29412	12.4706
	Total	12.4118	18
16 Avg	Stroma	12	18.8
	Tumor	2.3	8.5
	Total	14.3	27.3
5 Avg	Stroma	1.61538	77.8462
	Tumor	0.384615	38.7692
	Total	2	116.615
10 Avg	Stroma	1.77778	1.33333
	Tumor	0.166667	0
	Total	1.94444	1.33333
8 Avg	Stroma	2.71429	0.0952381
	Tumor	0.0952381	0
	Total	2.80952	0.0952381
7 Avg	Stroma	9.64286	409.5
	Tumor	0.0714286	13.7143
	Total	9.71429	423.214
15 Avg	Stroma	9.36364	10.2273
	Tumor	1.13636	1.31818
	Total	10.5	11.5455
19 Avg	Stroma	5.41667	22.5
	Tumor	21.7083	71.5417
	Total	27.125	94.0417
2 Avg	Stroma	1.73333	59.7333
	Tumor	0	4
	Total	1.73333	63.7333
4 Avg	Stroma	4.08333	2.58333
	Tumor	0	0
	Total	4.08333	2.58333
6 Avg	Stroma	0.875	17.1667
	Tumor	0.291667	12.4167
	Total	1.16667	29.5833

## Sheet: Fig. 2D
Sample Name	Tissue Category	Cell Counts per Phenotype
Sample Name	Tissue Category	CD68+/CD163+	CD68+/pSTAT3+	CD68+/HLA-DR+
13 Avg	Stroma	146.85	7.55	12.45
	Tumor	7.45	0.15	0.35
	Total	154.3	7.7	12.8
9 Avg	Stroma	7.82353	1.17647	3.47059
	Tumor	27.7647	5.58824	5
	Total	35.5882	6.76471	8.47059
16 Avg	Stroma	35.15	1.5	13.7
	Tumor	13.65	0.45	5.8
	Total	48.8	1.95	19.5
5 Avg	Stroma	45.8462	0.384615	49.7692
	Tumor	10	0.153846	13
	Total	55.8462	0.538462	62.7692
10 Avg	Stroma	10.5556	0.111111	0
	Tumor	0.666667	0.0555556	0.0555556
	Total	11.2222	0.166667	0.0555556
8 Avg	Stroma	9.80952	0.380952	0.0952381
	Tumor	0.619048	0	0
	Total	10.4286	0.380952	0.0952381
7 Avg	Stroma	32.4286	2.14286	19.8571
	Tumor	7.57143	0.285714	5.42857
	Total	40	2.42857	25.2857
15 Avg	Stroma	127.909	54.7727	14.2273
	Tumor	30.6364	2.09091	1.90909
	Total	158.545	56.8636	16.1364
19 Avg	Stroma	1.125	0.416667	1.08333
	Tumor	12.1667	1.58333	9.41667
	Total	13.2917	2	10.5
2 Avg	Stroma	126.667	1.4	44
	Tumor	9	0	3.2
	Total	135.667	1.4	47.2
4 Avg	Stroma	1.16667	0	0
	Tumor	0	0	0
	Total	1.16667	0	0
6 Avg	Stroma	17.375	0.708333	4.54167
	Tumor	5.54167	0.125	0.958333
	Total	22.9167	0.833333	5.5

[truncated: 23 more sheets: Fig. 2E, Fig. 3A, Fig. 3B, Fig. 3C, Fig. 3E, Fig. 3F, Fig. 3G, Fig. 4B, Fig. 4C, Fig.4D, Fig. 4E, Fig. 4F, Fig. 5B, Fig. 5C, Fig. 5D, Fig. 5F, Fig. 5G, Fig. 5H, Fig. 5J, Fig. 5K …]
